# Supplementary material for: The metabolic genomic atlas reveals potential drivers and clinically relevant insights into the etiology of esophageal squamous cell carcinoma
Source: Theranostics. 2022 Aug 21;12(14):6160–78. doi: 10.7150/thno.70814 (PMC9475459; doi:10.7150/thno.70814)
Supplement: Supplementary file 2 — Supplementary tables. [file thnov12p6160s2.xlsx]

## Sheet: Table S1
Table S1. Metabolic enzymes and transporters.
Gene Name	Gene Symbol	Entrez Gene ID	Classification
ATP-binding cassette, sub-family A (ABC1), member 1	ABCA1	19	ABC Transporter
ATP-binding cassette, sub-family A (ABC1), member 10	ABCA10	10349	ABC Transporter
ATP-binding cassette, sub-family A (ABC1), member 12	ABCA12	26154	ABC Transporter
ATP-binding cassette, sub-family A (ABC1), member 13	ABCA13	154664	ABC Transporter
ATP-binding cassette, sub-family A (ABC1), member 2	ABCA2	20	ABC Transporter
ATP-binding cassette, sub-family A (ABC1), member 3	ABCA3	21	ABC Transporter
ATP-binding cassette, sub-family A (ABC1), member 4	ABCA4	24	ABC Transporter
ATP-binding cassette, sub-family A (ABC1), member 5	ABCA5	23461	ABC Transporter
ATP-binding cassette, sub-family A (ABC1), member 6	ABCA6	23460	ABC Transporter
ATP-binding cassette, sub-family A (ABC1), member 7	ABCA7	10347	ABC Transporter
ATP-binding cassette, sub-family A (ABC1), member 8	ABCA8	10351	ABC Transporter
ATP-binding cassette, sub-family A (ABC1), member 9	ABCA9	10350	ABC Transporter
ATP-binding cassette, sub-family B (MDR/TAP), member 1	ABCB1	5243	ABC Transporter
ATP-binding cassette, sub-family B (MDR/TAP), member 10	ABCB10	23456	ABC Transporter
ATP-binding cassette, sub-family B (MDR/TAP), member 11	ABCB11	8647	ABC Transporter
ATP-binding cassette, sub-family B (MDR/TAP), member 4	ABCB4	5244	ABC Transporter
ATP-binding cassette, sub-family B (MDR/TAP), member 5	ABCB5	340273	ABC Transporter
ATP-binding cassette, sub-family B (MDR/TAP), member 6	ABCB6	10058	ABC Transporter
ATP-binding cassette, sub-family B (MDR/TAP), member 7	ABCB7	22	ABC Transporter
ATP-binding cassette, sub-family B (MDR/TAP), member 8	ABCB8	11194	ABC Transporter
ATP-binding cassette, sub-family B (MDR/TAP), member 9	ABCB9	23457	ABC Transporter
ATP-binding cassette, sub-family C (CFTR/MRP), member 1	ABCC1	4363	ABC Transporter
ATP-binding cassette, sub-family C (CFTR/MRP), member 10	ABCC10	89845	ABC Transporter
ATP-binding cassette, sub-family C (CFTR/MRP), member 11	ABCC11	85320	ABC Transporter
ATP-binding cassette, sub-family C (CFTR/MRP), member 12	ABCC12	94160	ABC Transporter
ATP-binding cassette, sub-family C (CFTR/MRP), member 13	ABCC13	150000	ABC Transporter
ATP-binding cassette, sub-family C (CFTR/MRP), member 2	ABCC2	1244	ABC Transporter
ATP-binding cassette, sub-family C (CFTR/MRP), member 3	ABCC3	8714	ABC Transporter
ATP-binding cassette, sub-family C (CFTR/MRP), member 4	ABCC4	10257	ABC Transporter
ATP-binding cassette, sub-family C (CFTR/MRP), member 5	ABCC5	10057	ABC Transporter
ATP-binding cassette, sub-family C (CFTR/MRP), member 6	ABCC6	368	ABC Transporter
ATP-binding cassette, sub-family C (CFTR/MRP), member 8	ABCC8	6833	ABC Transporter
ATP-binding cassette, sub-family C (CFTR/MRP), member 9	ABCC9	10060	ABC Transporter
ATP-binding cassette, sub-family D (ALD), member 1	ABCD1	215	ABC Transporter
ATP-binding cassette, sub-family D (ALD), member 2	ABCD2	225	ABC Transporter
ATP-binding cassette, sub-family D (ALD), member 3	ABCD3	5825	ABC Transporter
ATP-binding cassette, sub-family D (ALD), member 4	ABCD4	5826	ABC Transporter
ATP-binding cassette, sub-family E (OABP), member 1	ABCE1	6059	ABC Transporter
ATP-binding cassette, sub-family F (GCN20), member 1	ABCF1	23	ABC Transporter
ATP-binding cassette, sub-family F (GCN20), member 2	ABCF2	10061	ABC Transporter
ATP-binding cassette, sub-family F (GCN20), member 3	ABCF3	55324	ABC Transporter
ATP-binding cassette, sub-family G (WHITE), member 1	ABCG1	9619	ABC Transporter
ATP-binding cassette, sub-family G (WHITE), member 2	ABCG2	9429	ABC Transporter
ATP-binding cassette, sub-family G (WHITE), member 4	ABCG4	64137	ABC Transporter
ATP-binding cassette, sub-family G (WHITE), member 5 (sterolin 1)	ABCG5	64240	ABC Transporter
ATP-binding cassette, sub-family G (WHITE), member 8 (sterolin 2)	ABCG8	64241	ABC Transporter
aminoadipate aminotransferase	AADAT	51166	Amino Acid
Aminoacylase 1	ACY1	95	Amino Acid
Aminoacylase 1-like	ACY1L	96	Amino Acid
aspartoacylase (aminocyclase) 3	ACY3	91703	Amino Acid
arginine decarboxylase	ADC	113451	Amino Acid
acireductone dioxygenase 1	ADI1	55256	Amino Acid
alkylglycerone phosphate synthase	AGPS	8540	Amino Acid
alanine-glyoxylate aminotransferase	AGXT	189	Amino Acid
alanine-glyoxylate aminotransferase 2	AGXT2	64902	Amino Acid
alanine-glyoxylate aminotransferase 2-like 1	AGXT2L1	64850	Amino Acid
alanine-glyoxylate aminotransferase 2-like 2	AGXT2L2	85007	Amino Acid
Asparagine synthetase	ASNS	440	Amino Acid
asparagine synthetase domain containing 1	ASNSD1	54529	Amino Acid
aspartoacylase (Canavan disease)	ASPA	443	Amino Acid
asparaginase homolog (S. cerevisiae)	ASPG	374569	Amino Acid
asparaginase like 1	ASRGL1	80150	Amino Acid
cysteine conjugate-beta lyase; cytoplasmic (glutamine transaminase K, kyneurenine aminotransferase)	CCBL1	883	Amino Acid
cysteine conjugate-beta lyase 2	CCBL2	56267	Amino Acid
crystallin, mu	CRYM	1428	Amino Acid
D-amino-acid oxidase	DAO	1610	Amino Acid
D-aspartate oxidase	DDO	8528	Amino Acid
glycine C-acetyltransferase (2-amino-3-ketobutyrate coenzyme A ligase)	GCAT	23464	Amino Acid
glutaryl-Coenzyme A dehydrogenase	GCDH	2639	Amino Acid
glutamic-pyruvate transaminase (alanine aminotransferase)	GPT	2875	Amino Acid
glutamic pyruvate transaminase (alanine aminotransferase) 2	GPT2	84706	Amino Acid
ilvB (bacterial acetolactate synthase)-like	ILVBL	10994	Amino Acid
lens protein with glutamine synthetase domain	LGSN	51557	Amino Acid
pterin-4 alpha-carbinolamine dehydratase/dimerization cofactor of hepatocyte nuclear factor 1 alpha	PCBD1	5092	Amino Acid
pterin-4 alpha-carbinolamine dehydratase/dimerization cofactor of hepatocyte nuclear factor 1 alpha (TCF1) 2	PCBD2	84105	Amino Acid
saccharopine dehydrogenase (putative)	SCCPDH	51097	Amino Acid
selenocysteine lyase	SCLY	51540	Amino Acid
serine dehydratase	SDS	10993	Amino Acid
serine dehydratase-like	SDSL	113675	Amino Acid
selenophosphate synthetase 1	SEPHS1	22929	Amino Acid
selenophosphate synthetase 2	SEPHS2	22928	Amino Acid
threonine synthase-like 1 (S. cerevisiae)	THNSL1	79896	Amino Acid
threonine synthase-like 2 (S. cerevisiae)	THNSL2	55258	Amino Acid
trimethyllysine hydroxylase, epsilon	TMLHE	55217	Amino Acid
chitinase 3-like 1 (cartilage glycoprotein-39)	CHI3L1	1116	Aminosugar
chitinase 3-like 2	CHI3L2	1117	Aminosugar
chitinase, acidic	CHIA	27159	Aminosugar
chitinase domain containing 1	CHID1	66005	Aminosugar
chitinase 1	CHIT1	1118	Aminosugar
Cytidine monophosphate N-acetylneuraminic acid synthetase	CMAS	55907	Aminosugar
glutamine-fructose-6-phosphate transaminase 1	GFPT1	2673	Aminosugar
glutamine-fructose-6-phosphate transaminase 2	GFPT2	9945	Aminosugar
glucosamine (UDP-N-acetyl)-2-epimerase/N-acetylmannosamine kinase	GNE	10020	Aminosugar
glucosamine-6-phosphate deaminase 1	GNPDA1	10007	Aminosugar
glucosamine-6-phosphate deaminase 2	GNPDA2	132789	Aminosugar
glucosamine-phosphate N-acetyltransferase 1	GNPNAT1	64841	Aminosugar
N-acetylglucosamine-1-phosphate transferase, alpha and beta subunits	GNPTAB	79158	Aminosugar
N-acetylglucosamine-1-phosphate transferase, gamma subunit	GNPTG	84572	Aminosugar
N-acetylglucosamine kinase	NAGK	55577	Aminosugar
N-acetylneuraminic acid phosphatase	NANP	140838	Aminosugar
N-acetylneuraminic acid synthase (sialic acid synthase)	NANS	54187	Aminosugar
N-acetylneuraminate pyruvate lyase (dihydrodipicolinate synthase)	NPL	80896	Aminosugar
phosphoglucomutase 3	PGM3	5238	Aminosugar
renin binding protein	RENBP	5973	Aminosugar
UDP-N-acteylglucosamine pyrophosphorylase 1	UAP1	6675	Aminosugar
UDP-N-acteylglucosamine pyrophosphorylase 1-like 1	UAP1L1	91373	Aminosugar
lactate dehydrogenase A	LDHA	3939	Anaerobic Glycolysis
lactate dehydrogenase A-like 6A	LDHAL6A	160287	Anaerobic Glycolysis
lactate dehydrogenase A-like 6B	LDHAL6B	92483	Anaerobic Glycolysis
lactate dehydrogenase B	LDHB	3945	Anaerobic Glycolysis
lactate dehydrogenase C	LDHC	3948	Anaerobic Glycolysis
lactate dehydrogenase D	LDHD	197257	Anaerobic Glycolysis
ATPase type 13A1	ATP13A1	57130	ATPase
ATPase type 13A2	ATP13A2	23400	ATPase
ATPase type 13A3	ATP13A3	79572	ATPase
ATPase type 13A4	ATP13A4	84239	ATPase
ATPase type 13A5	ATP13A5	344905	ATPase
methylmalonic aciduria (cobalamin deficiency) cblB type	MMAB	326625	B12
methylmalonic aciduria (cobalamin deficiency) cblC type, with homocystinuria	MMACHC	25974	B12
methylmalonic aciduria (cobalamin deficiency) cblD type, with homocystinuria	MMADHC	27249	B12
5-methyltetrahydrofolate-homocysteine methyltransferase reductase	MTRR	4552	B12
branched chain aminotransferase 1, cytosolic	BCAT1	586	BCAAs
branched chain aminotransferase 2, mitochondrial	BCAT2	587	BCAAs
branched chain keto acid dehydrogenase E1, alpha polypeptide	BCKDHA	593	BCAAs
branched chain keto acid dehydrogenase E1, beta polypeptide (maple syrup urine disease)	BCKDHB	594	BCAAs
dihydrolipoamide branched chain transacylase E2	DBT	1629	BCAAs
3-hydroxyisobutyrate dehydrogenase	HIBADH	11112	BCAAs
3-hydroxyisobutyryl-Coenzyme A hydrolase	HIBCH	26275	BCAAs
isovaleryl Coenzyme A dehydrogenase	IVD	3712	BCAAs
methylcrotonoyl-Coenzyme A carboxylase 1 (alpha)	MCCC1	56922	BCAAs
methylcrotonoyl-Coenzyme A carboxylase 2 (beta)	MCCC2	64087	BCAAs
GTP cyclohydrolase 1 (dopa-responsive dystonia)	GCH1	2643	BH4
6-pyruvoyltetrahydropterin synthase	PTS	5805	BH4
quinoid dihydropteridine reductase	QDPR	5860	BH4
sepiapterin reductase (7,8-dihydrobiopterin:NADP+ oxidoreductase)	SPR	6697	BH4
bile acid Coenzyme A: amino acid N-acyltransferase (glycine N-choloyltransferase)	BAAT	570	Bile Acid
cytochrome P450, family 27, subfamily A, polypeptide 1	CYP27A1	1593	Bile Acid
cytochrome P450, family 7, subfamily A, polypeptide 1	CYP7A1	1581	Bile Acid
cytochrome P450, family 7, subfamily B, polypeptide 1	CYP7B1	9420	Bile Acid
cytochrome P450, family 8, subfamily B, polypeptide 1	CYP8B1	1582	Bile Acid
hydroxy-delta-5-steroid dehydrogenase, 3 beta- and steroid delta-isomerase 7	HSD3B7	80270	Bile Acid
fructose-1,6-bisphosphatase 1	FBP1	2203	Carbohydrate Storage
fructose-1,6-bisphosphatase 2	FBP2	8789	Carbohydrate Storage
glucose-6-phosphatase, catalytic subunit	G6PC	2538	Carbohydrate Storage
glucose-6-phosphatase, catalytic, 2	G6PC2	57818	Carbohydrate Storage
glucose 6 phosphatase, catalytic, 3	G6PC3	92579	Carbohydrate Storage
glucan (1,4-alpha-), branching enzyme 1 (glycogen branching enzyme, Andersen disease, glycogen storage disease type IV)	GBE1	2632	Carbohydrate Storage
glycogenin 1	GYG1	2992	Carbohydrate Storage
glycogenin 2	GYG2	8908	Carbohydrate Storage
glycogen synthase 1 (muscle)	GYS1	2997	Carbohydrate Storage
glycogen synthase 2 (liver)	GYS2	2998	Carbohydrate Storage
phosphoenolpyruvate carboxykinase 1 (soluble)	PCK1	5105	Carbohydrate Storage
phosphoenolpyruvate carboxykinase 2 (mitochondrial)	PCK2	5106	Carbohydrate Storage
UDP-glucose pyrophosphorylase 2	UGP2	7360	Carbohydrate Storage
cytochrome P450, family 51, subfamily A, polypeptide 1	CYP51A1	1595	Cholesterol
24-dehydrocholesterol reductase	DHCR24	1718	Cholesterol
7-dehydrocholesterol reductase	DHCR7	1717	Cholesterol
emopamil binding protein (sterol isomerase)	EBP	10682	Cholesterol
emopamil binding protein-like	EBPL	84650	Cholesterol
farnesyl-diphosphate farnesyltransferase 1	FDFT1	2222	Cholesterol
farnesyl diphosphate synthase (farnesyl pyrophosphate synthetase, dimethylallyltranstransferase, geranyltranstransferase)	FDPS	2224	Cholesterol
hydroxysteroid (17-beta) dehydrogenase 7	HSD17B7	51478	Cholesterol
Lamin B receptor	LBR	3930	Cholesterol
lecithin-cholesterol acyltransferase	LCAT	3931	Cholesterol
lanosterol synthase (2,3-oxidosqualene-lanosterol cyclase)	LSS	4047	Cholesterol
NAD(P) dependent steroid dehydrogenase-like	NSDHL	50814	Cholesterol
sterol-C4-methyl oxidase-like	SC4MOL	6307	Cholesterol
sterol-C5-desaturase (ERG3 delta-5-desaturase homolog, S. cerevisiae)-like	SC5DL	6309	Cholesterol
Squalene epoxidase	SQLE	6713	Cholesterol
transmembrane 7 superfamily member 2	TM7SF2	7108	Cholesterol
acetoacetyl-CoA synthetase	AACS	65985	CoA
acyl-CoA thioesterase 1	ACOT1	641371	CoA
acyl-CoA thioesterase 11	ACOT11	26027	CoA
acyl-CoA thioesterase 12	ACOT12	134526	CoA
acyl-CoA thioesterase 2	ACOT2	10965	CoA
acyl-CoA thioesterase 4	ACOT4	122970	CoA
acyl-CoA thioesterase 6	ACOT6	641372	CoA
acyl-CoA thioesterase 7	ACOT7	11332	CoA
Acyl-CoA thioesterase 8	ACOT8	10005	CoA
acyl-CoA thioesterase 9	ACOT9	23597	CoA
Coenzyme A synthase	COASY	80347	CoA
pantothenate kinase 1	PANK1	53354	CoA
pantothenate kinase 2 (Hallervorden-Spatz syndrome)	PANK2	80025	CoA
pantothenate kinase 3	PANK3	79646	CoA
pantothenate kinase 4	PANK4	55229	CoA
phosphopantothenoylcysteine decarboxylase	PPCDC	60490	CoA
phosphopantothenoylcysteine synthetase	PPCS	79717	CoA
S-adenosylhomocysteine hydrolase	AHCY	191	Cofactor
S-adenosylhomocysteine hydrolase-like 1	AHCYL1	10768	Cofactor
S-adenosylhomocysteine hydrolase-like 2	AHCYL2	23382	Cofactor
butyrobetaine (gamma), 2-oxoglutarate dioxygenase (gamma-butyrobetaine hydroxylase) 1	BBOX1	8424	Cofactor
biotinidase	BTD	686	Cofactor
carboxyl ester lipase (bile salt-stimulated lipase)	CEL	1056	Cofactor
carnitine acetyltransferase	CRAT	1384	Cofactor
cubilin (intrinsic factor-cobalamin receptor)	CUBN	8029	Cofactor
cytochrome P450, family 24, subfamily A, polypeptide 1	CYP24A1	1591	Cofactor
cytochrome P450, family 27, subfamily B, polypeptide 1	CYP27B1	1594	Cofactor
dihydroxyacetone kinase 2 homolog (S. cerevisiae)	DAK	26007	Cofactor
FAD1 flavin adenine dinucleotide synthetase homolog (S. cerevisiae)	FLAD1	80308	Cofactor
folate hydrolase (prostate-specific membrane antigen) 1	FOLH1	2346	Cofactor
gephyrin	GPHN	10243	Cofactor
holocarboxylase synthetase (biotin-(proprionyl-Coenzyme A-carboxylase (ATP-hydrolysing)) ligase)	HLCS	3141	Cofactor
molybdenum cofactor sulfurase	MOCOS	55034	Cofactor
molybdenum cofactor synthesis 1	MOCS1	4337	Cofactor
molybdenum cofactor synthesis 2	MOCS2	4338	Cofactor
molybdenum cofactor synthesis 3	MOCS3	27304	Cofactor
N-acetylglutamate synthase	NAGS	162417	Cofactor
riboflavin kinase	RFK	55312	Cofactor
Thiamine triphosphatase	THTPA	79178	Cofactor
thiamin pyrophosphokinase 1	TPK1	27010	Cofactor
vitamin K epoxide reductase complex, subunit 1	VKORC1	79001	Cofactor
vitamin K epoxide reductase complex, subunit 1-like 1	VKORC1L1	154807	Cofactor
michondrially encoded NADH dehydrogenase 1	MT-ND1	4535	Complex I
michondrially encoded NADH dehydrogenase 2	MT-ND2	4536	Complex I
michondrially encoded NADH dehydrogenase 3	MT-ND3	4537	Complex I
michondrially encoded NADH dehydrogenase 4	MT-ND4	4538	Complex I
michondrially encoded NADH dehydrogenase 4 like	MT-ND4L	4539	Complex I
michondrially encoded NADH dehydrogenase 5	MT-ND5	4540	Complex I
michondrially encoded NADH dehydrogenase 6	MT-ND6	4541	Complex I
NADH dehydrogenase (ubiquinone) 1 alpha subcomplex, 1, 7.5kDa	NDUFA1	4694	Complex I
NADH dehydrogenase (ubiquinone) 1 alpha subcomplex, 10, 42kDa	NDUFA10	4705	Complex I
NADH dehydrogenase (ubiquinone) 1 alpha subcomplex, 11, 14.7kDa	NDUFA11	126328	Complex I
NADH dehydrogenase (ubiquinone) 1 alpha subcomplex, 12	NDUFA12	55967	Complex I
NADH dehydrogenase (ubiquinone) 1 alpha subcomplex, 13	NDUFA13	51079	Complex I
NADH dehydrogenase (ubiquinone) 1 alpha subcomplex, 2, 8kDa	NDUFA2	4695	Complex I
NADH dehydrogenase (ubiquinone) 1 alpha subcomplex, 3, 9kDa	NDUFA3	4696	Complex I
NADH dehydrogenase (ubiquinone) 1 alpha subcomplex, 4, 9kDa	NDUFA4	4697	Complex I
NADH dehydrogenase (ubiquinone) 1 alpha subcomplex, 4-like	NDUFA4L	404215	Complex I
NADH dehydrogenase (ubiquinone) 1 alpha subcomplex, 4-like 2	NDUFA4L2	56901	Complex I
NADH dehydrogenase (ubiquinone) 1 alpha subcomplex, 5, 13kDa	NDUFA5	4698	Complex I
NADH dehydrogenase (ubiquinone) 1 alpha subcomplex, 6, 14kDa	NDUFA6	4700	Complex I
NADH dehydrogenase (ubiquinone) 1 alpha subcomplex, 7, 14.5kDa	NDUFA7	4701	Complex I
NADH dehydrogenase (ubiquinone) 1 alpha subcomplex, 8, 19kDa	NDUFA8	4702	Complex I
NADH dehydrogenase (ubiquinone) 1 alpha subcomplex, 9, 39kDa	NDUFA9	4704	Complex I
NADH dehydrogenase (ubiquinone) 1, alpha/beta subcomplex, 1, 8kDa	NDUFAB1	4706	Complex I
NADH dehydrogenase (ubiquinone) 1 alpha subcomplex, assembly factor 1	NDUFAF1	51103	Complex I
NADH dehydrogenase (ubiquinone) 1 alpha subcomplex, assembly factor 2	NDUFAF2	91942	Complex I
NADH dehydrogenase (ubiquinone) 1 beta subcomplex, 1, 7kDa	NDUFB1	4707	Complex I
NADH dehydrogenase (ubiquinone) 1 beta subcomplex, 10, 22kDa	NDUFB10	4716	Complex I
NADH dehydrogenase (ubiquinone) 1 beta subcomplex, 11, 17.3kDa	NDUFB11	54539	Complex I
NADH dehydrogenase (ubiquinone) 1 beta subcomplex, 2, 8kDa	NDUFB2	4708	Complex I
NADH dehydrogenase (ubiquinone) 1 beta subcomplex, 3, 12kDa	NDUFB3	4709	Complex I
NADH dehydrogenase (ubiquinone) 1 beta subcomplex, 4, 12kDa	NDUFB4	4710	Complex I
NADH dehydrogenase (ubiquinone) 1 beta subcomplex, 5, 16kDa	NDUFB5	4711	Complex I
NADH dehydrogenase (ubiquinone) 1 beta subcomplex, 6, 17kDa	NDUFB6	4712	Complex I
NADH dehydrogenase (ubiquinone) 1 beta subcomplex, 7, 18kDa	NDUFB7	4713	Complex I
NADH dehydrogenase (ubiquinone) 1 beta subcomplex, 8, 19kDa	NDUFB8	4714	Complex I
NADH dehydrogenase (ubiquinone) 1 beta subcomplex, 9, 22kDa	NDUFB9	4715	Complex I
NADH dehydrogenase (ubiquinone) 1, subcomplex unknown, 1, 6kDa	NDUFC1	4717	Complex I
NADH dehydrogenase (ubiquinone) 1, subcomplex unknown, 2, 14.5kDa	NDUFC2	4718	Complex I
NADH dehydrogenase (ubiquinone) Fe-S protein 1, 75kDa (NADH-coenzyme Q reductase)	NDUFS1	4719	Complex I
NADH dehydrogenase (ubiquinone) Fe-S protein 2, 49kDa (NADH-coenzyme Q reductase)	NDUFS2	4720	Complex I
NADH dehydrogenase (ubiquinone) Fe-S protein 3, 30kDa (NADH-coenzyme Q reductase)	NDUFS3	4722	Complex I
NADH dehydrogenase (ubiquinone) Fe-S protein 4, 18kDa (NADH-coenzyme Q reductase)	NDUFS4	4724	Complex I
NADH dehydrogenase (ubiquinone) Fe-S protein 5, 15kDa (NADH-coenzyme Q reductase)	NDUFS5	4725	Complex I
NADH dehydrogenase (ubiquinone) Fe-S protein 6, 13kDa (NADH-coenzyme Q reductase)	NDUFS6	4726	Complex I
NADH dehydrogenase (ubiquinone) Fe-S protein 7, 20kDa (NADH-coenzyme Q reductase)	NDUFS7	374291	Complex I
NADH dehydrogenase (ubiquinone) Fe-S protein 8, 23kDa (NADH-coenzyme Q reductase)	NDUFS8	4728	Complex I
NADH dehydrogenase (ubiquinone) flavoprotein 1, 51kDa	NDUFV1	4723	Complex I
NADH dehydrogenase (ubiquinone) flavoprotein 2, 24kDa	NDUFV2	4729	Complex I
NADH dehydrogenase (ubiquinone) flavoprotein 3, 10kDa	NDUFV3	4731	Complex I
succinate dehydrogenase complex, subunit A, flavoprotein (Fp)	SDHA	6389	Complex II
succinate dehydrogenase complex, subunit B, iron sulfur (Ip)	SDHB	6390	Complex II
succinate dehydrogenase complex, subunit C, integral membrane protein, 15kDa	SDHC	6391	Complex II
succinate dehydrogenase complex, subunit D, integral membrane protein	SDHD	6392	Complex II
cytochrome c-1	CYC1	1537	Complex III
cytochrome c, somatic	CYCS	54205	Complex III
Cytochrome b	MT-CYB	4519	Complex III
ubiquinol-cytochrome c reductase complex (7.2 kD)	UCRC	29796	Complex III
ubiquinol-cytochrome c reductase, 6.4kDa subunit	UQCR	10975	Complex III
ubiquinol-cytochrome c reductase binding protein	UQCRB	7381	Complex III
ubiquinol-cytochrome c reductase core protein I	UQCRC1	7384	Complex III
ubiquinol-cytochrome c reductase core protein II	UQCRC2	7385	Complex III
ubiquinol-cytochrome c reductase, Rieske iron-sulfur polypeptide 1	UQCRFS1	7386	Complex III
ubiquinol-cytochrome c reductase hinge protein	UQCRH	7388	Complex III
ubiquinol-cytochrome c reductase, complex III subunit VII, 9.5kDa	UQCRQ	27089	Complex III
mitochondrially encoded cytochrome c oxidase I	COX1	4512	Complex IV
COX10 homolog, cytochrome c oxidase assembly protein, heme A: farnesyltransferase (yeast)	COX10	1352	Complex IV
COX11 homolog, cytochrome c oxidase assembly protein (yeast)	COX11	1353	Complex IV
COX15 homolog, cytochrome c oxidase assembly protein (yeast)	COX15	1355	Complex IV
COX16 cytochrome c oxidase assembly homolog (S. cerevisiae)	COX16	51241	Complex IV
COX17 cytochrome c oxidase assembly homolog (S. cerevisiae)	COX17	10063	Complex IV
COX18 cytochrome c oxidase assembly homolog (S. cerevisiae)	COX18	285521	Complex IV
COX19 cytochrome c oxidase assembly homolog (S. cerevisiae)	COX19	90639	Complex IV
mitochondrially encoded cytochrome c oxidase II	COX2	4513	Complex IV
mitochondrially encoded cytochrome c oxidase III	COX3	4514	Complex IV
cytochrome c oxidase subunit IV isoform 1	COX4I1	1327	Complex IV
cytochrome c oxidase subunit IV isoform 2 (lung)	COX4I2	84701	Complex IV
cytochrome c oxidase subunit Va	COX5A	9377	Complex IV
Cytochrome c oxidase subunit Vb	COX5B	1329	Complex IV
cytochrome c oxidase subunit VIa polypeptide 1	COX6A1	1337	Complex IV
cytochrome c oxidase subunit VIa polypeptide 2	COX6A2	1339	Complex IV
cytochrome c oxidase subunit Vib polypeptide 1 (ubiquitous)	COX6B1	1340	Complex IV
cytochrome c oxidase subunit VIb polypeptide 2 (testis)	COX6B2	125965	Complex IV
cytochrome c oxidase subunit VIc	COX6C	1345	Complex IV
cytochrome c oxidase subunit VIIa polypeptide 1 (muscle)	COX7A1	1346	Complex IV
cytochrome c oxidase subunit VIIa polypeptide 2 (liver)	COX7A2	1347	Complex IV
cytochrome c oxidase subunit VIIa polypeptide 2 like	COX7A2L	9167	Complex IV
cytochrome c oxidase subunit VIIb	COX7B	1349	Complex IV
cytochrome c oxidase subunit VIIb2	COX7B2	170712	Complex IV
cytochrome c oxidase subunit VIIc	COX7C	1350	Complex IV
cytochrome c oxidase subunit 8A (ubiquitous)	COX8A	1351	Complex IV
cytochrome c oxidase subunit 8C	COX8C	341947	Complex IV
creatine kinase, brain	CKB	1152	Creatine
creatine kinase, ectopic expression	CKBE	1156	Creatine
creatine kinase, muscle	CKM	1158	Creatine
creatine kinase, mitochondrial 1A	CKMT1A	1159	Creatine
creatine kinase, mitochondrial 1B	CKMT1B	548596	Creatine
creatine kinase, mitochondrial 2 (sarcomeric)	CKMT2	1160	Creatine
guanidinoacetate N-methyltransferase	GAMT	2593	Creatine
glycine amidinotransferase (L-arginine:glycine amidinotransferase)	GATM	2628	Creatine
2-aminoethanethiol (cysteamine) dioxygenase	ADO	84890	Cysteine
cystathionine-beta-synthase	CBS	875	Cysteine
cysteine dioxygenase, type I	CDO1	1036	Cysteine
cysteine sulfinic acid decarboxylase	CSAD	51380	Cysteine
cystathionase (cystathionine gamma-lyase)	CTH	1491	Cysteine
NFS1 nitrogen fixation 1 homolog (S. cerevisiae)	NFS1	9054	Cysteine
prenylcysteine oxidase 1	PCYOX1	51449	Cysteine
prenylcysteine oxidase 1 like	PCYOX1L	78991	Cysteine
sulfite oxidase	SUOX	6821	Cysteine
arylacetamide deacetylase (esterase)	AADAC	13	Detox
arylacetamide deacetylase-like 1	AADACL1	57552	Detox
arylacetamide deacetylase-like 2	AADACL2	344752	Detox
arylacetamide deacetylase-like 3	AADACL3	126767	Detox
arylacetamide deacetylase-like 4	AADACL4	343066	Detox
aldo-keto reductase family 7-like	AKR7L	246181	Detox
butyrylcholinesterase	BCHE	590	Detox
Catalase	CAT	847	Detox
carboxylesterase 1 (monocyte/macrophage serine esterase 1)	CES1	1066	Detox
carboxylesterase 2 (intestine, liver)	CES2	8824	Detox
carboxylesterase 3 (brain)	CES3	23491	Detox
carboxylesterase 7	CES7	221223	Detox
dihydrodiol dehydrogenase (dimeric)	DHDH	27294	Detox
dipeptidase 1 (renal)	DPEP1	1800	Detox
dipeptidase 2	DPEP2	64174	Detox
dipeptidase 3	DPEP3	64180	Detox
epoxide hydrolase 1, microsomal (xenobiotic)	EPHX1	2052	Detox
epoxide hydrolase 2, cytoplasmic	EPHX2	2053	Detox
flavin containing monooxygenase 1	FMO1	2326	Detox
flavin containing monooxygenase 2	FMO2	2327	Detox
flavin containing monooxygenase 3	FMO3	2328	Detox
flavin containing monooxygenase 4	FMO4	2329	Detox
flavin containing monooxygenase 5	FMO5	2330	Detox
superoxide dismutase 1, soluble (amyotrophic lateral sclerosis 1 (adult))	SOD1	6647	Detox
Superoxide dismutase 2, mitochondrial	SOD2	6648	Detox
superoxide dismutase 3, extracellular	SOD3	6649	Detox
thiopurine S-methyltransferase	TPMT	7172	Detox
UDP glucuronosyltransferase 1 family, polypeptide A1	UGT1A1	54658	Detox
UDP glucuronosyltransferase 1 family, polypeptide A10	UGT1A10	54575	Detox
UDP glucuronosyltransferase 1 family, polypeptide A3	UGT1A3	54659	Detox
UDP glucuronosyltransferase 1 family, polypeptide A4	UGT1A4	54657	Detox
UDP glucuronosyltransferase 1 family, polypeptide A5	UGT1A5	54579	Detox
UDP glucuronosyltransferase 1 family, polypeptide A6	UGT1A6	54578	Detox
UDP glucuronosyltransferase 1 family, polypeptide A7	UGT1A7	54577	Detox
UDP glucuronosyltransferase 1 family, polypeptide A8	UGT1A8	54576	Detox
UDP glucuronosyltransferase 1 family, polypeptide A9	UGT1A9	54600	Detox
UDP glucuronosyltransferase 2 family, polypeptide A1	UGT2A1	10941	Detox
UDP glucuronosyltransferase 2 family, polypeptide A2	UGT2A2	574537	Detox
UDP glucuronosyltransferase 2 family, polypeptide A3	UGT2A3	79799	Detox
UDP glucuronosyltransferase 2 family, polypeptide B10	UGT2B10	7365	Detox
UDP glucuronosyltransferase 2 family, polypeptide B11	UGT2B11	10720	Detox
UDP glucuronosyltransferase 2 family, polypeptide B15	UGT2B15	7366	Detox
UDP glucuronosyltransferase 2 family, polypeptide B17	UGT2B17	7367	Detox
UDP glucuronosyltransferase 2 family, polypeptide B28	UGT2B28	54490	Detox
UDP glucuronosyltransferase 2 family, polypeptide B4	UGT2B4	7363	Detox
UDP glucuronosyltransferase 2 family, polypeptide B7	UGT2B7	7364	Detox
UDP glycosyltransferase 3 family, polypeptide A1	UGT3A1	133688	Detox
UDP glycosyltransferase 3 family, polypeptide A2	UGT3A2	167127	Detox
acetyl-Coenzyme A acyltransferase 1 (peroxisomal 3-oxoacyl-Coenzyme A thiolase)	ACAA1	30	Fatty Acid
acetyl-Coenzyme A acyltransferase 2 (mitochondrial 3-oxoacyl-Coenzyme A thiolase)	ACAA2	10449	Fatty Acid
acetyl-Coenzyme A carboxylase alpha	ACACA	31	Fatty Acid
acetyl-Coenzyme A carboxylase beta	ACACB	32	Fatty Acid
acyl-Coenzyme A dehydrogenase family, member 10	ACAD10	80724	Fatty Acid
acyl-Coenzyme A dehydrogenase family, member 11	ACAD11	84129	Fatty Acid
acyl-Coenzyme A dehydrogenase family, member 8	ACAD8	27034	Fatty Acid
acyl-Coenzyme A dehydrogenase family, member 9	ACAD9	28976	Fatty Acid
acyl-Coenzyme A dehydrogenase, long chain	ACADL	33	Fatty Acid
acyl-Coenzyme A dehydrogenase, C-4 to C-12 straight chain	ACADM	34	Fatty Acid
acyl-Coenzyme A dehydrogenase, C-2 to C-3 short chain	ACADS	35	Fatty Acid
acyl-Coenzyme A dehydrogenase, short/branched chain	ACADSB	36	Fatty Acid
acyl-Coenzyme A dehydrogenase, very long chain	ACADVL	37	Fatty Acid
acetyl-Coenzyme A acetyltransferase 1 (acetoacetyl Coenzyme A thiolase)	ACAT1	38	Fatty Acid
acetyl-Coenzyme A acetyltransferase 2 (acetoacetyl Coenzyme A thiolase)	ACAT2	39	Fatty Acid
acyl-Coenzyme A binding domain containing 3	ACBD3	64746	Fatty Acid
acyl-Coenzyme A binding domain containing 4	ACBD4	79777	Fatty Acid
acyl-Coenzyme A binding domain containing 5	ACBD5	91452	Fatty Acid
acyl-Coenzyme A binding domain containing 6	ACBD6	84320	Fatty Acid
acyl-Coenzyme A binding domain containing 7	ACBD7	414149	Fatty Acid
acyl-Coenzyme A oxidase 1, palmitoyl	ACOX1	51	Fatty Acid
acyl-Coenzyme A oxidase 2, branched chain	ACOX2	8309	Fatty Acid
acyl-Coenzyme A oxidase 3, pristanoyl	ACOX3	8310	Fatty Acid
acyl-Coenzyme A oxidase-like	ACOXL	55289	Fatty Acid
acyl-CoA synthetase bubblegum family member 1	ACSBG1	23205	Fatty Acid
acyl-CoA synthetase bubblegum family member 2	ACSBG2	81616	Fatty Acid
acyl-CoA synthetase family member 2	ACSF2	80221	Fatty Acid
acyl-CoA synthetase family member 3	ACSF3	197322	Fatty Acid
acyl-CoA synthetase long-chain family member 1	ACSL1	2180	Fatty Acid
acyl-CoA synthetase long-chain family member 3	ACSL3	2181	Fatty Acid
Acyl-CoA synthetase long-chain family member 4	ACSL4	2182	Fatty Acid
acyl-CoA synthetase long-chain family member 5	ACSL5	51703	Fatty Acid
acyl-CoA synthetase long-chain family member 6	ACSL6	23305	Fatty Acid
acyl-CoA synthetase medium-chain family member 1	ACSM1	116285	Fatty Acid
acyl-CoA synthetase medium-chain family member 2A	ACSM2A	123876	Fatty Acid
acyl-CoA synthetase medium-chain family member 2B	ACSM2B	348158	Fatty Acid
acyl-CoA synthetase medium-chain family member 3	ACSM3	6296	Fatty Acid
acyl-CoA synthetase medium-chain family member 4	ACSM4	341392	Fatty Acid
acyl-CoA synthetase medium-chain family member 5	ACSM5	54988	Fatty Acid
Acyl-CoA synthetase short-chain family member 1	ACSS1	84532	Fatty Acid
acyl-CoA synthetase short-chain family member 2	ACSS2	55902	Fatty Acid
acyl-CoA synthetase short-chain family member 3	ACSS3	79611	Fatty Acid
citrate lyase beta like	CLYBL	171425	Fatty Acid
carnitine palmitoyltransferase 1A (liver)	CPT1A	1374	Fatty Acid
carnitine palmitoyltransferase 1B (muscle)	CPT1B	1375	Fatty Acid
carnitine palmitoyltransferase 1C	CPT1C	126129	Fatty Acid
carnitine palmitoyltransferase II	CPT2	1376	Fatty Acid
cytochrome P450, family 4, subfamily A, polypeptide 11	CYP4A11	1579	Fatty Acid
cytochrome P450, family 4, subfamily A, polypeptide 22	CYP4A22	284541	Fatty Acid
cytochrome P450, family 4, subfamily B, polypeptide 1	CYP4B1	1580	Fatty Acid
cytochrome P450, family 4, subfamily F, polypeptide 11	CYP4F11	57834	Fatty Acid
cytochrome P450, family 4, subfamily F, polypeptide 12	CYP4F12	66002	Fatty Acid
cytochrome P450, family 4, subfamily F, polypeptide 2	CYP4F2	8529	Fatty Acid
cytochrome P450, family 4, subfamily F, polypeptide 22	CYP4F22	126410	Fatty Acid
cytochrome P450, family 4, subfamily F, polypeptide 3	CYP4F3	4051	Fatty Acid
cytochrome P450, family 4, subfamily F, polypeptide 8	CYP4F8	11283	Fatty Acid
cytochrome P450, family 4, subfamily V, polypeptide 2	CYP4V2	285440	Fatty Acid
cytochrome P450, family 4, subfamily X, polypeptide 1	CYP4X1	260293	Fatty Acid
cytochrome P450, family 4, subfamily Z, polypeptide 1	CYP4Z1	199974	Fatty Acid
dodecenoyl-Coenzyme A delta isomerase (3,2 trans-enoyl-Coenzyme A isomerase)	DCI	1632	Fatty Acid
2,4-dienoyl CoA reductase 1, mitochondrial	DECR1	1666	Fatty Acid
2,4-dienoyl CoA reductase 2, peroxisomal	DECR2	26063	Fatty Acid
diacylglycerol O-acyltransferase homolog 1 (mouse)	DGAT1	8694	Fatty Acid
diacylglycerol O-acyltransferase homolog 2 (mouse)	DGAT2	84649	Fatty Acid
diacylglycerol O-acyltransferase 2-like 3	DGAT2L3	158833	Fatty Acid
diacylglycerol O-acyltransferase 2-like 4	DGAT2L4	158835	Fatty Acid
diacylglycerol O-acyltransferase 2-like 6	DGAT2L6	347516	Fatty Acid
diacylglycerol O-acyltransferase 2-like 7	DGAT2L7	646409	Fatty Acid
enoyl Coenzyme A hydratase 1, peroxisomal	ECH1	1891	Fatty Acid
enoyl Coenzyme A hydratase domain containing 1	ECHDC1	55862	Fatty Acid
enoyl Coenzyme A hydratase domain containing 2	ECHDC2	55268	Fatty Acid
enoyl Coenzyme A hydratase domain containing 3	ECHDC3	79746	Fatty Acid
enoyl Coenzyme A hydratase, short chain, 1, mitochondrial	ECHS1	1892	Fatty Acid
enoyl-Coenzyme A, hydratase/3-hydroxyacyl Coenzyme A dehydrogenase	EHHADH	1962	Fatty Acid
elongation of very long chain fatty acids (FEN1/Elo2, SUR4/Elo3, yeast)-like 1	ELOVL1	64834	Fatty Acid
elongation of very long chain fatty acids (FEN1/Elo2, SUR4/Elo3, yeast)-like 2	ELOVL2	54898	Fatty Acid
elongation of very long chain fatty acids (FEN1/Elo2, SUR4/Elo3, yeast)-like 3	ELOVL3	83401	Fatty Acid
elongation of very long chain fatty acids (FEN1/Elo2, SUR4/Elo3, yeast)-like 4	ELOVL4	6785	Fatty Acid
ELOVL family member 5, elongation of long chain fatty acids (FEN1/Elo2, SUR4/Elo3-like, yeast)	ELOVL5	60481	Fatty Acid
ELOVL family member 6, elongation of long chain fatty acids (FEN1/Elo2, SUR4/Elo3-like, yeast)	ELOVL6	79071	Fatty Acid
ELOVL family member 7, elongation of long chain fatty acids (yeast)	ELOVL7	79993	Fatty Acid
electron-transfer-flavoprotein, alpha polypeptide (glutaric aciduria II)	ETFA	2108	Fatty Acid
electron-transfer-flavoprotein, beta polypeptide	ETFB	2109	Fatty Acid
electron-transferring-flavoprotein dehydrogenase	ETFDH	2110	Fatty Acid
fatty acid 2-hydroxylase	FA2H	79152	Fatty Acid
fatty acid amide hydrolase	FAAH	2166	Fatty Acid
fatty acid amide hydrolase 2	FAAH2	158584	Fatty Acid
fatty acid desaturase 1	FADS1	3992	Fatty Acid
fatty acid desaturase 2	FADS2	9415	Fatty Acid
fatty acid desaturase 3	FADS3	3995	Fatty Acid
fatty acyl CoA reductase 1	FAR1	84188	Fatty Acid
fatty acyl CoA reductase 2	FAR2	55711	Fatty Acid
fatty acid synthase	FASN	2194	Fatty Acid
glycoprotein, synaptic 2	GPSN2	9524	Fatty Acid
2-hydroxyacyl-CoA lyase 1	HACL1	26061	Fatty Acid
hydroxyacyl-Coenzyme A dehydrogenase	HADH	3033	Fatty Acid
hydroxyacyl-Coenzyme A dehydrogenase/3-ketoacyl-Coenzyme A thiolase/enoyl-Coenzyme A hydratase (trifunctional protein), alpha subunit	HADHA	3030	Fatty Acid
hydroxyacyl-Coenzyme A dehydrogenase/3-ketoacyl-Coenzyme A thiolase/enoyl-Coenzyme A hydratase (trifunctional protein), beta subunit	HADHB	3032	Fatty Acid
lipase, hepatic	LIPC	3990	Fatty Acid
lipase, gastric	LIPF	8513	Fatty Acid
lipase, endothelial	LIPG	9388	Fatty Acid
lipase, member H	LIPH	200879	Fatty Acid
lipase, member I	LIPI	149998	Fatty Acid
lipase, family member J	LIPJ	142910	Fatty Acid
lipase, mamber K	LIPK	643414	Fatty Acid
lipase, member M	LIPM	340654	Fatty Acid
lipase, member N	LIPN	643418	Fatty Acid
lipoprotein lipase	LPL	4023	Fatty Acid
lipid phosphate phosphatase-related protein type 2	LPPR2	64748	Fatty Acid
malonyl CoA:ACP acyltransferase (mitochondrial)	MCAT	27349	Fatty Acid
mitochondrial trans-2-enoyl-CoA reductase	MECR	51102	Fatty Acid
monoglyceride lipase	MGLL	11343	Fatty Acid
malonyl-CoA decarboxylase	MLYCD	23417	Fatty Acid
microsomal triglyceride transfer protein	MTTP	4547	Fatty Acid
oleoyl-ACP hydrolase	OLAH	55301	Fatty Acid
3-oxoacyl-ACP synthase, mitochondrial	OXSM	54995	Fatty Acid
peroxisomal D3,D2-enoyl-CoA isomerase	PECI	10455	Fatty Acid
peroxisomal trans-2-enoyl-CoA reductase	PECR	55825	Fatty Acid
phytanoyl-CoA 2-hydroxylase	PHYH	5264	Fatty Acid
phytanoyl-CoA dioxygenase domain containing 1	PHYHD1	254295	Fatty Acid
pancreatic lipase	PNLIP	5406	Fatty Acid
pancreatic lipase-related protein 1	PNLIPRP1	5407	Fatty Acid
pancreatic lipase-related protein 2	PNLIPRP2	5408	Fatty Acid
pancreatic lipase-related protein 3	PNLIPRP3	119548	Fatty Acid
patatin-like phospholipase domain containing 1	PNPLA1	285848	Fatty Acid
patatin-like phospholipase domain containing 2	PNPLA2	57104	Fatty Acid
patatin-like phospholipase domain containing 3	PNPLA3	80339	Fatty Acid
patatin-like phospholipase domain containing 4	PNPLA4	8228	Fatty Acid
patatin-like phospholipase domain containing 5	PNPLA5	150379	Fatty Acid
patatin-like phospholipase domain containing 6	PNPLA6	10908	Fatty Acid
patatin-like phospholipase domain containing 7	PNPLA7	375775	Fatty Acid
patatin-like phospholipase domain containing 8	PNPLA8	50640	Fatty Acid
stearoyl-CoA desaturase (delta-9-desaturase)	SCD	6319	Fatty Acid
stearoyl-CoA desaturase 5	SCD5	79966	Fatty Acid
sterol carrier protein 2	SCP2	6342	Fatty Acid
short chain dehydrogenase/reductase family 16C, member 6	SDR16C6	442388	Fatty Acid
short chain dehydrogenase/reductase family 39U, member 1	SDR39U1	56948	Fatty Acid
short chain dehydrogenase/reductase family 42E, member 1	SDR42E1	93517	Fatty Acid
short chain dehydrogenase/reductase family 9C, member 7	SDR9C7	121214	Fatty Acid
dihydrofolate reductase	DHFR	1719	Folate
dihydrofolate reductase-like 1	DHFRL1	200895	Folate
folylpolyglutamate synthase	FPGS	2356	Folate
methylenetetrahydrofolate dehydrogenase (NADP+ dependent) 1, methenyltetrahydrofolate cyclohydrolase, formyltetrahydrofolate synthetase	MTHFD1	4522	Folate
Methylenetetrahydrofolate dehydrogenase (NADP+ dependent) 1-like	MTHFD1L	25902	Folate
methylenetetrahydrofolate dehydrogenase (NADP+ dependent) 2, methenyltetrahydrofolate cyclohydrolase	MTHFD2	10797	Folate
methylenetetrahydrofolate dehydrogenase (NADP+ dependent) 2-like	MTHFD2L	441024	Folate
5,10-methylenetetrahydrofolate reductase (NADPH)	MTHFR	4524	Folate
5,10-methenyltetrahydrofolate synthetase (5-formyltetrahydrofolate cyclo-ligase)	MTHFS	10588	Folate
methenyltetrahydrofolate synthetase domain containing	MTHFSD	64779	Folate
serine hydroxymethyltransferase 1 (soluble)	SHMT1	6470	Folate
serine hydroxymethyltransferase 2 (mitochondrial)	SHMT2	6472	Folate
aldehyde dehydrogenase 18 family, member A1	ALDH18A1	5832	Glutamate
aldehyde dehydrogenase 5 family, member A1 (succinate-semialdehyde dehydrogenase)	ALDH5A1	7915	Glutamate
glutamate decarboxylase 1 (brain, 67kDa)	GAD1	2571	Glutamate
Glutamate decarboxylase 2 (pancreatic islets and brain, 65kDa)	GAD2	2572	Glutamate
glutamate decarboxylase-like 1	GADL1	339896	Glutamate
glutaminase	GLS	2744	Glutamate
glutaminase 2 (liver, mitochondrial)	GLS2	27165	Glutamate
glutamate dehydrogenase 1	GLUD1	2746	Glutamate
glutamate dehydrogenase 2	GLUD2	2747	Glutamate
glutamate-ammonia ligase (glutamine synthetase)	GLUL	2752	Glutamate
ornithine aminotransferase (gyrate atrophy)	OAT	4942	Glutamate
glutamate-cysteine ligase, catalytic subunit	GCLC	2729	Glutathione
glutamate-cysteine ligase, modifier subunit	GCLM	2730	Glutathione
glutathione peroxidase 1	GPX1	2876	Glutathione
glutathione peroxidase 2 (gastrointestinal)	GPX2	2877	Glutathione
glutathione peroxidase 3 (plasma)	GPX3	2878	Glutathione
glutathione peroxidase 4 (phospholipid hydroperoxidase)	GPX4	2879	Glutathione
glutathione peroxidase 5 (epididymal androgen-related protein)	GPX5	2880	Glutathione
glutathione peroxidase 6 (olfactory)	GPX6	257202	Glutathione
glutathione peroxidase 7	GPX7	2882	Glutathione
glutathione peroxidase 8 (putative)	GPX8	493869	Glutathione
glutathione reductase	GSR	2936	Glutathione
glutathione synthetase	GSS	2937	Glutathione
glutathione S-transferase A1	GSTA1	2938	Glutathione
glutathione S-transferase A2	GSTA2	2939	Glutathione
glutathione S-transferase A3	GSTA3	2940	Glutathione
glutathione S-transferase A4	GSTA4	2941	Glutathione
glutathione S-transferase A5	GSTA5	221357	Glutathione
glutathione S-transferase, C-terminal domain containing	GSTCD	79807	Glutathione
glutathione S-transferase kappa 1	GSTK1	373156	Glutathione
glutathione S-transferase M1	GSTM1	2944	Glutathione
glutathione S-transferase M2 (muscle)	GSTM2	2946	Glutathione
glutathione S-transferase M3 (brain)	GSTM3	2947	Glutathione
glutathione S-transferase M4	GSTM4	2948	Glutathione
glutathione S-transferase M5	GSTM5	2949	Glutathione
glutathione S-transferase omega 1	GSTO1	9446	Glutathione
glutathione S-transferase omega 2	GSTO2	119391	Glutathione
glutathione S-transferase pi	GSTP1	2950	Glutathione
glutathione S-transferase theta 1	GSTT1	2952	Glutathione
glutathione S-transferase theta 2	GSTT2	2953	Glutathione
hydroxyacylglutathione hydrolase	HAGH	3029	Glutathione
hydroxyacylglutathione hydrolase-like	HAGHL	84264	Glutathione
microsomal glutathione S-transferase 1	MGST1	4257	Glutathione
microsomal glutathione S-transferase 2	MGST2	4258	Glutathione
microsomal glutathione S-transferase 3	MGST3	4259	Glutathione
alpha 1,4-galactosyltransferase (globotriaosylceramide synthase)	A4GALT	53947	Glycan
alpha-1,4-N-acetylglucosaminyltransferase	A4GNT	51146	Glycan
ABO blood group (transferase A, alpha 1-3-N-acetylgalactosaminyltransferase; transferase B, alpha 1-3-galactosyltransferase)	ABO	28	Glycan
asparagine-linked glycosylation 1 homolog (S. cerevisiae, beta-1,4-mannosyltransferase)	ALG1	56052	Glycan
asparagine-linked glycosylation 10 homolog (yeast, alpha-1,2-glucosyltransferase)	ALG10	84920	Glycan
asparagine-linked glycosylation 10 homolog B (yeast, alpha-1,2-glucosyltransferase)	ALG10B	144245	Glycan
asparagine-linked glycosylation 11 homolog	ALG11	440138	Glycan
asparagine-linked glycosylation 12 homolog (S. cerevisiae, alpha-1,6-mannosyltransferase)	ALG12	79087	Glycan
asparagine-linked glycosylation 13 homolog (S. cerevisiae)	ALG13	55849	Glycan
asparagine-linked glycosylation 14 homolog (S. cerevisiae)	ALG14	199857	Glycan
asparagine-linked glycosylation 2 homolog (S. cerevisiae, alpha-1,3-mannosyltransferase)	ALG2	85365	Glycan
asparagine-linked glycosylation 3 homolog (S. cerevisiae, alpha-1,3-mannosyltransferase)	ALG3	10195	Glycan
Asparagine-linked glycosylation 5 homolog (S. cerevisiae, dolichyl-phosphate beta-glucosyltransferase)	ALG5	29880	Glycan
asparagine-linked glycosylation 6 homolog (S. cerevisiae, alpha-1,3-glucosyltransferase)	ALG6	29929	Glycan
asparagine-linked glycosylation 8 homolog (S. cerevisiae, alpha-1,3-glucosyltransferase)	ALG8	79053	Glycan
asparagine-linked glycosylation 9 homolog (S. cerevisiae, alpha- 1,2-mannosyltransferase)	ALG9	79796	Glycan
beta-1,3-N-acetylgalactosaminyltransferase 1 (globoside blood group)	B3GALNT1	8706	Glycan
beta-1,3-N-acetylgalactosaminyltransferase 2	B3GALNT2	148789	Glycan
UDP-Gal:betaGlcNAc beta 1,3-galactosyltransferase, polypeptide 1	B3GALT1	8708	Glycan
UDP-Gal:betaGlcNAc beta 1,3-galactosyltransferase, polypeptide 2	B3GALT2	8707	Glycan
UDP-Gal:betaGlcNAc beta 1,3-galactosyltransferase, polypeptide 4	B3GALT4	8705	Glycan
UDP-Gal:betaGlcNAc beta 1,3-galactosyltransferase, polypeptide 5	B3GALT5	10317	Glycan
UDP-Gal:betaGal beta 1,3-galactosyltransferase polypeptide 6	B3GALT6	126792	Glycan
beta 1,3-galactosyltransferase-like	B3GALTL	145173	Glycan
beta-1,3-glucuronyltransferase 1 (glucuronosyltransferase P)	B3GAT1	27087	Glycan
beta-1,3-glucuronyltransferase 2 (glucuronosyltransferase P)	B3GAT2	135152	Glycan
beta-1,3-glucuronyltransferase 3 (glucuronosyltransferase I)	B3GAT3	26229	Glycan
UDP-GlcNAc:betaGal beta-1,3-N-acetylglucosaminyltransferase 1	B3GNT1	11041	Glycan
UDP-GlcNAc:betaGal beta-1,3-N-acetylglucosaminyltransferase 2	B3GNT2	10678	Glycan
UDP-GlcNAc:betaGal beta-1,3-N-acetylglucosaminyltransferase 3	B3GNT3	10331	Glycan
UDP-GlcNAc:betaGal beta-1,3-N-acetylglucosaminyltransferase 4	B3GNT4	79369	Glycan
UDP-GlcNAc:betaGal beta-1,3-N-acetylglucosaminyltransferase 5	B3GNT5	84002	Glycan
UDP-GlcNAc:betaGal beta-1,3-N-acetylglucosaminyltransferase 6 (core 3 synthase)	B3GNT6	192134	Glycan
UDP-GlcNAc:betaGal beta-1,3-N-acetylglucosaminyltransferase 7	B3GNT7	93010	Glycan
UDP-GlcNAc:betaGal beta-1,3-N-acetylglucosaminyltransferase 8	B3GNT8	374907	Glycan
UDP-GlcNAc:betaGal beta-1,3-N-acetylglucosaminyltransferase 9	B3GNT9	84752	Glycan
UDP-GlcNAc:betaGal beta-1,3-N-acetylglucosaminyltransferase-like 1	B3GNTL1	146712	Glycan
beta-1,4-N-acetyl-galactosaminyl transferase 1	B4GALNT1	2583	Glycan
beta-1,4-N-acetyl-galactosaminyl transferase 2	B4GALNT2	124872	Glycan
beta-1,4-N-acetyl-galactosaminyl transferase 3	B4GALNT3	283358	Glycan
beta-1,4-N-acetyl-galactosaminyl transferase 4	B4GALNT4	338707	Glycan
UDP-Gal:betaGlcNAc beta 1,4- galactosyltransferase, polypeptide 1	B4GALT1	2683	Glycan
UDP-Gal:betaGlcNAc beta 1,4- galactosyltransferase, polypeptide 2	B4GALT2	8704	Glycan
UDP-Gal:betaGlcNAc beta 1,4- galactosyltransferase, polypeptide 3	B4GALT3	8703	Glycan
UDP-Gal:betaGlcNAc beta 1,4- galactosyltransferase, polypeptide 4	B4GALT4	8702	Glycan
UDP-Gal:betaGlcNAc beta 1,4- galactosyltransferase, polypeptide 5	B4GALT5	9334	Glycan
UDP-Gal:betaGlcNAc beta 1,4- galactosyltransferase, polypeptide 6	B4GALT6	9331	Glycan
xylosylprotein beta 1,4-galactosyltransferase, polypeptide 7 (galactosyltransferase I)	B4GALT7	11285	Glycan
core 1 synthase, glycoprotein-N-acetylgalactosamine 3-beta-galactosyltransferase, 1	C1GALT1	56913	Glycan
chitobiase, di-N-acetyl-	CTBS	1486	Glycan
defender against cell death	DAD1	1603	Glycan
dolichyl-diphosphooligosaccharide-protein glycosyltransferase	DDOST	1650	Glycan
dehydrodolichyl diphosphate synthase	DHDDS	79947	Glycan
dolichol kinase	DOLK	22845	Glycan
dolichyl pyrophosphate phosphatase 1	DOLPP1	57171	Glycan
dolichyl-phosphate (UDP-N-acetylglucosamine) N-acetylglucosaminephosphotransferase 1 (GlcNAc-1-P transferase)	DPAGT1	1798	Glycan
fructosamine 3 kinase	FN3K	64122	Glycan
fructosamine-3-kinase-related protein	FN3KRP	79672	Glycan
fucosyltransferase 1 (galactoside 2-alpha-L-fucosyltransferase, H blood group)	FUT1	2523	Glycan
fucosyltransferase 10 (alpha (1,3) fucosyltransferase)	FUT10	84750	Glycan
fucosyltransferase 11 (alpha (1,3) fucosyltransferase)	FUT11	170384	Glycan
fucosyltransferase 2 (secretor status included)	FUT2	2524	Glycan
fucosyltransferase 3 (galactoside 3(4)-L-fucosyltransferase, Lewis blood group)	FUT3	2525	Glycan
fucosyltransferase 4 (alpha (1,3) fucosyltransferase, myeloid-specific)	FUT4	2526	Glycan
fucosyltransferase 5 (alpha (1,3) fucosyltransferase)	FUT5	2527	Glycan
Fucosyltransferase 6 (alpha (1,3) fucosyltransferase)	FUT6	2528	Glycan
fucosyltransferase 7 (alpha (1,3) fucosyltransferase)	FUT7	2529	Glycan
fucosyltransferase 8 (alpha (1,6) fucosyltransferase)	FUT8	2530	Glycan
fucosyltransferase 9 (alpha (1,3) fucosyltransferase)	FUT9	10690	Glycan
UDP-galactose-4-epimerase	GALE	2582	Glycan
UDP-N-acetyl-alpha-D-galactosamine:polypeptide N-acetylgalactosaminyltransferase 1 (GalNAc-T1)	GALNT1	2589	Glycan
UDP-N-acetyl-alpha-D-galactosamine:polypeptide N-acetylgalactosaminyltransferase 10 (GalNAc-T10)	GALNT10	55568	Glycan
UDP-N-acetyl-alpha-D-galactosamine:polypeptide N-acetylgalactosaminyltransferase 11 (GalNAc-T11)	GALNT11	63917	Glycan
UDP-N-acetyl-alpha-D-galactosamine:polypeptide N-acetylgalactosaminyltransferase 12 (GalNAc-T12)	GALNT12	79695	Glycan
UDP-N-acetyl-alpha-D-galactosamine:polypeptide N-acetylgalactosaminyltransferase 13 (GalNAc-T13)	GALNT13	114805	Glycan
UDP-N-acetyl-alpha-D-galactosamine:polypeptide N-acetylgalactosaminyltransferase 14 (GalNAc-T14)	GALNT14	79623	Glycan
UDP-N-acetyl-alpha-D-galactosamine:polypeptide N-acetylgalactosaminyltransferase 2 (GalNAc-T2)	GALNT2	2590	Glycan
UDP-N-acetyl-alpha-D-galactosamine:polypeptide N-acetylgalactosaminyltransferase 3 (GalNAc-T3)	GALNT3	2591	Glycan
UDP-N-acetyl-alpha-D-galactosamine:polypeptide N-acetylgalactosaminyltransferase 4 (GalNAc-T4)	GALNT4	8693	Glycan
UDP-N-acetyl-alpha-D-galactosamine:polypeptide N-acetylgalactosaminyltransferase 5 (GalNAc-T5)	GALNT5	11227	Glycan
UDP-N-acetyl-alpha-D-galactosamine:polypeptide N-acetylgalactosaminyltransferase 6 (GalNAc-T6)	GALNT6	11226	Glycan
UDP-N-acetyl-alpha-D-galactosamine:polypeptide N-acetylgalactosaminyltransferase 7 (GalNAc-T7)	GALNT7	51809	Glycan
UDP-N-acetyl-alpha-D-galactosamine:polypeptide N-acetylgalactosaminyltransferase 8 (GalNAc-T8)	GALNT8	26290	Glycan
UDP-N-acetyl-alpha-D-galactosamine:polypeptide N-acetylgalactosaminyltransferase 9 (GalNAc-T9)	GALNT9	50614	Glycan
UDP-N-acetyl-alpha-D-galactosamine:polypeptide N-acetylgalactosaminyltransferase-like 1	GALNTL1	57452	Glycan
UDP-N-acetyl-alpha-D-galactosamine:polypeptide N-acetylgalactosaminyltransferase-like 2	GALNTL2	117248	Glycan
UDP-N-acetyl-alpha-D-galactosamine:polypeptide N-acetylgalactosaminyltransferase-like 4	GALNTL4	374378	Glycan
UDP-N-acetyl-alpha-D-galactosamine:polypeptide N-acetylgalactosaminyltransferase-like 5	GALNTL5	168391	Glycan
UDP-N-acetyl-alpha-D-galactosamine:polypeptide N-acetylgalactosaminyltransferase-like 6	GALNTL6	442117	Glycan
glucosidase, alpha; neutral AB	GANAB	23193	Glycan
glucosidase, alpha; neutral C	GANC	2595	Glycan
glucosidase, beta; acid (includes glucosylceramidase)	GBA	2629	Glycan
glucosidase, beta (bile acid) 2	GBA2	57704	Glycan
glucosidase, beta, acid 3 (cytosolic)	GBA3	57733	Glycan
globoside alpha-1,3-N-acetylgalactosaminyltransferase 1	GBGT1	26301	Glycan
glucosaminyl (N-acetyl) transferase 1, core 2 (beta-1,6-N-acetylglucosaminyltransferase)	GCNT1	2650	Glycan
glucosaminyl (N-acetyl) transferase 2, I-branching enzyme (I blood group)	GCNT2	2651	Glycan
glucosaminyl (N-acetyl) transferase 3, mucin type	GCNT3	9245	Glycan
glucosaminyl (N-acetyl) transferase 4, core 2 (beta-1,6-N-acetylglucosaminyltransferase)	GCNT4	51301	Glycan
glucosaminyl (N-acetyl) transferase family member 6	GCNT6	644378	Glycan
glucosaminyl (N-acetyl) transferase family member 7	GCNT7	140687	Glycan
glucosidase I	GCS1	7841	Glycan
glycosyltransferase 1 domain containing 1	GLT1D1	144423	Glycan
glycosyltransferase 25 domain containing 1	GLT25D1	79709	Glycan
glycosyltransferase 25 domain containing 2	GLT25D2	23127	Glycan
glycosyltransferase 6 domain containing 1	GLT6D1	360203	Glycan
glycosyltransferase 8 domain containing 1	GLT8D1	55830	Glycan
glycosyltransferase 8 domain containing 2	GLT8D2	83468	Glycan
glycosyltransferase 8 domain containing 3	GLT8D3	283464	Glycan
glycosyltransferase 8 domain containing 4	GLT8D4	727936	Glycan
glycosyltransferase-like domain containing 1	GTDC1	79712	Glycan
glycosyltransferase-like 1B	GYLTL1B	120071	Glycan
hyaluronan synthase 1	HAS1	3036	Glycan
hyaluronan synthase 2	HAS2	3037	Glycan
hyaluronan synthase 3	HAS3	3038	Glycan
like-glycosyltransferase	LARGE	9215	Glycan
lysocardiolipin acyltransferase	LYCAT	253558	Glycan
MFNG O-fucosylpeptide 3-beta-N-acetylglucosaminyltransferase	MFNG	4242	Glycan
mannosyl (alpha-1,3-)-glycoprotein beta-1,2-N-acetylglucosaminyltransferase	MGAT1	4245	Glycan
mannosyl (alpha-1,6-)-glycoprotein beta-1,2-N-acetylglucosaminyltransferase	MGAT2	4247	Glycan
mannosyl (beta-1,4-)-glycoprotein beta-1,4-N-acetylglucosaminyltransferase	MGAT3	4248	Glycan
Mannosyl (alpha-1,3-)-glycoprotein beta-1,4-N-acetylglucosaminyltransferase, isozyme A	MGAT4A	11320	Glycan
mannosyl (alpha-1,3-)-glycoprotein beta-1,4-N-acetylglucosaminyltransferase, isozyme B	MGAT4B	11282	Glycan
mannosyl (alpha-1,3-)-glycoprotein beta-1,4-N-acetylglucosaminyltransferase, isozyme C (putative)	MGAT4C	25834	Glycan
mannosyl (alpha-1,6-)-glycoprotein beta-1,6-N-acetyl-glucosaminyltransferase	MGAT5	4249	Glycan
mannosyl (alpha-1,6-)-glycoprotein beta-1,6-N-acetyl-glucosaminyltransferase, isozyme B	MGAT5B	146664	Glycan
N-acetylgalactosaminidase, alpha-	NAGA	4668	Glycan
N-acetylglucosamine-1-phosphodiester alpha-N-acetylglucosaminidase	NAGPA	51172	Glycan
protein O-fucosyltransferase 1	POFUT1	23509	Glycan
protein O-fucosyltransferase 2	POFUT2	23275	Glycan
protein O-linked mannose beta1,2-N-acetylglucosaminyltransferase	POMGNT1	55624	Glycan
protein-O-mannosyltransferase 1	POMT1	10585	Glycan
protein-O-mannosyltransferase 2	POMT2	29954	Glycan
ST3 beta-galactoside alpha-2,3-sialyltransferase 1	ST3GAL1	6482	Glycan
ST3 beta-galactoside alpha-2,3-sialyltransferase 2	ST3GAL2	6483	Glycan
ST3 beta-galactoside alpha-2,3-sialyltransferase 3	ST3GAL3	6487	Glycan
ST3 beta-galactoside alpha-2,3-sialyltransferase 4	ST3GAL4	6484	Glycan
ST3 beta-galactoside alpha-2,3-sialyltransferase 5	ST3GAL5	8869	Glycan
ST3 beta-galactoside alpha-2,3-sialyltransferase 6	ST3GAL6	10402	Glycan
ST6 beta-galactosamide alpha-2,6-sialyltranferase 1	ST6GAL1	6480	Glycan
ST6 beta-galactosamide alpha-2,6-sialyltranferase 2	ST6GAL2	84620	Glycan
ST6 (alpha-N-acetyl-neuraminyl-2,3-beta-galactosyl-1,3)-N-acetylgalactosaminide alpha-2,6-sialyltransferase 1	ST6GALNAC1	55808	Glycan
ST6 (alpha-N-acetyl-neuraminyl-2,3-beta-galactosyl-1,3)-N-acetylgalactosaminide alpha-2,6-sialyltransferase 2	ST6GALNAC2	10610	Glycan
ST6 (alpha-N-acetyl-neuraminyl-2,3-beta-galactosyl-1,3)-N-acetylgalactosaminide alpha-2,6-sialyltransferase 3	ST6GALNAC3	256435	Glycan
ST6 (alpha-N-acetyl-neuraminyl-2,3-beta-galactosyl-1,3)-N-acetylgalactosaminide alpha-2,6-sialyltransferase 4	ST6GALNAC4	27090	Glycan
ST6 (alpha-N-acetyl-neuraminyl-2,3-beta-galactosyl-1,3)-N-acetylgalactosaminide alpha-2,6-sialyltransferase 5	ST6GALNAC5	81849	Glycan
ST6 (alpha-N-acetyl-neuraminyl-2,3-beta-galactosyl-1,3)-N-acetylgalactosaminide alpha-2,6-sialyltransferase 6	ST6GALNAC6	30815	Glycan
ST8 alpha-N-acetyl-neuraminide alpha-2,8-sialyltransferase 1	ST8SIA1	6489	Glycan
ST8 alpha-N-acetyl-neuraminide alpha-2,8-sialyltransferase 2	ST8SIA2	8128	Glycan
ST8 alpha-N-acetyl-neuraminide alpha-2,8-sialyltransferase 3	ST8SIA3	51046	Glycan
ST8 alpha-N-acetyl-neuraminide alpha-2,8-sialyltransferase 4	ST8SIA4	7903	Glycan
ST8 alpha-N-acetyl-neuraminide alpha-2,8-sialyltransferase 5	ST8SIA5	29906	Glycan
ST8 alpha-N-acetyl-neuraminide alpha-2,8-sialyltransferase 6	ST8SIA6	338596	Glycan
Williams-Beuren syndrome chromosome region 17	WBSCR17	64409	Glycan
xylosyltransferase I	XYLT1	64131	Glycan
xylosyltransferase II	XYLT2	64132	Glycan
dolichyl-phosphate mannosyltransferase polypeptide 1, catalytic subunit	DPM1	8813	Glycan Anchor
dolichyl-phosphate mannosyltransferase polypeptide 2, regulatory subunit	DPM2	8818	Glycan Anchor
dolichyl-phosphate mannosyltransferase polypeptide 3	DPM3	54344	Glycan Anchor
glycosylphosphatidylinositol specific phospholipase D1	GPLD1	2822	Glycan Anchor
phosphatidylinositol glycan anchor biosynthesis, class A (paroxysmal nocturnal hemoglobinuria)	PIGA	5277	Glycan Anchor
phosphatidylinositol glycan anchor biosynthesis, class B	PIGB	9488	Glycan Anchor
phosphatidylinositol glycan anchor biosynthesis, class C	PIGC	5279	Glycan Anchor
phosphatidylinositol glycan anchor biosynthesis, class F	PIGF	5281	Glycan Anchor
phosphatidylinositol glycan anchor biosynthesis, class G	PIGG	54872	Glycan Anchor
phosphatidylinositol glycan anchor biosynthesis, class H	PIGH	5283	Glycan Anchor
phosphatidylinositol glycan anchor biosynthesis, class K	PIGK	10026	Glycan Anchor
phosphatidylinositol glycan anchor biosynthesis, class L	PIGL	9487	Glycan Anchor
phosphatidylinositol glycan anchor biosynthesis, class M	PIGM	93183	Glycan Anchor
phosphatidylinositol glycan anchor biosynthesis, class N	PIGN	23556	Glycan Anchor
phosphatidylinositol glycan anchor biosynthesis, class O	PIGO	84720	Glycan Anchor
phosphatidylinositol glycan anchor biosynthesis, class P	PIGP	51227	Glycan Anchor
phosphatidylinositol glycan anchor biosynthesis, class Q	PIGQ	9091	Glycan Anchor
phosphatidylinositol glycan anchor biosynthesis, class S	PIGS	94005	Glycan Anchor
phosphatidylinositol glycan anchor biosynthesis, class T	PIGT	51604	Glycan Anchor
phosphatidylinositol glycan anchor biosynthesis, class U	PIGU	128869	Glycan Anchor
phosphatidylinositol glycan anchor biosynthesis, class V	PIGV	55650	Glycan Anchor
phosphatidylinositol glycan anchor biosynthesis, class W	PIGW	284098	Glycan Anchor
phosphatidylinositol glycan anchor biosynthesis, class X	PIGX	54965	Glycan Anchor
phosphatidylinositol glycan anchor biosynthesis, class Y	PIGY	84992	Glycan Anchor
phosphatidylinositol glycan anchor biosynthesis, class Z	PIGZ	80235	Glycan Anchor
aspartylglucosaminidase	AGA	175	Glycan Degradation
ER degradation enhancer, mannosidase alpha-like 1	EDEM1	9695	Glycan Degradation
ER degradation enhancer, mannosidase alpha-like 2	EDEM2	55741	Glycan Degradation
ER degradation enhancer, mannosidase alpha-like 3	EDEM3	80267	Glycan Degradation
endo-beta-N-acetylglucosaminidase	FLJ21865	64772	Glycan Degradation
fucosidase, alpha-L- 1, tissue	FUCA1	2517	Glycan Degradation
fucosidase, alpha-L- 2, plasma	FUCA2	2519	Glycan Degradation
galactosamine (N-acetyl)-6-sulfate sulfatase (Morquio syndrome, mucopolysaccharidosis type IVA)	GALNS	2588	Glycan Degradation
galactosidase, alpha	GLA	2717	Glycan Degradation
galactosidase, beta 1	GLB1	2720	Glycan Degradation
galactosidase, beta 1-like	GLB1L	79411	Glycan Degradation
galactosidase, beta 2-like	GLB1L2	89944	Glycan Degradation
galactosidase, beta 1 like 3	GLB1L3	112937	Glycan Degradation
glucosamine (N-acetyl)-6-sulfatase (Sanfilippo disease IIID)	GNS	2799	Glycan Degradation
glucuronidase, beta	GUSB	2990	Glycan Degradation
hexosaminidase A (alpha polypeptide)	HEXA	3073	Glycan Degradation
hexosaminidase B (beta polypeptide)	HEXB	3074	Glycan Degradation
hexosaminidase (glycosyl hydrolase family 20, catalytic domain) containing	HEXDC	284004	Glycan Degradation
hyaluronoglucosaminidase 1	HYAL1	3373	Glycan Degradation
hyaluronoglucosaminidase 2	HYAL2	8692	Glycan Degradation
hyaluronoglucosaminidase 3	HYAL3	8372	Glycan Degradation
hyaluronoglucosaminidase 4	HYAL4	23553	Glycan Degradation
iduronate 2-sulfatase (Hunter syndrome)	IDS	3423	Glycan Degradation
iduronidase, alpha-L-	IDUA	3425	Glycan Degradation
lysozyme G-like 1	LYG1	129530	Glycan Degradation
lysozyme (renal amyloidosis)	LYZ	4069	Glycan Degradation
lysozyme-like 1	LYZL1	119180	Glycan Degradation
lysozyme-like 2	LYZL2	84569	Glycan Degradation
lysozyme-like 4	LYZL4	131375	Glycan Degradation
lysozyme-like 6	LYZL6	57151	Glycan Degradation
mannosidase, alpha, class 1A, member 1	MAN1A1	4121	Glycan Degradation
mannosidase, alpha, class 1A, member 2	MAN1A2	10905	Glycan Degradation
mannosidase, alpha, class 1B, member 1	MAN1B1	11253	Glycan Degradation
mannosidase, alpha, class 1C, member 1	MAN1C1	57134	Glycan Degradation
mannosidase, alpha, class 2A, member 1	MAN2A1	4124	Glycan Degradation
mannosidase, alpha, class 2A, member 2	MAN2A2	4122	Glycan Degradation
mannosidase, alpha, class 2B, member 1	MAN2B1	4125	Glycan Degradation
mannosidase, alpha, class 2B, member 2	MAN2B2	23324	Glycan Degradation
mannosidase, alpha, class 2C, member 1	MAN2C1	4123	Glycan Degradation
mannosidase, beta A, lysosomal	MANBA	4126	Glycan Degradation
mannosidase, beta A, lysosomal-like	MANBAL	63905	Glycan Degradation
mannosidase, endo-alpha	MANEA	79694	Glycan Degradation
mannosidase, endo-alpha-like	MANEAL	149175	Glycan Degradation
N-acetylglucosaminidase, alpha- (Sanfilippo disease IIIB)	NAGLU	4669	Glycan Degradation
sialidase 1 (lysosomal sialidase)	NEU1	4758	Glycan Degradation
sialidase 2 (cytosolic sialidase)	NEU2	4759	Glycan Degradation
sialidase 3 (membrane sialidase)	NEU3	10825	Glycan Degradation
sialidase 4	NEU4	129807	Glycan Degradation
chondroitin polymerizing factor	CHPF	79586	Glycan Sulfate
chondroitin sulfate glucuronyltransferase	CHPF2	54480	Glycan Sulfate
carbohydrate (keratan sulfate Gal-6) sulfotransferase 1	CHST1	8534	Glycan Sulfate
carbohydrate sulfotransferase 10	CHST10	9486	Glycan Sulfate
carbohydrate (chondroitin 4) sulfotransferase 11	CHST11	50515	Glycan Sulfate
carbohydrate (chondroitin 4) sulfotransferase 12	CHST12	55501	Glycan Sulfate
carbohydrate (chondroitin 4) sulfotransferase 13	CHST13	166012	Glycan Sulfate
carbohydrate (N-acetylgalactosamine 4-0) sulfotransferase 14	CHST14	113189	Glycan Sulfate
carbohydrate (N-acetylglucosamine-6-O) sulfotransferase 2	CHST2	9435	Glycan Sulfate
carbohydrate (chondroitin 6) sulfotransferase 3	CHST3	9469	Glycan Sulfate
carbohydrate (N-acetylglucosamine 6-O) sulfotransferase 4	CHST4	10164	Glycan Sulfate
carbohydrate (N-acetylglucosamine 6-O) sulfotransferase 5	CHST5	23563	Glycan Sulfate
carbohydrate (N-acetylglucosamine 6-O) sulfotransferase 6	CHST6	4166	Glycan Sulfate
carbohydrate (N-acetylglucosamine 6-O) sulfotransferase 7	CHST7	56548	Glycan Sulfate
carbohydrate (N-acetylgalactosamine 4-0) sulfotransferase 8	CHST8	64377	Glycan Sulfate
carbohydrate (N-acetylgalactosamine 4-0) sulfotransferase 9	CHST9	83539	Glycan Sulfate
carbohydrate (chondroitin) synthase 1	CHSY1	22856	Glycan Sulfate
chondroitin synthase-2	CHSY3	337876	Glycan Sulfate
chondroitin sulfate N-acetylgalactosaminyltransferase 1	CSGALNACT1	55790	Glycan Sulfate
chondroitin sulfate N-acetylgalactosaminyltransferase 2	CSGALNACT2	55454	Glycan Sulfate
galactose-3-O-sulfotransferase 1	GAL3ST1	9514	Glycan Sulfate
galactose-3-O-sulfotransferase 2	GAL3ST2	64090	Glycan Sulfate
galactose-3-O-sulfotransferase 3	GAL3ST3	89792	Glycan Sulfate
galactose-3-O-sulfotransferase 4	GAL3ST4	79690	Glycan Sulfate
N-sulfoglucosamine sulfohydrolase (sulfamidase)	SGSH	6448	Glycan Sulfate
sulfatase 1	SULF1	23213	Glycan Sulfate
sulfatase 2	SULF2	55959	Glycan Sulfate
uronyl-2-sulfotransferase	UST	10090	Glycan Sulfate
aminomethyltransferase	AMT	275	Glycine
Betaine-homocysteine methyltransferase	BHMT	635	Glycine
betaine-homocysteine methyltransferase 2	BHMT2	23743	Glycine
dimethylglycine dehydrogenase	DMGDH	29958	Glycine
glycine cleavage system protein H (aminomethyl carrier)	GCSH	2653	Glycine
glycine dehydrogenase (decarboxylating)	GLDC	2731	Glycine
sarcosine dehydrogenase	SARDH	1757	Glycine
ADP-dependent glucokinase	ADPGK	83440	Glycolysis
aldolase A, fructose-bisphosphate	ALDOA	226	Glycolysis
aldolase B, fructose-bisphosphate	ALDOB	229	Glycolysis
aldolase C, fructose-bisphosphate	ALDOC	230	Glycolysis
2,3-bisphosphoglycerate mutase	BPGM	669	Glycolysis
dihydrolipoamide S-acetyltransferase (E2 component of pyruvate dehydrogenase complex)	DLAT	1737	Glycolysis
enolase 1, (alpha)	ENO1	2023	Glycolysis
enolase 2 (gamma, neuronal)	ENO2	2026	Glycolysis
enolase 3 (beta, muscle)	ENO3	2027	Glycolysis
glyceraldehyde-3-phosphate dehydrogenase	GAPDH	2597	Glycolysis
glyceraldehyde-3-phosphate dehydrogenase, spermatogenic	GAPDHS	26330	Glycolysis
glucokinase (hexokinase 4, maturity onset diabetes of the young 2)	GCK	2645	Glycolysis
glucose phosphate isomerase	GPI	2821	Glycolysis
hexokinase 1	HK1	3098	Glycolysis
hexokinase 2	HK2	3099	Glycolysis
hexokinase 3 (white cell)	HK3	3101	Glycolysis
hexokinase domain containing 1	HKDC1	80201	Glycolysis
pyruvate dehydrogenase (lipoamide) alpha 1	PDHA1	5160	Glycolysis
pyruvate dehydrogenase (lipoamide) alpha 2	PDHA2	5161	Glycolysis
pyruvate dehydrogenase (lipoamide) beta	PDHB	5162	Glycolysis
pyruvate dehydrogenase complex, component X	PDHX	8050	Glycolysis
6-phosphofructo-2-kinase/fructose-2,6-biphosphatase 1	PFKFB1	5207	Glycolysis
6-phosphofructo-2-kinase/fructose-2,6-biphosphatase 2	PFKFB2	5208	Glycolysis
6-phosphofructo-2-kinase/fructose-2,6-biphosphatase 3	PFKFB3	5209	Glycolysis
6-phosphofructo-2-kinase/fructose-2,6-biphosphatase 4	PFKFB4	5210	Glycolysis
phosphofructokinase, liver	PFKL	5211	Glycolysis
phosphofructokinase, muscle	PFKM	5213	Glycolysis
phosphofructokinase, platelet	PFKP	5214	Glycolysis
phosphoglycerate mutase 1 (brain)	PGAM1	5223	Glycolysis
phosphoglycerate mutase 2 (muscle)	PGAM2	5224	Glycolysis
phosphoglycerate mutase family member 4	PGAM4	441531	Glycolysis
phosphoglycerate mutase family member 5	PGAM5	192111	Glycolysis
phosphoglycerate kinase 1	PGK1	5230	Glycolysis
phosphoglycerate kinase 2	PGK2	5232	Glycolysis
phosphoglucomutase 1	PGM1	5236	Glycolysis
phosphoglucomutase 2	PGM2	55276	Glycolysis
Phosphoglucomutase 2-like 1	PGM2L1	283209	Glycolysis
phosphoglucomutase 5	PGM5	5239	Glycolysis
pyruvate kinase, liver and RBC	PKLR	5313	Glycolysis
pyruvate kinase, muscle	PKM2	5315	Glycolysis
triosephosphate isomerase 1	TPI1	7167	Glycolysis
glyoxalase I	GLO1	2739	Glyoxylate
glyoxalase domain containing 4	GLOD4	51031	Glyoxylate
glyoxalase domain containing 5	GLOD5	392465	Glyoxylate
hydroxyacid oxidase (glycolate oxidase) 1	HAO1	54363	Glyoxylate
hydroxyacid oxidase 2 (long chain)	HAO2	51179	Glyoxylate
exostoses (multiple) 1	EXT1	2131	Heparin Sulfate
exostoses (multiple) 2	EXT2	2132	Heparin Sulfate
exostoses (multiple) 3	EXT3	2133	Heparin Sulfate
exostoses (multiple)-like 1	EXTL1	2134	Heparin Sulfate
exostoses (multiple)-like 2	EXTL2	2135	Heparin Sulfate
exostoses (multiple)-like 3	EXTL3	2137	Heparin Sulfate
glucuronic acid epimerase	GLCE	26035	Heparin Sulfate
heparan-alpha-glucosaminide N-acetyltransferase	HGSNAT	138050	Heparin Sulfate
heparanase	HPSE	10855	Heparin Sulfate
heparanase 2	HPSE2	60495	Heparin Sulfate
heparan sulfate 2-O-sulfotransferase 1	HS2ST1	9653	Heparin Sulfate
heparan sulfate (glucosamine) 3-O-sulfotransferase 1	HS3ST1	9957	Heparin Sulfate
heparan sulfate (glucosamine) 3-O-sulfotransferase 2	HS3ST2	9956	Heparin Sulfate
heparan sulfate (glucosamine) 3-O-sulfotransferase 3A1	HS3ST3A1	9955	Heparin Sulfate
Heparan sulfate (glucosamine) 3-O-sulfotransferase 3B1	HS3ST3B1	9953	Heparin Sulfate
heparan sulfate (glucosamine) 3-O-sulfotransferase 4	HS3ST4	9951	Heparin Sulfate
heparan sulfate (glucosamine) 3-O-sulfotransferase 5	HS3ST5	222537	Heparin Sulfate
heparan sulfate (glucosamine) 3-O-sulfotransferase 6	HS3ST6	64711	Heparin Sulfate
Heparan sulfate 6-O-sulfotransferase 1	HS6ST1	9394	Heparin Sulfate
heparan sulfate 6-O-sulfotransferase 2	HS6ST2	90161	Heparin Sulfate
heparan sulfate 6-O-sulfotransferase 3	HS6ST3	266722	Heparin Sulfate
N-deacetylase/N-sulfotransferase (heparan glucosaminyl) 1	NDST1	3340	Heparin Sulfate
N-deacetylase/N-sulfotransferase (heparan glucosaminyl) 2	NDST2	8509	Heparin Sulfate
N-deacetylase/N-sulfotransferase (heparan glucosaminyl) 3	NDST3	9348	Heparin Sulfate
N-deacetylase/N-sulfotransferase (heparan glucosaminyl) 4	NDST4	64579	Heparin Sulfate
amidohydrolase domain containing 1	AMDHD1	144193	Histidine
amidohydrolase domain containing 2	AMDHD2	51005	Histidine
formiminotransferase cyclodeaminase	FTCD	10841	Histidine
histidine ammonia-lyase	HAL	3034	Histidine
Histidine decarboxylase	HDC	3067	Histidine
histamine N-methyltransferase	HNMT	3176	Histidine
Urocanase domain containing 1	UROC1	131669	Histidine
arylalkylamine N-acetyltransferase	AANAT	15	Hormone
angiotensin I converting enzyme (peptidyl-dipeptidase A) 1	ACE	1636	Hormone
angiotensin I converting enzyme (peptidyl-dipeptidase A) 2	ACE2	59272	Hormone
arachidonate 12-lipoxygenase	ALOX12	239	Hormone
arachidonate 12-lipoxygenase, 12R type	ALOX12B	242	Hormone
arachidonate 15-lipoxygenase	ALOX15	246	Hormone
arachidonate 15-lipoxygenase, type B	ALOX15B	247	Hormone
arachidonate 5-lipoxygenase	ALOX5	240	Hormone
arachidonate 5-lipoxygenase-activating protein	ALOX5AP	241	Hormone
arachidonate lipoxygenase 3	ALOXE3	59344	Hormone
amine oxidase (flavin containing) domain 1	AOF1	221656	Hormone
amine oxidase (flavin containing) domain 2	AOF2	23028	Hormone
acetylserotonin O-methyltransferase	ASMT	438	Hormone
acetylserotonin O-methyltransferase-like	ASMTL	8623	Hormone
cytochrome P450, family 20, subfamily A, polypeptide 1	CYP20A1	57404	Hormone
deiodinase, iodothyronine, type I	DIO1	1733	Hormone
deiodinase, iodothyronine, type II	DIO2	1734	Hormone
deiodinase, iodothyronine, type III	DIO3	1735	Hormone
hydroxyprostaglandin dehydrogenase 15-(NAD)	HPGD	3248	Hormone
iodotyrosine deiodinase	IYD	389434	Hormone
leucyl/cystinyl aminopeptidase	LNPEP	4012	Hormone
leukotriene A4 hydrolase	LTA4H	4048	Hormone
leukotriene C4 synthase	LTC4S	4056	Hormone
membrane metallo-endopeptidase	MME	4311	Hormone
membrane metallo-endopeptidase-like 1	MMEL1	79258	Hormone
prostaglandin D2 synthase, hematopoietic	PGDS	27306	Hormone
prostaglandin D2 synthase 21kDa (brain)	PTGDS	5730	Hormone
prostaglandin E synthase	PTGES	9536	Hormone
prostaglandin E synthase 2	PTGES2	80142	Hormone
prostaglandin E synthase 3 (cytosolic)	PTGES3	10728	Hormone
prostaglandin I2 (prostacyclin) synthase	PTGIS	5740	Hormone
prostaglandin reductase 1	PTGR1	22949	Hormone
prostaglandin reductase 2	PTGR2	145482	Hormone
prostaglandin-endoperoxide synthase 1 (prostaglandin G/H synthase and cyclooxygenase)	PTGS1	5742	Hormone
prostaglandin-endoperoxide synthase 2 (prostaglandin G/H synthase and cyclooxygenase)	PTGS2	5743	Hormone
thromboxane A synthase 1 (platelet, cytochrome P450, family 5, subfamily A)	TBXAS1	6916	Hormone
thyroid peroxidase	TPO	7173	Hormone
CDP-diacylglycerol--inositol 3-phosphatidyltransferase (phosphatidylinositol synthase)	CDIPT	10423	Inositol Phosphate
FIG4 homolog (S. cerevisiae)	FIG4	9896	Inositol Phosphate
inositol(myo)-1(or 4)-monophosphatase 1	IMPA1	3612	Inositol Phosphate
inositol(myo)-1(or 4)-monophosphatase 2	IMPA2	3613	Inositol Phosphate
inositol monophosphatase domain containing 1	IMPAD1	54928	Inositol Phosphate
inositol polyphosphate-1-phosphatase	INPP1	3628	Inositol Phosphate
inositol polyphosphate-4-phosphatase, type I, 107kDa	INPP4A	3631	Inositol Phosphate
inositol polyphosphate-4-phosphatase, type II, 105kDa	INPP4B	8821	Inositol Phosphate
inositol polyphosphate-5-phosphatase, 40kDa	INPP5A	3632	Inositol Phosphate
inositol polyphosphate-5-phosphatase, 75kDa	INPP5B	3633	Inositol Phosphate
inositol polyphosphate-5-phosphatase, 145kDa	INPP5D	3635	Inositol Phosphate
inositol polyphosphate-5-phosphatase, 72 kDa	INPP5E	56623	Inositol Phosphate
inositol polyphosphate-5-phosphatase F	INPP5F	22876	Inositol Phosphate
inositol polyphosphate-5-phosphatase J	INPP5J	27124	Inositol Phosphate
inositol polyphosphate-5-phosphatase K	INPP5K	51763	Inositol Phosphate
inositol polyphosphate phosphatase-like 1	INPPL1	3636	Inositol Phosphate
inositol hexaphosphate kinase 1	IP6K1	9807	Inositol Phosphate
inositol hexaphosphate kinase 2	IP6K2	51447	Inositol Phosphate
inositol hexaphosphate kinase 3	IP6K3	117283	Inositol Phosphate
inositol polyphosphate multikinase	IPMK	253430	Inositol Phosphate
inositol 1,3,4,5,6-pentakisphosphate 2-kinase	IPPK	64768	Inositol Phosphate
myo-inositol 1-phosphate synthase A1	ISYNA1	51477	Inositol Phosphate
inositol 1,3,4-triphosphate 5/6 kinase	ITPK1	3705	Inositol Phosphate
inositol 1,4,5-trisphosphate 3-kinase A	ITPKA	3706	Inositol Phosphate
inositol 1,4,5-trisphosphate 3-kinase B	ITPKB	3707	Inositol Phosphate
inositol 1,4,5-trisphosphate 3-kinase C	ITPKC	80271	Inositol Phosphate
multiple inositol polyphosphate histidine phosphatase, 1	MINPP1	9562	Inositol Phosphate
myo-inositol oxygenase	MIOX	55586	Inositol Phosphate
GPI deacylase	PGAP1	80055	Inositol Phosphate
phosphatidylinositol 4-kinase type 2 alpha	PI4K2A	55361	Inositol Phosphate
Phosphatidylinositol 4-kinase type 2 beta	PI4K2B	55300	Inositol Phosphate
phosphatidylinositol 4-kinase, catalytic, alpha	PI4KA	5297	Inositol Phosphate
phosphatidylinositol 4-kinase, catalytic, beta	PI4KB	5298	Inositol Phosphate
phosphoinositide-3-kinase, class 2, alpha polypeptide	PIK3C2A	5286	Inositol Phosphate
phosphoinositide-3-kinase, class 2, beta polypeptide	PIK3C2B	5287	Inositol Phosphate
phosphoinositide-3-kinase, class 2, gamma polypeptide	PIK3C2G	5288	Inositol Phosphate
phosphoinositide-3-kinase, class 3	PIK3C3	5289	Inositol Phosphate
phosphoinositide-3-kinase, catalytic, alpha polypeptide	PIK3CA	5290	Inositol Phosphate
phosphoinositide-3-kinase, catalytic, beta polypeptide	PIK3CB	5291	Inositol Phosphate
phosphoinositide-3-kinase, catalytic, delta polypeptide	PIK3CD	5293	Inositol Phosphate
phosphoinositide-3-kinase, catalytic, gamma polypeptide	PIK3CG	5294	Inositol Phosphate
phosphoinositide-3-kinase, regulatory subunit 1 (p85 alpha)	PIK3R1	5295	Inositol Phosphate
phosphoinositide-3-kinase, regulatory subunit 2 (p85 beta)	PIK3R2	5296	Inositol Phosphate
phosphoinositide-3-kinase, regulatory subunit 3 (p55, gamma)	PIK3R3	8503	Inositol Phosphate
phosphoinositide-3-kinase, regulatory subunit 4, p150	PIK3R4	30849	Inositol Phosphate
phosphoinositide-3-kinase, regulatory subunit 5, p101	PIK3R5	23533	Inositol Phosphate
phosphoinositide-3-kinase, regulatory subunit 6	PIK3R6	146850	Inositol Phosphate
phosphatidylinositol-5-phosphate 4-kinase, type II, alpha	PIP4K2A	5305	Inositol Phosphate
phosphatidylinositol-5-phosphate 4-kinase, type II, beta	PIP4K2B	8396	Inositol Phosphate
phosphatidylinositol-5-phosphate 4-kinase, type II, gamma	PIP4K2C	79837	Inositol Phosphate
phosphatidylinositol-4-phosphate 5-kinase, type I, alpha	PIP5K1A	8394	Inositol Phosphate
phosphatidylinositol-4-phosphate 5-kinase, type I, beta	PIP5K1B	8395	Inositol Phosphate
phosphatidylinositol-4-phosphate 5-kinase, type I, gamma	PIP5K1C	23396	Inositol Phosphate
phosphatidylinositol-3-phosphate/phosphatidylinositol 5-kinase, type III	PIP5K3	200576	Inositol Phosphate
phosphatidylinositol-4-phosphate 5-kinase-like 1	PIP5KL1	138429	Inositol Phosphate
phosphatase and tensin homolog	PTEN	5728	Inositol Phosphate
synaptojanin 1	SYNJ1	8867	Inositol Phosphate
synaptojanin 2	SYNJ2	8871	Inositol Phosphate
ATPase, class VI, type 11A	ATP11A	23250	Ion Transport
ATPase, class VI, type 11B	ATP11B	23200	Ion Transport
ATPase, class VI, type 11C	ATP11C	286410	Ion Transport
ATPase, H+/K+ transporting, nongastric, alpha polypeptide	ATP12A	479	Ion Transport
ATPase, Na+/K+ transporting, alpha 1 polypeptide	ATP1A1	476	Ion Transport
ATPase, Na+/K+ transporting, alpha 2 polypeptide	ATP1A2	477	Ion Transport
ATPase, Na+/K+ transporting, alpha 3 polypeptide	ATP1A3	478	Ion Transport
ATPase, Na+/K+ transporting, alpha 4 polypeptide	ATP1A4	480	Ion Transport
ATPase, Na+/K+ transporting, beta 1 polypeptide	ATP1B1	481	Ion Transport
ATPase, Na+/K+ transporting, beta 2 polypeptide	ATP1B2	482	Ion Transport
ATPase, Na+/K+ transporting, beta 3 polypeptide	ATP1B3	483	Ion Transport
ATPase, (Na+)/K+ transporting, beta 4 polypeptide	ATP1B4	23439	Ion Transport
ATPase, Ca++ transporting, cardiac muscle, fast twitch 1	ATP2A1	487	Ion Transport
ATPase, Ca++ transporting, cardiac muscle, slow twitch 2	ATP2A2	488	Ion Transport
ATPase, Ca++ transporting, ubiquitous	ATP2A3	489	Ion Transport
ATPase, Ca++ transporting, plasma membrane 1	ATP2B1	490	Ion Transport
ATPase, Ca++ transporting, plasma membrane 2	ATP2B2	491	Ion Transport
ATPase, Ca++ transporting, plasma membrane 3	ATP2B3	492	Ion Transport
ATPase, Ca++ transporting, plasma membrane 4	ATP2B4	493	Ion Transport
ATPase, Ca++-sequestering	ATP2C1	27032	Ion Transport
ATPase, Ca++ transporting, type 2C, member 2	ATP2C2	9914	Ion Transport
ATPase, Mg++ transporting	ATP3	494	Ion Transport
ATPase, H+/K+ exchanging, gastric, alpha polypeptide	ATP4A	495	Ion Transport
ATPase, H+/K+ exchanging, beta polypeptide	ATP4B	496	Ion Transport
ATPase, Cu++ transporting, alpha polypeptide	ATP7A	538	Ion Transport
ATPase, Cu++ transporting, beta polypeptide	ATP7B	540	Ion Transport
Bestrophin 1	BEST1	7439	Ion Transport
Bestrophin 2	BEST2	54831	Ion Transport
Bestrophin 3	BEST3	144453	Ion Transport
Bestrophin 4	BEST4	266675	Ion Transport
Bartter syndrome, infantile, with sensorineural deafness (Barttin)	BSND	7809	Ion Transport
Chromosome 14 open reading frame 68	C14orf68	283600	Ion Transport
Chromosome 20 open reading frame 59	C20orf59	63910	Ion Transport
Chromosome 6 open reading frame 192	C6orf192	116843	Ion Transport
calcium channel, voltage-dependent, P/Q type, alpha 1A subunit	CACNA1A	773	Ion Transport
calcium channel, voltage-dependent, N type, alpha 1B subunit	CACNA1B	774	Ion Transport
calcium channel, voltage-dependent, L type, alpha 1C subunit	CACNA1C	775	Ion Transport
calcium channel, voltage-dependent, L type, alpha 1D subunit	CACNA1D	776	Ion Transport
calcium channel, voltage-dependent, R type, alpha 1E subunit	CACNA1E	777	Ion Transport
calcium channel, voltage-dependent, alpha 1F subunit	CACNA1F	778	Ion Transport
calcium channel, voltage-dependent, T type, alpha 1G subunit	CACNA1G	8913	Ion Transport
calcium channel, voltage-dependent, T type, alpha 1H subunit	CACNA1H	8912	Ion Transport
calcium channel, voltage-dependent, T type, alpha 1I subunit	CACNA1I	8911	Ion Transport
calcium channel, voltage-dependent, L type, alpha 1S subunit	CACNA1S	779	Ion Transport
calcium channel, voltage-dependent, alpha2/delta subunit 1	CACNA2D1	781	Ion Transport
calcium channel, voltage-dependent, alpha 2/delta subunit 2	CACNA2D2	9254	Ion Transport
calcium channel, voltage-dependent, alpha2/delta subunit 3	CACNA2D3	55799	Ion Transport
calcium channel, voltage-dependent, alpha 2/delta subunit 4	CACNA2D4	93589	Ion Transport
calcium channel, voltage-dependent, beta 1 subunit	CACNB1	782	Ion Transport
calcium channel, voltage-dependent, beta 2 subunit	CACNB2	783	Ion Transport
calcium channel, voltage-dependent, beta 3 subunit	CACNB3	784	Ion Transport
calcium channel, voltage-dependent, beta 4 subunit	CACNB4	785	Ion Transport
calcium channel, voltage-dependent, gamma subunit 1	CACNG1	786	Ion Transport
calcium channel, voltage-dependent, gamma subunit 2	CACNG2	10369	Ion Transport
calcium channel, voltage-dependent, gamma subunit 3	CACNG3	10368	Ion Transport
calcium channel, voltage-dependent, gamma subunit 4	CACNG4	27092	Ion Transport
calcium channel, voltage-dependent, gamma subunit 5	CACNG5	27091	Ion Transport
calcium channel, voltage-dependent, gamma subunit 6	CACNG6	59285	Ion Transport
calcium channel, voltage-dependent, gamma subunit 7	CACNG7	59284	Ion Transport
calcium channel, voltage-dependent, gamma subunit 8	CACNG8	59283	Ion Transport
cation channel, sperm associated 1	CATSPER1	117144	Ion Transport
cation channel, sperm associated 2	CATSPER2	117155	Ion Transport
cation channel, sperm associated 3	CATSPER3	347732	Ion Transport
cation channel, sperm-associated, beta	CATSPERB	79820	Ion Transport
Cystic fibrosis transmembrane conductance regulator (ATP-binding cassette sub-family C, member 7)	CFTR	1080	Ion Transport
Cholinergic receptor, nicotinic, alpha 1 (muscle)	CHRNA1	1134	Ion Transport
Cholinergic receptor, nicotinic, alpha 10	CHRNA10	57053	Ion Transport
Cholinergic receptor, nicotinic, alpha 2 (neuronal)	CHRNA2	1135	Ion Transport
Cholinergic receptor, nicotinic, alpha 3	CHRNA3	1136	Ion Transport
Cholinergic receptor, nicotinic, alpha 4	CHRNA4	1137	Ion Transport
Cholinergic receptor, nicotinic, alpha 5	CHRNA5	1138	Ion Transport
Cholinergic receptor, nicotinic, alpha 6	CHRNA6	8973	Ion Transport
Cholinergic receptor, nicotinic, alpha 7	CHRNA7	1139	Ion Transport
Cholinergic receptor, nicotinic, alpha 9	CHRNA9	55584	Ion Transport
Cholinergic receptor, nicotinic, beta 1 (muscle)	CHRNB1	1140	Ion Transport
Cholinergic receptor, nicotinic, beta 2 (neuronal)	CHRNB2	1141	Ion Transport
Cholinergic receptor, nicotinic, beta 3	CHRNB3	1142	Ion Transport
Cholinergic receptor, nicotinic, beta 4	CHRNB4	1143	Ion Transport
Cholinergic receptor, nicotinic, delta	CHRND	1144	Ion Transport
Cholinergic receptor, nicotinic, epsilon	CHRNE	1145	Ion Transport
Cholinergic receptor, nicotinic, gamma	CHRNG	1146	Ion Transport
chloride channel calcium activated 1	CLCA1	1179	Ion Transport
chloride channel calcium activated 2	CLCA2	9635	Ion Transport
chloride channel calcium activated 3	CLCA3	9629	Ion Transport
chloride channel calcium activated 4	CLCA4	22802	Ion Transport
chloride channel CLIC-like 1	CLCC1	23155	Ion Transport
chloride channel 1	CLCN1	1180	Ion Transport
chloride channel 2	CLCN2	1181	Ion Transport
chloride channel 3	CLCN3	1182	Ion Transport
chloride channel 4-2	CLCN4	1183	Ion Transport
chloride channel 5	CLCN5	1184	Ion Transport
chloride channel 6	CLCN6	1185	Ion Transport
chloride channel 7	CLCN7	1186	Ion Transport
Chloride channel Ka	CLCNKA	1187	Ion Transport
chloride channel Kb	CLCNKB	1188	Ion Transport
chloride intracellular channel 1	CLIC1	1192	Ion Transport
chloride intracellular channel 2	CLIC2	1193	Ion Transport
chloride intracellular channel 3	CLIC3	9022	Ion Transport
chloride intracellular channel 4 (mitochondrial)	CLIC4	25932	Ion Transport
chloride intracellular channel 5	CLIC5	53405	Ion Transport
chloride intracellular channel 6	CLIC6	54102	Ion Transport
cyclic nucleotide gated channel alpha 1	CNGA1	1259	Ion Transport
Cyclic nucleotide gated channel alpha 2	CNGA2	1260	Ion Transport
cyclic nucleotide gated channel alpha 3	CNGA3	1261	Ion Transport
cyclic nucleotide gated channel alpha 4	CNGA4	1262	Ion Transport
cyclic nucleotide gated channel beta 1	CNGB1	1258	Ion Transport
cyclic nucleotide gated channel beta 3	CNGB3	54714	Ion Transport
Gamma-aminobutyric acid (GABA) A receptor, alpha 1	GABRA1	2554	Ion Transport
Gamma-aminobutyric acid (GABA) A receptor, alpha 2	GABRA2	2555	Ion Transport
Gamma-aminobutyric acid (GABA) A receptor, alpha 3	GABRA3	2556	Ion Transport
Gamma-aminobutyric acid (GABA) A receptor, alpha 4	GABRA4	2557	Ion Transport
Gamma-aminobutyric acid (GABA) A receptor, alpha 5	GABRA5	2558	Ion Transport
Gamma-aminobutyric acid (GABA) A receptor, alpha 6	GABRA6	2559	Ion Transport
Gamma-aminobutyric acid (GABA) A receptor, beta 1	GABRB1	2560	Ion Transport
Gamma-aminobutyric acid (GABA) A receptor, beta 2	GABRB2	2561	Ion Transport
Gamma-aminobutyric acid (GABA) A receptor, beta 3	GABRB3	2562	Ion Transport
Gamma-aminobutyric acid (GABA) A receptor, delta	GABRD	2563	Ion Transport
Gamma-aminobutyric acid (GABA) A receptor, epsilon	GABRE	2564	Ion Transport
Gamma-aminobutyric acid (GABA) A receptor, gamma 1	GABRG1	2565	Ion Transport
Gamma-aminobutyric acid (GABA) A receptor, gamma 2	GABRG2	2566	Ion Transport
Gamma-aminobutyric acid (GABA) A receptor, gamma 3	GABRG3	2567	Ion Transport
Gamma-aminobutyric acid (GABA) A receptor, pi	GABRP	2568	Ion Transport
Gamma-aminobutyric acid (GABA) receptor, theta	GABRQ	55879	Ion Transport
Gamma-aminobutyric acid (GABA) receptor, rho 1	GABRR1	2569	Ion Transport
Gamma-aminobutyric acid (GABA) receptor, rho 2	GABRR2	2570	Ion Transport
Gamma-aminobutyric acid (GABA) receptor, rho 3	GABRR3	200959	Ion Transport
Glycine receptor, alpha 1 (startle disease/hyperekplexia)	GLRA1	2741	Ion Transport
Glycine receptor, alpha 2	GLRA2	2742	Ion Transport
Glycine receptor, alpha 3	GLRA3	8001	Ion Transport
Glycine receptor, alpha 4	GLRA4	441509	Ion Transport
Glycine receptor, beta	GLRB	2743	Ion Transport
Glutamate receptor, ionotropic, AMPA 1	GRIA1	2890	Ion Transport
Glutamate receptor, ionotropic, AMPA 2	GRIA2	2891	Ion Transport
Glutamate receptor, ionotrophic, AMPA 3	GRIA3	2892	Ion Transport
Glutamate receptor, ionotrophic, AMPA 4	GRIA4	2893	Ion Transport
Glutamate receptor, ionotropic, delta 1	GRID1	2894	Ion Transport
Glutamate receptor, ionotropic, delta 2	GRID2	2895	Ion Transport
Glutamate receptor, ionotropic, kainate 1	GRIK1	2897	Ion Transport
Glutamate receptor, ionotropic, kainate 2	GRIK2	2898	Ion Transport
Glutamate receptor, ionotropic, kainate 3	GRIK3	2899	Ion Transport
Glutamate receptor, ionotropic, kainate 4	GRIK4	2900	Ion Transport
Glutamate receptor, ionotropic, kainate 5	GRIK5	2901	Ion Transport
Glutamate receptor, ionotropic, N-methyl D-aspartate 1	GRIN1	2902	Ion Transport
Glutamate receptor, ionotropic, N-methyl D-aspartate 2A	GRIN2A	2903	Ion Transport
Glutamate receptor, ionotropic, N-methyl D-aspartate 2B	GRIN2B	2904	Ion Transport
Glutamate receptor, ionotropic, N-methyl D-aspartate 2C	GRIN2C	2905	Ion Transport
Glutamate receptor, ionotropic, N-methyl D-aspartate 2D	GRIN2D	2906	Ion Transport
Glutamate receptor, ionotropic, N-methyl-D-aspartate 3A	GRIN3A	116443	Ion Transport
Glutamate receptor, ionotropic, N-methyl-D-aspartate 3B	GRIN3B	116444	Ion Transport
hyperpolarization activated cyclic nucleotide-gated potassium channel 1	HCN1	348980	Ion Transport
hyperpolarization activated cyclic nucleotide-gated potassium channel 2	HCN2	610	Ion Transport
hyperpolarization activated cyclic nucleotide-gated potassium channel 3	HCN3	57657	Ion Transport
hyperpolarization activated cyclic nucleotide-gated potassium channel 4	HCN4	10021	Ion Transport
5-hydroxytryptamine (serotonin) receptor 3A	HTR3A	3359	Ion Transport
5-hydroxytryptamine (serotonin) receptor 3B	HTR3B	9177	Ion Transport
5-hydroxytryptamine (serotonin) receptor 3, family member C	HTR3C	170572	Ion Transport
5-hydroxytryptamine (serotonin) receptor 3 family member D	HTR3D	200909	Ion Transport
5-hydroxytryptamine (serotonin) receptor 3, family member E	HTR3E	285242	Ion Transport
Inositol 1,4,5-triphosphate receptor, type 1	ITPR1	3708	Ion Transport
inositol 1,4,5-triphosphate receptor, type 2	ITPR2	3709	Ion Transport
inositol 1,4,5-triphosphate receptor, type 3	ITPR3	3710	Ion Transport
potassium voltage-gated channel, shaker-related subfamily, member 1	KCNA1	3736	Ion Transport
potassium voltage-gated channel, shaker-related subfamily, member 10	KCNA10	3744	Ion Transport
potassium voltage-gated channel, shaker-related subfamily, member 2	KCNA2	3737	Ion Transport
potassium voltage-gated channel, shaker-related subfamily, member 3	KCNA3	3738	Ion Transport
potassium voltage-gated channel, shaker-related subfamily, member 4	KCNA4	3739	Ion Transport
potassium voltage-gated channel, shaker-related subfamily, member 5	KCNA5	3741	Ion Transport
potassium voltage-gated channel, shaker-related, subfamily, member 6	KCNA6	3742	Ion Transport
potassium voltage-gated channel, shaker-related subfamily, member 7	KCNA7	3743	Ion Transport
potassium voltage-gated channel, shaker-related subfamily, beta member 1	KCNAB1	7881	Ion Transport
potassium voltage-gated channel, shaker-related subfamily, beta member 2	KCNAB2	8514	Ion Transport
potassium voltage-gated channel, shaker-related subfamily, beta member 3	KCNAB3	9196	Ion Transport
potassium voltage gated channel, Shab-related subfamily, member 1	KCNB1	3745	Ion Transport
potassium voltage gated channel, Shab-related subfamily, member 2	KCNB2	9312	Ion Transport
potassium voltage gated channel, Shaw-related subfamily, member 1	KCNC1	3746	Ion Transport
potassium voltage gated channel, Shaw-related subfamily, member 2	KCNC2	3747	Ion Transport
potassium voltage gated channel, Shaw-related subfamily, member 3	KCNC3	3748	Ion Transport
potassium voltage gated channel, Shaw-related subfamily, member 4	KCNC4	3749	Ion Transport
potassium voltage-gated channel, Shal-related family, member 1	KCND1	3750	Ion Transport
potassium voltage-gated channel, Shal-related family, member 2	KCND2	3751	Ion Transport
potassium voltage-gated channel, Shal-related family, member 3	KCND3	3752	Ion Transport
potassium voltage-gated channel, Isk-related subfamily, member 1	KCNE1	3753	Ion Transport
potassium voltage-gated channel, Isk-related family, member 1-like	KCNE1L	23630	Ion Transport
potassium voltage-gated channel, Isk-related subfamily, gene 2	KCNE2	9992	Ion Transport
potassium voltage-gated channel, Isk-related subfamily, gene 3	KCNE3	10008	Ion Transport
potassium voltage-gated channel, Isk-related subfamily, gene 4	KCNE4	23704	Ion Transport
potassium voltage-gated channel, subfamily F, member 1	KCNF1	3754	Ion Transport
potassium voltage-gated channel, subfamily G, member 1	KCNG1	3755	Ion Transport
potassium voltage-gated channel, subfamily G, member 2	KCNG2	26251	Ion Transport
potassium voltage-gated channel, subfamily G, member 3	KCNG3	170850	Ion Transport
potassium voltage-gated channel, subfamily G, member 4	KCNG4	93107	Ion Transport
potassium voltage-gated channel, subfamily H (eag-related), member 1	KCNH1	3756	Ion Transport
potassium voltage-gated channel, subfamily H (eag-related), member 2	KCNH2	3757	Ion Transport
potassium voltage-gated channel, subfamily H (eag-related), member 3	KCNH3	23416	Ion Transport
potassium voltage-gated channel, subfamily H (eag-related), member 4	KCNH4	23415	Ion Transport
potassium voltage-gated channel, subfamily H (eag-related), member 5	KCNH5	27133	Ion Transport
potassium voltage-gated channel, subfamily H (eag-related), member 6	KCNH6	81033	Ion Transport
potassium voltage-gated channel, subfamily H (eag-related), member 7	KCNH7	90134	Ion Transport
potassium voltage-gated channel, subfamily H (eag-related), member 8	KCNH8	131096	Ion Transport
potassium inwardly-rectifying channel, subfamily J, member 1	KCNJ1	3758	Ion Transport
potassium inwardly-rectifying channel, subfamily J, member 10	KCNJ10	3766	Ion Transport
potassium inwardly rectifying channel, subfamily J, member 11	KCNJ11	3767	Ion Transport
potassium inwardly-rectifying channel, subfamily J, member 12	KCNJ12	3768	Ion Transport
potassium inwardly-rectifying channel, subfamily J, member 13	KCNJ13	3769	Ion Transport
potassium inwardly-rectifying channel, subfamily J, member 14	KCNJ14	3770	Ion Transport
potassium inwardly-rectifying channel, subfamily J, member 15	KCNJ15	3772	Ion Transport
potassium inwardly-rectifying channel, subfamily J, member 16	KCNJ16	3773	Ion Transport
potassium inwardly-rectifying channel, subfamily J, member 2	KCNJ2	3759	Ion Transport
potassium inwardly-rectifying channel, subfamily J, member 3	KCNJ3	3760	Ion Transport
potassium inwardly-rectifying channel, subfamily J, member 4	KCNJ4	3761	Ion Transport
potassium inwardly-rectifying channel, subfamily J, member 5	KCNJ5	3762	Ion Transport
potassium inwardly-rectifying channel, subfamily J, member 6	KCNJ6	3763	Ion Transport
potassium inwardly-rectifying channel, subfamily J, member 8	KCNJ8	3764	Ion Transport
potassium inwardly-rectifying channel, subfamily J, member 9	KCNJ9	3765	Ion Transport
potassium channel, subfamily K, member 1	KCNK1	3775	Ion Transport
potassium channel, subfamily K, member 10	KCNK10	54207	Ion Transport
potassium channel, subfamily K, member 12	KCNK12	56660	Ion Transport
potassium channel, subfamily K, member 13	KCNK13	56659	Ion Transport
potassium channel, subfamily K, member 15	KCNK15	60598	Ion Transport
potassium channel, subfamily K, member 16	KCNK16	83795	Ion Transport
potassium channel, subfamily K, member 17	KCNK17	89822	Ion Transport
Potassium channel, subfamily K, member 18	KCNK18	338567	Ion Transport
potassium channel, subfamily K, member 2	KCNK2	3776	Ion Transport
potassium channel, subfamily K, member 3	KCNK3	3777	Ion Transport
potassium channel, subfamily K, member 4	KCNK4	50801	Ion Transport
potassium channel, subfamily K, member 5	KCNK5	8645	Ion Transport
potassium inwardly-rectifying channel, subfamily K, member 6	KCNK6	9424	Ion Transport
potassium channel, subfamily K, member 7	KCNK7	10089	Ion Transport
potassium channel, subfamily K, member 9	KCNK9	51305	Ion Transport
potassium large conductance calcium-activated channel, subfamily M, alpha member 1	KCNMA1	3778	Ion Transport
potassium large conductance calcium-activated channel, subfamily M, beta member 1	KCNMB1	3779	Ion Transport
potassium large conductance calcium-activated channel, subfamily M, beta member 2	KCNMB2	10242	Ion Transport
potassium large conductance calcium-activated channel, subfamily M beta member 3	KCNMB3	27094	Ion Transport
potassium large conductance calcium-activated channel, subfamily M, beta member 4	KCNMB4	27345	Ion Transport
potassium intermediate/small conductance calcium-activated channel, subfamily N, member 1	KCNN1	3780	Ion Transport
potassium intermediate/small conductance calcium-activated channel, subfamily N, member 2	KCNN2	3781	Ion Transport
potassium intermediate/small conductance calcium-activated channel, subfamily N, member 3	KCNN3	3782	Ion Transport
potassium intermediate/small conductance calcium-activated channel, subfamily N, member 4	KCNN4	3783	Ion Transport
potassium voltage-gated channel, subfamily Q, member 1	KCNQ1	3784	Ion Transport
potassium voltage-gated channel, subfamily Q, member 2	KCNQ2	3785	Ion Transport
potassium voltage-gated channel, subfamily Q, member 3	KCNQ3	3786	Ion Transport
potassium voltage-gated channel, subfamily Q, member 4	KCNQ4	9132	Ion Transport
potassium voltage-gated channel, subfamily Q, member 5	KCNQ5	56479	Ion Transport
K+ voltage-gated channel, subfamily S, 1	KCNS1	3787	Ion Transport
K+ voltage-gated channel, subfamily S, 2	KCNS2	3788	Ion Transport
potassium voltage-gated channel, delayed-rectifier, subfamily S, member 3	KCNS3	3790	Ion Transport
potassium channel, subfamily T, member 1	KCNT1	57582	Ion Transport
potassium channel, subfamily T, member 2	KCNT2	343450	Ion Transport
potassium channel, subfamily U, member 1	KCNU1	157855	Ion Transport
potassium channel, subfamily V, member 1	KCNV1	27012	Ion Transport
potassium channel, subfamily V, member 2	KCNV2	169522	Ion Transport
potassium channel tetramerisation domain containing 1	KCTD1	284252	Ion Transport
potassium channel tetramerisation domain containing 10	KCTD10	83892	Ion Transport
potassium channel tetramerisation domain containing 11	KCTD11	147040	Ion Transport
potassium channel tetramerisation domain containing 12	KCTD12	115207	Ion Transport
potassium channel tetramerisation domain containing 13	KCTD13	253980	Ion Transport
potassium channel tetramerisation domain containing 14	KCTD14	65987	Ion Transport
potassium channel tetramerisation domain containing 15	KCTD15	79047	Ion Transport
potassium channel tetramerisation domain containing 16	KCTD16	57528	Ion Transport
potassium channel tetramerisation domain containing 17	KCTD17	79734	Ion Transport
potassium channel tetramerisation domain containing 18	KCTD18	130535	Ion Transport
potassium channel tetramerisation domain containing 19	KCTD19	146212	Ion Transport
potassium channel tetramerisation domain containing 2	KCTD2	23510	Ion Transport
potassium channel tetramerisation domain containing 20	KCTD20	222658	Ion Transport
potassium channel tetramerisation domain containing 21	KCTD21	283219	Ion Transport
potassium channel tetramerisation domain containing 3	KCTD3	51133	Ion Transport
potassium channel tetramerisation domain containing 4	KCTD4	386618	Ion Transport
potassium channel tetramerisation domain containing 5	KCTD5	54442	Ion Transport
potassium channel tetramerisation domain containing 6	KCTD6	200845	Ion Transport
potassium channel tetramerisation domain containing 7	KCTD7	154881	Ion Transport
potassium channel tetramerisation domain containing 8	KCTD8	386617	Ion Transport
potassium channel tetramerisation domain containing 9	KCTD9	54793	Ion Transport
purinergic receptor P2X, ligand-gated ion channel, 1	P2RX1	5023	Ion Transport
purinergic receptor P2X, ligand-gated ion channel, 2	P2RX2	22953	Ion Transport
purinergic receptor P2X, ligand-gated ion channel, 3	P2RX3	5024	Ion Transport
purinergic receptor P2X, ligand-gated ion channel, 4	P2RX4	5025	Ion Transport
purinergic receptor P2X, ligand-gated ion channel, 5	P2RX5	5026	Ion Transport
purinergic receptor P2X, ligand-gated ion channel, 6	P2RX6	9127	Ion Transport
purinergic receptor P2X, ligand-gated ion channel, 7	P2RX7	5027	Ion Transport
sodium channel, voltage-gated, type X, alpha	SCN10A	6336	Ion Transport
sodium channel, voltage-gated, type XI, alpha	SCN11A	11280	Ion Transport
sodium channel, voltage-gated, type I, alpha	SCN1A	6323	Ion Transport
sodium channel, voltage-gated, type I, beta	SCN1B	6324	Ion Transport
sodium channel, voltage-gated, type II, alpha 1	SCN2A	6326	Ion Transport
sodium channel, voltage-gated, type II, beta	SCN2B	6327	Ion Transport
sodium channel, voltage-gated, type III, alpha	SCN3A	6328	Ion Transport
sodium channel, voltage-gated, type III, beta	SCN3B	55800	Ion Transport
sodium channel, voltage-gated, type IV, alpha	SCN4A	6329	Ion Transport
sodium channel, voltage-gated, type IV, beta	SCN4B	6330	Ion Transport
sodium channel, voltage-gated, type V, alpha	SCN5A	6331	Ion Transport
sodium channel, voltage-gated, type VII, alpha	SCN7A	6332	Ion Transport
sodium channel, voltage-gated, type VIII, alpha	SCN8A	6334	Ion Transport
sodium channel, voltage-gated, type IX, alpha	SCN9A	6335	Ion Transport
sodium channel, nonvoltage-gated, type I, alpha	SCNN1A	6337	Ion Transport
sodium channel, nonvoltage-gated 1 beta	SCNN1B	6338	Ion Transport
sodium channel, nonvoltage-gated 1, delta	SCNN1D	6339	Ion Transport
sodium channel, nonvoltage-gated 1 gamma	SCNN1G	6340	Ion Transport
solute carrier family 11 (proton-coupled divalent metal ion transporters), member 1	SLC11A1	6556	Ion Transport
solute carrier family 11 (proton-coupled divalent metal ion transporters), member 2	SLC11A2	4891	Ion Transport
solute carrier family 12 (sodium/potassium/chloride transporters), member 1	SLC12A1	6557	Ion Transport
solute carrier family 12, member 2	SLC12A2	6558	Ion Transport
solute carrier family 12, member 3	SLC12A3	6559	Ion Transport
solute carrier family 12, member 4	SLC12A4	6560	Ion Transport
solute carrier family 12, member 5	SLC12A5	57468	Ion Transport
solute carrier family 12, member 6	SLC12A6	9990	Ion Transport
solute carrier family 12, member 7	SLC12A7	10723	Ion Transport
solute carrier family 12 (potassium/chloride transporters), member 8	SLC12A8	84561	Ion Transport
solute carrier family 12 (potassium/chloride transporters), member 9	SLC12A9	56996	Ion Transport
solute carrier family 13 (sodium/sulphate symporters), member 1	SLC13A1	6561	Ion Transport
solute carrier family 13 (sodium-dependent dicarboxylate transporter), member 2	SLC13A2	9058	Ion Transport
solute carrier family 13 (sodium-dependent dicarboxylate transporter), member 3	SLC13A3	64849	Ion Transport
solute carrier family 13 (sodium/sulfate symporters), member 4	SLC13A4	26266	Ion Transport
solute carrier family 13 (sodium/sulfate symporters), member 5	SLC13A5	284111	Ion Transport
solute carrier family 24 (sodium/potassium/calcium exchanger), member 1	SLC24A1	9187	Ion Transport
solute carrier family 24 (sodium/potassium/calcium exchanger), member 2	SLC24A2	25769	Ion Transport
solute carrier family 24 (sodium/potassium/calcium exchanger), member 3	SLC24A3	57419	Ion Transport
solute carrier family 24 (sodium/potassium/calcium exchanger), member 4	SLC24A4	123041	Ion Transport
solute carrier family 24, member 5	SLC24A5	283652	Ion Transport
solute carrier family 24 (sodium/potassium/calcium exchanger), member 6	SLC24A6	80024	Ion Transport
solute carrier family 30 (zinc transporter), member 1	SLC30A1	7779	Ion Transport
solute carrier family 30, member 10	SLC30A10	55532	Ion Transport
solute carrier family 30 (zinc transporter), member 2	SLC30A2	7780	Ion Transport
solute carrier family 30 (zinc transporter), member 3	SLC30A3	7781	Ion Transport
solute carrier family 30 (zinc transporter), member 4	SLC30A4	7782	Ion Transport
solute carrier family 30 (zinc transporter), member 5	SLC30A5	64924	Ion Transport
solute carrier family 30 (zinc transporter), member 6	SLC30A6	55676	Ion Transport
solute carrier family 30 (zinc transporter), member 7	SLC30A7	148867	Ion Transport
solute carrier family 30 (zinc transporter), member 8	SLC30A8	169026	Ion Transport
solute carrier family 30 (zinc transporter), member 9	SLC30A9	10463	Ion Transport
solute carrier family 39 (zinc transporter), member 1	SLC39A1	27173	Ion Transport
solute carrier family 39 (zinc transporter), member 10	SLC39A10	57181	Ion Transport
solute carrier family 39 (metal ion transporter), member 11	SLC39A11	201266	Ion Transport
solute carrier family 39 (metal ion transporter), member 12	SLC39A12	221074	Ion Transport
solute carrier family 39 (metal ion transporter), member 13	SLC39A13	91252	Ion Transport
solute carrier family 39 (zinc transporter), member 14	SLC39A14	23516	Ion Transport
solute carrier family 39 (zinc transporter), member 2	SLC39A2	29986	Ion Transport
solute carrier family 39 (zinc transporter), member 3	SLC39A3	29985	Ion Transport
solute carrier family 39 (zinc transporter), member 4	SLC39A4	55630	Ion Transport
solute carrier family 39 (metal ion transporter), member 5	SLC39A5	283375	Ion Transport
solute carrier family 39 (metal ion transporter), member 6	SLC39A6	25800	Ion Transport
solute carrier family 39, member 7	SLC39A7	7922	Ion Transport
solute carrier family 39 (metal ion transporter), member 8	SLC39A8	64116	Ion Transport
solute carrier family 39 (zinc transporter), member 9	SLC39A9	55334	Ion Transport
solute carrier family 3, member 1	SLC3A1	6519	Ion Transport
solute carrier family 3 (activators of dibasic and neutral amino acid transport), member 2	SLC3A2	6520	Ion Transport
solute carrier family 40 (iron-regulated transporter), member 1	SLC40A1	30061	Ion Transport
solute carrier family 41, member 1	SLC41A1	254428	Ion Transport
solute carrier family 41, member 2	SLC41A2	84102	Ion Transport
solute carrier family 41, member 3	SLC41A3	54946	Ion Transport
voltage-dependent anion channel 1	VDAC1	7416	Ion Transport
voltage-dependent anion channel 2	VDAC2	7417	Ion Transport
voltage-dependent anion channel 3	VDAC3	7419	Ion Transport
zinc activated ligand-gated ion channel	ZACN	353174	Ion Transport
hephaestin	HEPH	9843	Ion Transport
ligand-gated ion channel, zinc activated 1	LGICZ1	353174	Ion Transport
organic anion transporter LST-3b	LST-3TM12	338821	Ion Transport
magnesium transporter 1	MAGT1	84061	Ion Transport
Mucolipin 1	MCOLN1	57192	Ion Transport
Mucolipin 2	MCOLN2	255231	Ion Transport
Mucolipin 3	MCOLN3	55283	Ion Transport
methylmalonic aciduria (cobalamin deficiency) cblA type	MMAA	166785	Ion Transport
sodium leak channel, non-selective	NALCN	259232	Ion Transport
non imprinted in Prader-Willi/Angelman syndrome 1	NIPA1	123606	Ion Transport
Oculocutaneous albinism II (pink-eye dilution homolog, mouse)	OCA2	4948	Ion Transport
ORAI calcium release-activated calcium modulator 1	ORAI1	84876	Ion Transport
ORAI calcium release-activated calcium modulator 2	ORAI2	80228	Ion Transport
ORAI calcium release-activated calcium modulator 3	ORAI3	93129	Ion Transport
Polycystic kidney disease 1 (autosomal dominant)	PKD1	5310	Ion Transport
Polycystic kidney disease 2 (autosomal dominant)	PKD2	5311	Ion Transport
Polycystic kidney disease 2-like 1	PKD2L1	9033	Ion Transport
ryanodine receptor 1 (skeletal)	RYR1	6261	Ion Transport
ryanodine receptor 2 (cardiac)	RYR2	6262	Ion Transport
ryanodine receptor 3	RYR3	6263	Ion Transport
Solute carrier family 22, member 24	SLC22A24	283238	Ion Transport
Solute carrier family 22, member 25	SLC25A25	387601	Ion Transport
solute carrier family 31, member 1	SLC31A1	1317	Ion Transport
solute carrier family 31, member 2	SLC31A2	1318	Ion Transport
sarcolipin	SLN	6588	Ion Transport
transcobalamin I (vitamin B12 binding protein, R binder family)	TCN1	6947	Ion Transport
transcobalamin II; macrocytic anemia	TCN2	6948	Ion Transport
transferrin	TF	7018	Ion Transport
transient receptor potential cation channel, subfamily A, member 1	TRPA1	8989	Ion Transport
transient receptor potential cation channel, subfamily C, member 1	TRPC1	7220	Ion Transport
transient receptor potential cation channel, subfamily C, member 3	TRPC3	7222	Ion Transport
transient receptor potential cation channel, subfamily C, member 4	TRPC4	7223	Ion Transport
transient receptor potential cation channel, subfamily C, member 5	TRPC5	7224	Ion Transport
transient receptor potential cation channel, subfamily C, member 6	TRPC6	7225	Ion Transport
transient receptor potential cation channel, subfamily C, member 7	TRPC7	57113	Ion Transport
transient receptor potential cation channel, subfamily M, member 1	TRPM1	4308	Ion Transport
transient receptor potential cation channel, subfamily M, member 2	TRPM2	7226	Ion Transport
transient receptor potential cation channel, subfamily M, member 3	TRPM3	80036	Ion Transport
transient receptor potential cation channel, subfamily M, member 4	TRPM4	54795	Ion Transport
transient receptor potential cation channel, subfamily M, member 5	TRPM5	29850	Ion Transport
transient receptor potential cation channel, subfamily M, member 6	TRPM6	140803	Ion Transport
transient receptor potential cation channel, subfamily M, member 7	TRPM7	54822	Ion Transport
transient receptor potential cation channel, subfamily M, member 8	TRPM8	79054	Ion Transport
transient receptor potential cation channel, subfamily V, member 1	TRPV1	7442	Ion Transport
transient receptor potential cation channel, subfamily V, member 2	TRPV2	51393	Ion Transport
transient receptor potential cation channel, subfamily V, member 3	TRPV3	162514	Ion Transport
transient receptor potential cation channel, subfamily V, member 4	TRPV4	59341	Ion Transport
transient receptor potential cation channel, subfamily V, member 5	TRPV5	56302	Ion Transport
transient receptor potential cation channel, subfamily V, member 6	TRPV6	55503	Ion Transport
Tweety homolog 1 (Drosophila)	TTYH1	57348	Ion Transport
Tweety homolog 2 (Drosophila)	TTYH2	94015	Ion Transport
Tweety homolog 3 (Drosophila)	TTYH3	80727	Ion Transport
3-hydroxybutyrate dehydrogenase, type 1	BDH1	622	Ketone Bodies
3-hydroxybutyrate dehydrogenase, type 2	BDH2	56898	Ketone Bodies
3-oxoacid CoA transferase 1	OXCT1	5019	Ketone Bodies
3-oxoacid CoA transferase 2	OXCT2	64064	Ketone Bodies
ATP citrate lyase	ACLY	47	Krebs
aconitase 1, soluble	ACO1	48	Krebs
aconitase 2, mitochondrial	ACO2	50	Krebs
citrate synthase	CS	1431	Krebs
D-2-hydroxyglutarate dehydrogenase	D2HGDH	728294	Krebs
dihydrolipoamide S-succinyltransferase (E2 component of 2-oxo-glutarate complex)	DLST	1743	Krebs
fumarate hydratase	FH	2271	Krebs
holocytochrome c synthase (cytochrome c heme-lyase)	HCCS	3052	Krebs
isocitrate dehydrogenase 1 (NADP+), soluble	IDH1	3417	Krebs
isocitrate dehydrogenase 2 (NADP+), mitochondrial	IDH2	3418	Krebs
isocitrate dehydrogenase 3 (NAD+) alpha	IDH3A	3419	Krebs
isocitrate dehydrogenase 3 (NAD+) beta	IDH3B	3420	Krebs
isocitrate dehydrogenase 3 (NAD+) gamma	IDH3G	3421	Krebs
L-2-hydroxyglutarate dehydrogenase	L2HGDH	79944	Krebs
malate dehydrogenase 1, NAD (soluble)	MDH1	4190	Krebs
malate dehydrogenase 1B, NAD (soluble)	MDH1B	130752	Krebs
malate dehydrogenase 2, NAD (mitochondrial)	MDH2	4191	Krebs
malic enzyme 1, NADP(+)-dependent, cytosolic	ME1	4199	Krebs
malic enzyme 2, NAD(+)-dependent, mitochondrial	ME2	4200	Krebs
malic enzyme 3, NADP(+)-dependent, mitochondrial	ME3	10873	Krebs
oxoglutarate (alpha-ketoglutarate) dehydrogenase (lipoamide)	OGDH	4967	Krebs
oxoglutarate dehydrogenase-like	OGDHL	55753	Krebs
pyruvate carboxylase	PC	5091	Krebs
succinate-CoA ligase, ADP-forming, beta subunit	SUCLA2	8803	Krebs
succinate-CoA ligase, alpha subunit	SUCLG1	8802	Krebs
succinate-CoA ligase, GDP-forming, beta subunit	SUCLG2	8801	Krebs
aminoadipate-semialdehyde dehydrogenase	AASDH	132949	Lysine
aminoadipate-semialdehyde dehydrogenase-phosphopantetheinyl transferase	AASDHPPT	60496	Lysine
aminoadipate-semialdehyde synthase	AASS	10157	Lysine
pipecolic acid oxidase	PIPOX	51268	Lysine
1-acylglycerol-3-phosphate O-acyltransferase 1 (lysophosphatidic acid acyltransferase, alpha)	AGPAT1	10554	Membrane Lipid
1-acylglycerol-3-phosphate O-acyltransferase 2 (lysophosphatidic acid acyltransferase, beta)	AGPAT2	10555	Membrane Lipid
1-acylglycerol-3-phosphate O-acyltransferase 3	AGPAT3	56894	Membrane Lipid
1-acylglycerol-3-phosphate O-acyltransferase 4 (lysophosphatidic acid acyltransferase, delta)	AGPAT4	56895	Membrane Lipid
1-acylglycerol-3-phosphate O-acyltransferase 5 (lysophosphatidic acid acyltransferase, epsilon)	AGPAT5	55326	Membrane Lipid
1-acylglycerol-3-phosphate O-acyltransferase 6 (lysophosphatidic acid acyltransferase, zeta)	AGPAT6	137964	Membrane Lipid
1-acylglycerol-3-phosphate O-acyltransferase 9	AGPAT9	84803	Membrane Lipid
CDP-diacylglycerol synthase (phosphatidate cytidylyltransferase) 1	CDS1	1040	Membrane Lipid
CDP-diacylglycerol synthase (phosphatidate cytidylyltransferase) 2	CDS2	8760	Membrane Lipid
choline/ethanolamine phosphotransferase 1	CEPT1	10390	Membrane Lipid
choline kinase alpha	CHKA	1119	Membrane Lipid
choline kinase beta	CHKB	1120	Membrane Lipid
choline phosphotransferase 1	CHPT1	56994	Membrane Lipid
Charcot-Leyden crystal protein	CLC	1178	Membrane Lipid
cardiolipin synthase 1	CRLS1	54675	Membrane Lipid
carnitine O-octanoyltransferase	CROT	54677	Membrane Lipid
diacylglycerol lipase, alpha	DAGLA	747	Membrane Lipid
diacylglycerol lipase, beta	DAGLB	221955	Membrane Lipid
diacylglycerol kinase, alpha 80kDa	DGKA	1606	Membrane Lipid
diacylglycerol kinase, beta 90kDa	DGKB	1607	Membrane Lipid
diacylglycerol kinase, delta 130kDa	DGKD	8527	Membrane Lipid
diacylglycerol kinase, epsilon 64kDa	DGKE	8526	Membrane Lipid
diacylglycerol kinase, gamma 90kDa	DGKG	1608	Membrane Lipid
diacylglycerol kinase, eta	DGKH	160851	Membrane Lipid
diacylglycerol kinase, iota	DGKI	9162	Membrane Lipid
diacylglycerol kinase, kappa	DGKK	139189	Membrane Lipid
diacylglycerol kinase, theta 110kDa	DGKQ	1609	Membrane Lipid
diacylglycerol kinase, zeta 104kDa	DGKZ	8525	Membrane Lipid
ethanolamine kinase 1	ETNK1	55500	Membrane Lipid
ethanolamine kinase 2	ETNK2	55224	Membrane Lipid
glycerophosphodiester phosphodiesterase 1	GDE1	51573	Membrane Lipid
glycerol kinase	GK	2710	Membrane Lipid
glycerol kinase 2	GK2	2712	Membrane Lipid
glycerol kinase 5 (putative)	GK5	256356	Membrane Lipid
glyceronephosphate O-acyltransferase	GNPAT	8443	Membrane Lipid
glycerol-3-phosphate acyltransferase, mitochondrial	GPAM	57678	Membrane Lipid
glycerol-3-phosphate dehydrogenase 1 (soluble)	GPD1	2819	Membrane Lipid
glycerol-3-phosphate dehydrogenase 1-like	GPD1L	23171	Membrane Lipid
glycerol-3-phosphate dehydrogenase 2 (mitochondrial)	GPD2	2820	Membrane Lipid
lysophosphatidylcholine acyltransferase 1	LPCAT1	79888	Membrane Lipid
lysophosphatidylcholine acyltransferase 2	LPCAT2	54947	Membrane Lipid
membrane bound O-acyltransferase domain containing 5	LPCAT3	10162	Membrane Lipid
lysophosphatidylcholine acyltransferase 4	LPCAT4	254531	Membrane Lipid
lysophosphatidylglycerol acyltransferase 1	LPGAT1	9926	Membrane Lipid
lipin 1	LPIN1	23175	Membrane Lipid
lipin 2	LPIN2	9663	Membrane Lipid
lipin 3	LPIN3	64900	Membrane Lipid
lysophospholipase I	LYPLA1	10434	Membrane Lipid
lysophospholipase II	LYPLA2	11313	Membrane Lipid
lysophospholipase-like 1	LYPLAL1	127018	Membrane Lipid
membrane bound O-acyltransferase domain containing 1	MBOAT1	154141	Membrane Lipid
membrane bound O-acyltransferase domain containing 2	MBOAT2	129642	Membrane Lipid
membrane bound O-acyltransferase domain containing 4	MBOAT4	619373	Membrane Lipid
membrane bound O-acyltransferase domain containing 7	MBOAT7	79143	Membrane Lipid
monoacylglycerol O-acyltransferase 1	MOGAT1	116255	Membrane Lipid
monoacylglycerol O-acyltransferase 2	MOGAT2	80168	Membrane Lipid
monoacylglycerol O-acyltransferase 3	MOGAT3	346606	Membrane Lipid
N-acyl-phosphatidylethanolamine-hydrolyzing phospholipase D	NAPE-PLD	222236	Membrane Lipid
phosphatidic acid phosphatase type 2	PAP2D	163404	Membrane Lipid
phosphate cytidylyltransferase 1, choline, alpha	PCYT1A	5130	Membrane Lipid
phosphate cytidylyltransferase 1, choline, beta	PCYT1B	9468	Membrane Lipid
phosphate cytidylyltransferase 2, ethanolamine	PCYT2	5833	Membrane Lipid
phosphatidylethanolamine N-methyltransferase	PEMT	10400	Membrane Lipid
phosphatidylglycerophosphate synthase 1	PGS1	9489	Membrane Lipid
phosphatase orphan 1	PHOSPHO1	162466	Membrane Lipid
phosphatidylserine decarboxylase	PISD	23761	Membrane Lipid
phospholipase A1 member A	PLA1A	51365	Membrane Lipid
phospholipase A2, group X	PLA2G10	8399	Membrane Lipid
phospholipase A2, group XIIA	PLA2G12A	81579	Membrane Lipid
phospholipase A2, group XIIB	PLA2G12B	84647	Membrane Lipid
phospholipase A2, group XV	PLA2G15	23659	Membrane Lipid
phospholipase A2, group XVI	PLA2G16	11145	Membrane Lipid
phospholipase A2, group IB (pancreas)	PLA2G1B	5319	Membrane Lipid
phospholipase A2, group IIA (platelets, synovial fluid)	PLA2G2A	5320	Membrane Lipid
phospholipase A2, group IIC	PLA2G2C	391013	Membrane Lipid
phospholipase A2, group IID	PLA2G2D	26279	Membrane Lipid
phospholipase A2, group IIE	PLA2G2E	30814	Membrane Lipid
phospholipase A2, group IIF	PLA2G2F	64600	Membrane Lipid
phospholipase A2, group III	PLA2G3	50487	Membrane Lipid
phospholipase A2, group IVA (cytosolic, calcium-dependent)	PLA2G4A	5321	Membrane Lipid
phospholipase A2, group IVB (cytosolic)	PLA2G4B	100137049	Membrane Lipid
phospholipase A2, group IVC (cytosolic, calcium-independent)	PLA2G4C	8605	Membrane Lipid
phospholipase A2, group IVD (cytosolic)	PLA2G4D	283748	Membrane Lipid
phospholipase A2, group IVE	PLA2G4E	123745	Membrane Lipid
Phospholipase A2, group IVF	PLA2G4F	255189	Membrane Lipid
phospholipase A2, group V	PLA2G5	5322	Membrane Lipid
phospholipase A2, group VI (cytosolic, calcium-independent)	PLA2G6	8398	Membrane Lipid
phospholipase A2, group VII (platelet-activating factor acetylhydrolase, plasma)	PLA2G7	7941	Membrane Lipid
phospholipase B1	PLB1	151056	Membrane Lipid
phospholipase C, beta 1 (phosphoinositide-specific)	PLCB1	23236	Membrane Lipid
phospholipase C, beta 2	PLCB2	5330	Membrane Lipid
phospholipase C, beta 3 (phosphatidylinositol-specific)	PLCB3	5331	Membrane Lipid
phospholipase C, beta 4	PLCB4	5332	Membrane Lipid
phospholipase C, delta 1	PLCD1	5333	Membrane Lipid
phospholipase C, delta 3	PLCD3	113026	Membrane Lipid
phospholipase C, delta 4	PLCD4	84812	Membrane Lipid
Phospholipase C, epsilon 1	PLCE1	51196	Membrane Lipid
phospholipase C, gamma 1	PLCG1	5335	Membrane Lipid
Phospholipase C, gamma 2 (phosphatidylinositol-specific)	PLCG2	5336	Membrane Lipid
phospholipase C, eta 1	PLCH1	23007	Membrane Lipid
phospholipase C, eta 2	PLCH2	9651	Membrane Lipid
phospholipase C-like 1	PLCL1	5334	Membrane Lipid
phospholipase C-like 2	PLCL2	23228	Membrane Lipid
phosphatidylinositol-specific phospholipase C, X domain containing 1	PLCXD1	55344	Membrane Lipid
phosphatidylinositol-specific phospholipase C, X domain containing 2	PLCXD2	257068	Membrane Lipid
phosphatidylinositol-specific phospholipase C, X domain containing 3	PLCXD3	345557	Membrane Lipid
phospholipase C, zeta 1	PLCZ1	89869	Membrane Lipid
phospholipase D1, phosphatidylcholine-specific	PLD1	5337	Membrane Lipid
phospholipase D2	PLD2	5338	Membrane Lipid
phospholipase D family, member 3	PLD3	23646	Membrane Lipid
phospholipase D family, member 4	PLD4	122618	Membrane Lipid
phospholipase D family, member 5	PLD5	200150	Membrane Lipid
phospholipase D family, member 6	PLD6	201164	Membrane Lipid
phosphatidic acid phosphatase type 2A	PPAP2A	8611	Membrane Lipid
phosphatidic acid phosphatase type 2B	PPAP2B	8613	Membrane Lipid
phosphatidic acid phosphatase type 2C	PPAP2C	8612	Membrane Lipid
phosphatidic acid phosphatase type 2 domain containing 1A	PPAPDC1A	196051	Membrane Lipid
phosphatidic acid phosphatase type 2 domain containing 1B	PPAPDC1B	84513	Membrane Lipid
phosphatidic acid phosphatase type 2 domain containing 2	PPAPDC2	403313	Membrane Lipid
phosphatidic acid phosphatase type 2 domain containing 3	PPAPDC3	84814	Membrane Lipid
plasticity-related gene 2	PRG2	79948	Membrane Lipid
phosphatidylserine synthase 1	PTDSS1	9791	Membrane Lipid
phosphatidylserine synthase 2	PTDSS2	81490	Membrane Lipid
methionine adenosyltransferase I, alpha	MAT1A	4143	Methionine
methionine adenosyltransferase II, alpha	MAT2A	4144	Methionine
methionine adenosyltransferase II, beta	MAT2B	27430	Methionine
methionine sulfoxide reductase A	MSRA	4482	Methionine
methionine sulfoxide reductase B2	MSRB2	22921	Methionine
methionine sulfoxide reductase B3	MSRB3	253827	Methionine
5-methyltetrahydrofolate-homocysteine methyltransferase	MTR	4548	Methionine
selenoprotein X, 1	SEPX1	51734	Methionine
3-hydroxy-3-methylglutaryl-Coenzyme A reductase	HMGCR	3156	Mevalonate
3-hydroxy-3-methylglutaryl-Coenzyme A synthase 1 (soluble)	HMGCS1	3157	Mevalonate
3-hydroxy-3-methylglutaryl-Coenzyme A synthase 2 (mitochondrial)	HMGCS2	3158	Mevalonate
isopentenyl-diphosphate delta isomerase 1	IDI1	3422	Mevalonate
isopentenyl-diphosphate delta isomerase 2	IDI2	91734	Mevalonate
mevalonate (diphospho) decarboxylase	MVD	4597	Mevalonate
mevalonate kinase (mevalonic aciduria)	MVK	4598	Mevalonate
phosphomevalonate kinase	PMVK	10654	Mevalonate
abhydrolase domain containing 1	ABHD1	84696	Multipurpose
abhydrolase domain containing 10	ABHD10	55347	Multipurpose
abhydrolase domain containing 11	ABHD11	83451	Multipurpose
abhydrolase domain containing 12	ABHD12	26090	Multipurpose
abhydrolase domain containing 12B	ABHD12B	145447	Multipurpose
abhydrolase domain containing 13	ABHD13	84945	Multipurpose
abhydrolase domain containing 14A	ABHD14A	25864	Multipurpose
abhydrolase domain containing 14B	ABHD14B	84836	Multipurpose
abhydrolase domain containing 2	ABHD2	11057	Multipurpose
abhydrolase domain containing 3	ABHD3	171586	Multipurpose
abhydrolase domain containing 4	ABHD4	63874	Multipurpose
Abhydrolase domain containing 5	ABHD5	51099	Multipurpose
abhydrolase domain containing 6	ABHD6	57406	Multipurpose
abhydrolase domain containing 7	ABHD7	253152	Multipurpose
abhydrolase domain containing 8	ABHD8	79575	Multipurpose
abhydrolase domain containing 9	ABHD9	79852	Multipurpose
amiloride binding protein 1 (amine oxidase (copper-containing))	ABP1	26	Multipurpose
acylphosphatase 1, erythrocyte (common) type	ACYP1	97	Multipurpose
acylphosphatase 2, muscle type	ACYP2	98	Multipurpose
alcohol dehydrogenase 1A (class I), alpha polypeptide	ADH1A	124	Multipurpose
Alcohol dehydrogenase 1B (class I), beta polypeptide	ADH1B	125	Multipurpose
alcohol dehydrogenase 1C (class I), gamma polypeptide	ADH1C	126	Multipurpose
alcohol dehydrogenase 4 (class II), pi polypeptide	ADH4	127	Multipurpose
alcohol dehydrogenase 5 (class III), chi polypeptide	ADH5	128	Multipurpose
alcohol dehydrogenase 6 (class V)	ADH6	130	Multipurpose
alcohol dehydrogenase 7 (class IV), mu or sigma polypeptide	ADH7	131	Multipurpose
alcohol dehydrogenase, iron containing, 1	ADHFE1	137872	Multipurpose
Aldo-keto reductase family 1, member A1 (aldehyde reductase)	AKR1A1	10327	Multipurpose
aldo-keto reductase family 1, member B1 (aldose reductase)	AKR1B1	231	Multipurpose
aldo-keto reductase family 1, member B10 (aldose reductase)	AKR1B10	57016	Multipurpose
aldo-keto reductase family 1, member C1 (dihydrodiol dehydrogenase 1; 20-alpha (3-alpha)-hydroxysteroid dehydrogenase)	AKR1C1	1645	Multipurpose
Aldo-keto reductase family 1, member C2 (dihydrodiol dehydrogenase 2; bile acid binding protein; 3-alpha hydroxysteroid dehydrogenase, type III)	AKR1C2	1646	Multipurpose
aldo-keto reductase family 1, member C3 (3-alpha hydroxysteroid dehydrogenase, type II)	AKR1C3	8644	Multipurpose
aldo-keto reductase family 1, member C-like 2	AKR1CL2	83592	Multipurpose
aldo-keto reductase family 7, member A2 (aflatoxin aldehyde reductase)	AKR7A2	8574	Multipurpose
aldo-keto reductase family 7, member A3 (aflatoxin aldehyde reductase)	AKR7A3	22977	Multipurpose
aldehyde dehydrogenase 16 family, member A1	ALDH16A1	126133	Multipurpose
aldehyde dehydrogenase 1 family, member A1	ALDH1A1	216	Multipurpose
aldehyde dehydrogenase 1 family, member A2	ALDH1A2	8854	Multipurpose
aldehyde dehydrogenase 1 family, member A3	ALDH1A3	220	Multipurpose
aldehyde dehydrogenase 1 family, member B1	ALDH1B1	219	Multipurpose
aldehyde dehydrogenase 1 family, member L1	ALDH1L1	10840	Multipurpose
aldehyde dehydrogenase 1 family, member L2	ALDH1L2	160428	Multipurpose
aldehyde dehydrogenase 2 family (mitochondrial)	ALDH2	217	Multipurpose
aldehyde dehydrogenase 3 family, memberA1	ALDH3A1	218	Multipurpose
aldehyde dehydrogenase 3 family, member A2	ALDH3A2	224	Multipurpose
aldehyde dehydrogenase 3 family, member B1	ALDH3B1	221	Multipurpose
aldehyde dehydrogenase 3 family, member B2	ALDH3B2	222	Multipurpose
aldehyde dehydrogenase 6 family, member A1	ALDH6A1	4329	Multipurpose
aldehyde dehydrogenase 7 family, member A1	ALDH7A1	501	Multipurpose
aldehyde dehydrogenase 8 family, member A1	ALDH8A1	64577	Multipurpose
aldehyde dehydrogenase 9 family, member A1	ALDH9A1	223	Multipurpose
amine oxidase, copper containing 2 (retina-specific)	AOC2	314	Multipurpose
amine oxidase, copper containing 3 (vascular adhesion protein 1)	AOC3	8639	Multipurpose
Arylsulfatase A	ARSA	410	Multipurpose
arylsulfatase B	ARSB	411	Multipurpose
arylsulfatase D	ARSD	414	Multipurpose
arylsulfatase E (chondrodysplasia punctata 1)	ARSE	415	Multipurpose
arylsulfatase F	ARSF	416	Multipurpose
arylsulfatase G	ARSG	22901	Multipurpose
arylsulfatase H	ARSH	347527	Multipurpose
arylsulfatase family, member I	ARSI	340075	Multipurpose
arylsulfatase family, member J	ARSJ	79642	Multipurpose
Arylsulfatase family, member K	ARSK	153642	Multipurpose
AU RNA binding protein/enoyl-Coenzyme A hydratase	AUH	549	Multipurpose
carbonic anhydrase I	CA1	759	Multipurpose
carbonic anhydrase X	CA10	56934	Multipurpose
carbonic anhydrase XI	CA11	770	Multipurpose
carbonic anhydrase XII	CA12	771	Multipurpose
carbonic anhydrase XIII	CA13	377677	Multipurpose
carbonic anhydrase XIV	CA14	23632	Multipurpose
carbonic anhydrase II	CA2	760	Multipurpose
carbonic anhydrase III, muscle specific	CA3	761	Multipurpose
carbonic anhydrase IV	CA4	762	Multipurpose
carbonic anhydrase VA, mitochondrial	CA5A	763	Multipurpose
carbonic anhydrase VB, mitochondrial	CA5B	11238	Multipurpose
carbonic anhydrase VI	CA6	765	Multipurpose
carbonic anhydrase VII	CA7	766	Multipurpose
carbonic anhydrase VIII	CA8	767	Multipurpose
carbonic anhydrase IX	CA9	768	Multipurpose
carbonyl reductase 1	CBR1	873	Multipurpose
carbonyl reductase 3	CBR3	874	Multipurpose
carbonyl reductase 4	CBR4	84869	Multipurpose
dihydrolipoamide dehydrogenase	DLD	1738	Multipurpose
gamma-glutamyl hydrolase (conjugase, folylpolygammaglutamyl hydrolase)	GGH	8836	Multipurpose
gamma-glutamyltransferase 1	GGT1	2678	Multipurpose
gamma-glutamyltransferase 2	GGT2	728441	Multipurpose
gamma-glutamyltransferase 5	GGT5	2687	Multipurpose
gamma-glutamyltransferase 6 homolog (rat)	GGT6	124975	Multipurpose
gamma-glutamyltransferase 7	GGT7	2686	Multipurpose
gamma-glutamyltransferase-like activity 4	GGTLC1	92086	Multipurpose
gamma-glutamyltransferase light chain 2	GGTLC2	91227	Multipurpose
glutamic-oxaloacetic transaminase 1, soluble (aspartate aminotransferase 1)	GOT1	2805	Multipurpose
glutamic-oxaloacetic transaminase 1-like 1	GOT1L1	137362	Multipurpose
glutamic-oxaloacetic transaminase 2, mitochondrial (aspartate aminotransferase 2)	GOT2	2806	Multipurpose
glutathione transferase zeta 1 (maleylacetoacetate isomerase)	GSTZ1	2954	Multipurpose
3-hydroxymethyl-3-methylglutaryl-Coenzyme A lyase (hydroxymethylglutaricaciduria)	HMGCL	3155	Multipurpose
3-hydroxymethyl-3-methylglutaryl-Coenzyme A lyase-like 1	HMGCLL1	54511	Multipurpose
plasticity related gene 1	LPPR4	9890	Multipurpose
MAK10 homolog, amino-acid N-acetyltransferase subunit (S. cerevisiae)	MAK10	60560	Multipurpose
monoamine oxidase A	MAOA	4128	Multipurpose
Monoamine oxidase B	MAOB	4129	Multipurpose
N-acetyltransferase 1 (arylamine N-acetyltransferase)	NAT1	9	Multipurpose
N-acetyltransferase 10	NAT10	55226	Multipurpose
N-acetyltransferase 11	NAT11	79829	Multipurpose
N-acetyltransferase 12	NAT12	122830	Multipurpose
N-acetyltransferase 13	NAT13	80218	Multipurpose
N-acetyltransferase 14	NAT14	57106	Multipurpose
N-acetyltransferase 15	NAT15	79903	Multipurpose
N-acetyltransferase 2 (arylamine N-acetyltransferase)	NAT2	10	Multipurpose
N-acetyltransferase 5	NAT5	51126	Multipurpose
N-acetyltransferase 6	NAT6	24142	Multipurpose
N-acetyltransferase 8	NAT8	9027	Multipurpose
N-acetyltransferase 8B	NAT8B	51471	Multipurpose
N-acetyltransferase 8-like	NAT8L	339983	Multipurpose
N-acetyltransferase 9	NAT9	26151	Multipurpose
P450 (cytochrome) oxidoreductase	POR	5447	Multipurpose
zinc binding alcohol dehydrogenase, domain containing 2	ZADH2	284273	Multipurpose
bone marrow stromal cell antigen 1	BST1	683	NAD
Chromosome 9 ORF 95	C9ORF95	54981	NAD
dual oxidase 1	DUOX1	53905	NAD
dual oxidase 2	DUOX2	50506	NAD
NAD kinase	NADK	65220	NAD
NAD synthetase 1	NADSYN1	55191	NAD
nicotinate phosphoribosyltransferase domain containing 1	NAPRT1	93100	NAD
nicotinamide nucleotide adenylyltransferase 1	NMNAT1	64802	NAD
nicotinamide nucleotide adenylyltransferase 2	NMNAT2	23057	NAD
nicotinamide nucleotide adenylyltransferase 3	NMNAT3	349565	NAD
nicotinamide N-methyltransferase	NNMT	4837	NAD
nicotinamide nucleotide transhydrogenase	NNT	23530	NAD
NADPH oxidase 1	NOX1	27035	NAD
NADPH oxidase 3	NOX3	50508	NAD
NADPH oxidase 4	NOX4	50507	NAD
NADPH oxidase, EF-hand calcium binding domain 5	NOX5	79400	NAD
NAD(P)H dehydrogenase, quinone 1	NQO1	1728	NAD
NAD(P)H dehydrogenase, quinone 2	NQO2	4835	NAD
quinolinate phosphoribosyltransferase (nicotinate-nucleotide pyrophosphorylase (carboxylating))	QPRT	23475	NAD
4-aminobutyrate aminotransferase	ABAT	18	Neurotransmitter
acetylcholinesterase (Yt blood group)	ACHE	43	Neurotransmitter
choline acetyltransferase	CHAT	1103	Neurotransmitter
choline dehydrogenase	CHDH	55349	Neurotransmitter
catechol-O-methyltransferase	COMT	1312	Neurotransmitter
catechol-O-methyltransferase domain containing 1	COMTD1	118881	Neurotransmitter
dopamine beta-hydroxylase (dopamine beta-monooxygenase)	DBH	1621	Neurotransmitter
dopa decarboxylase (aromatic L-amino acid decarboxylase)	DDC	1644	Neurotransmitter
N-acetylated alpha-linked acidic dipeptidase 2	NAALAD2	10003	Neurotransmitter
N-acetylated alpha-linked acidic dipeptidase-like 1	NAALADL1	10004	Neurotransmitter
N-acetylated alpha-linked acidic dipeptidase-like 2	NAALADL2	254827	Neurotransmitter
phenylethanolamine N-methyltransferase	PNMT	5409	Neurotransmitter
serine racemase	SRR	63826	Neurotransmitter
tyrosine hydroxylase	TH	7054	Neurotransmitter
tryptophan hydroxylase 1 (tryptophan 5-monooxygenase)	TPH1	7166	Neurotransmitter
tryptophan hydroxylase 2	TPH2	121278	Neurotransmitter
3'(2'), 5'-bisphosphate nucleotidase 1	BPNT1	10380	Nucleotide
calcium activated nucleotidase 1	CANT1	124583	Nucleotide
deoxycytidine kinase	DCK	1633	Nucleotide
ectonucleotide pyrophosphatase/phosphodiesterase 1	ENPP1	5167	Nucleotide
ectonucleotide pyrophosphatase/phosphodiesterase 2 (autotaxin)	ENPP2	5168	Nucleotide
ectonucleotide pyrophosphatase/phosphodiesterase 3	ENPP3	5169	Nucleotide
ectonucleotide pyrophosphatase/phosphodiesterase 4 (putative function)	ENPP4	22875	Nucleotide
ectonucleotide pyrophosphatase/phosphodiesterase 5 (putative function)	ENPP5	59084	Nucleotide
ectonucleotide pyrophosphatase/phosphodiesterase 6	ENPP6	133121	Nucleotide
ectonucleotide pyrophosphatase/phosphodiesterase 7	ENPP7	339221	Nucleotide
ectonucleoside triphosphate diphosphohydrolase 1	ENTPD1	953	Nucleotide
ectonucleoside triphosphate diphosphohydrolase 2	ENTPD2	954	Nucleotide
ectonucleoside triphosphate diphosphohydrolase 3	ENTPD3	956	Nucleotide
ectonucleoside triphosphate diphosphohydrolase 4	ENTPD4	9583	Nucleotide
ectonucleoside triphosphate diphosphohydrolase 5	ENTPD5	957	Nucleotide
ectonucleoside triphosphate diphosphohydrolase 6 (putative function)	ENTPD6	955	Nucleotide
ectonucleoside triphosphate diphosphohydrolase 7	ENTPD7	57089	Nucleotide
ectonucleoside triphosphate diphosphohydrolase 8	ENTPD8	377841	Nucleotide
inosine triphosphatase (nucleoside triphosphate pyrophosphatase)	ITPA	3704	Nucleotide
non-metastatic cells 1, protein (NM23A) expressed in	NME1	4830	Nucleotide
non-metastatic cells 2, protein (NM23A) expressed in	NME2	4831	Nucleotide
non-metastatic cells 3, protein expressed in	NME3	4832	Nucleotide
non-metastatic cells 4, protein expressed in	NME4	4833	Nucleotide
non-metastatic cells 5, protein expressed in (nucleoside-diphosphate kinase)	NME5	8382	Nucleotide
non-metastatic cells 6, protein expressed in (nucleoside-diphosphate kinase)	NME6	10201	Nucleotide
non-metastatic cells 7, protein expressed in (nucleoside-diphosphate kinase)	NME7	29922	Nucleotide
5', 3'-nucleotidase, cytosolic	NT5C	30833	Nucleotide
5'-nucleotidase, cytosolic IA	NT5C1A	84618	Nucleotide
5'-nucleotidase, cytosolic IB	NT5C1B	93034	Nucleotide
5'-nucleotidase, cytosolic II	NT5C2	22978	Nucleotide
5'-nucleotidase, cytosolic III	NT5C3	51251	Nucleotide
5'-nucleotidase, cytosolic III-like	NT5C3L	115024	Nucleotide
5'-nucleotidase domain containing 1	NT5DC1	221294	Nucleotide
5'-nucleotidase domain containing 2	NT5DC2	64943	Nucleotide
5'-nucleotidase domain containing 3	NT5DC3	51559	Nucleotide
5'-nucleotidase domain containing 4	NT5DC4	284958	Nucleotide
5'-nucleotidase, ecto (CD73)	NT5E	4907	Nucleotide
5',3'-nucleotidase, mitochondrial	NT5M	56953	Nucleotide
nudix (nucleoside diphosphate linked moiety X)-type motif 1	NUDT1	4521	Nucleotide
nudix (nucleoside diphosphate linked moiety X)-type motif 10	NUDT10	170685	Nucleotide
nudix (nucleoside diphosphate linked moiety X)-type motif 11	NUDT11	55190	Nucleotide
nudix (nucleoside diphosphate linked moiety X)-type motif 12	NUDT12	83594	Nucleotide
nudix (nucleoside diphosphate linked moiety X)-type motif 13	NUDT13	25961	Nucleotide
Nudix (nucleoside diphosphate linked moiety X)-type motif 14	NUDT14	256281	Nucleotide
nudix (nucleoside diphosphate linked moiety X)-type motif 15	NUDT15	55270	Nucleotide
nudix (nucleoside diphosphate linked moiety X)-type motif 16	NUDT16	131870	Nucleotide
nudix (nucleoside diphosphate linked moiety X)-type motif 16-like 1	NUDT16L1	84309	Nucleotide
nudix (nucleoside diphosphate linked moiety X)-type motif 17	NUDT17	200035	Nucleotide
nudix (nucleoside diphosphate linked moiety X)-type motif 18	NUDT18	79873	Nucleotide
nudix (nucleoside diphosphate linked moiety X)-type motif 19	NUDT19	390916	Nucleotide
nudix (nucleoside diphosphate linked moiety X)-type motif 2	NUDT2	318	Nucleotide
nudix (nucleoside diphosphate linked moiety X)-type motif 21	NUDT21	11051	Nucleotide
Nudix (nucleoside diphosphate linked moiety X)-type motif 22	NUDT22	84304	Nucleotide
nudix (nucleoside diphosphate linked moiety X)-type motif 3	NUDT3	11165	Nucleotide
nudix (nucleoside diphosphate linked moiety X)-type motif 4	NUDT4	11163	Nucleotide
nudix (nucleoside diphosphate linked moiety X)-type motif 5	NUDT5	11164	Nucleotide
nudix (nucleoside diphosphate linked moiety X)-type motif 6	NUDT6	11162	Nucleotide
nudix (nucleoside diphosphate linked moiety X)-type motif 7	NUDT7	283927	Nucleotide
nudix (nucleoside diphosphate linked moiety X)-type motif 8	NUDT8	254552	Nucleotide
nudix (nucleoside diphosphate linked moiety X)-type motif 9	NUDT9	53343	Nucleotide
ribonucleotide reductase M1 polypeptide	RRM1	6240	Nucleotide
ribonucleotide reductase M2 polypeptide	RRM2	6241	Nucleotide
ribonucleotide reductase M2 B (TP53 inducible)	RRM2B	50484	Nucleotide
TDP-glucose 4,6-dehydratase	TGDS	23483	Nucleotide Sugar
UDP-glucose dehydrogenase	UGDH	7358	Nucleotide Sugar
UDP-glucuronate decarboxylase 1	UXS1	80146	Nucleotide Sugar
APOBEC1 complementation factor	A1CF	29974	Other
ACN9 homolog (S. cerevisiae)	ACN9	57001	Other
acyloxyacyl hydrolase (neutrophil)	AOAH	313	Other
N-acylaminoacyl-peptide hydrolase	APEH	327	Other
arsenic (+3 oxidation state) methyltransferase	AS3MT	57412	Other
biphenyl hydrolase-like (serine hydrolase; breast epithelial mucin-associated antigen)	BPHL	670	Other
carboxymethylenebutenolidase homolog (Pseudomonas)	CMBL	134147	Other
carnosine dipeptidase 1 (metallopeptidase M20 family)	CNDP1	84735	Other
CNDP dipeptidase 2 (metallopeptidase M20 family)	CNDP2	55748	Other
DDHD domain containing 1	DDHD1	80821	Other
DDHD domain containing 2	DDHD2	23259	Other
enolase-phosphatase 1	ENOPH1	58478	Other
enolase superfamily member 1	ENOSF1	55556	Other
eosinophil peroxidase	EPX	8288	Other
esterase D/formylglutathione hydrolase	ESD	2098	Other
frataxin	FXN	2395	Other
glycerophosphodiester phosphodiesterase domain containing 1	GDPD1	284161	Other
glycerophosphodiester phosphodiesterase domain containing 2	GDPD2	54857	Other
glycerophosphodiester phosphodiesterase domain containing 3	GDPD3	79153	Other
glycerophosphodiester phosphodiesterase domain containing 4	GDPD4	220032	Other
glycerophosphodiester phosphodiesterase domain containing 5	GDPD5	81544	Other
glycine-N-acyltransferase	GLYAT	10249	Other
glycine-N-acyltransferase-like 1	GLYATL1	92292	Other
glycine-N-acyltransferase-like 2	GLYATL2	219970	Other
glycine N-methyltransferase	GNMT	27232	Other
histidine acid phosphatase domain containing 1	HISPPD1	23262	Other
histidine acid phosphatase domain containing 2A	HISPPD2A	9677	Other
isoamyl acetate-hydrolyzing esterase 1 homolog (S. cerevisiae)	IAH1	285148	Other
lipoic acid synthetase	LIAS	11019	Other
lipoyltransferase 1	LIPT1	51601	Other
MOCO sulphurase C-terminal domain containing 1	MOSC1	64757	Other
MOCO sulphurase C-terminal domain containing 2	MOSC2	54996	Other
myeloperoxidase	MPO	4353	Other
nitrilase 1	NIT1	4817	Other
nitrilase family, member 2	NIT2	56954	Other
peptidylglycine alpha-amidating monooxygenase	PAM	5066	Other
paraoxonase 1	PON1	5444	Other
paraoxonase 2	PON2	5445	Other
paraoxonase 3	PON3	5446	Other
pyrophosphatase (inorganic) 1	PPA1	5464	Other
pyrophosphatase (inorganic) 2	PPA2	27068	Other
phosphotriesterase related	PTER	9317	Other
thioesterase superfamily member 2	THEM2	55856	Other
thioesterase superfamily member 4	THEM4	117145	Other
thioesterase superfamily member 5	THEM5	284486	Other
UEV and lactate/malate dehyrogenase domains	UEVLD	55293	Other
WW domain containing oxidoreductase	WWOX	51741	Other
glycolipid transfer protein	GLTP	51228	Other
Cystinosis, nephropathic	CTNS	1497	Other Transport
Disrupted in renal carcinoma 2	DIRC2	84925	Other Transport
Feline leukemia virus subgroup C cellular receptor 1	FLVCR1	28982	Other Transport
Feline leukemia virus subgroup C cellular receptor family, member 2	FLVCR2	55640	Other Transport
Mitochondrial carrier triple repeat 1	MCART1	92014	Other Transport
Mitochondrial carrier triple repeat 2	MCART2	147407	Other Transport
Mitochondrial carrier triple repeat 6	MCART6	401612	Other Transport
Major Facilitator Superfamily Domain Containing 1	MFSD1	64747	Other Transport
Major Facilitator Superfamily Domain Containing 10	MFSD10	10227	Other Transport
Major Facilitator Superfamily Domain Containing 11	MFSD11	79157	Other Transport
Major Facilitator Superfamily Domain Containing 2	MFSD2	84879	Other Transport
Major Facilitator Superfamily Domain Containing 3	MFSD3	113655	Other Transport
Major Facilitator Superfamily Domain Containing 4	MFSD4	148808	Other Transport
Major Facilitator Superfamily Domain Containing 5	MFSD5	84975	Other Transport
Major Facilitator Superfamily Domain Containing 7	MFSD7	84179	Other Transport
Major Facilitator Superfamily Domain Containing 8	MFSD8	256471	Other Transport
Major Facilitator Superfamily Domain Containing 9	MFSD9	84804	Other Transport
organic solute transporter alpha	OSTalpha	200931	Other Transport
organic solute transporter beta	OSTbeta	123264	Other Transport
stimulated by retinoic acid gene 6 homolog (mouse)	STRA6	64220	Other Transport
transporter 1, ATP-binding cassette, sub-family B (MDR/TAP)	TAP1	6890	Other Transport
transporter 2, ATP-binding cassette, sub-family B (MDR/TAP)	TAP2	6891	Other Transport
Transmembrane and coiled-coil domains 3	TMCO3	55002	Other Transport
Transmembrane protein 104	TMEM104	54868	Other Transport
two pore segment channel 1	TPCN1	53373	Other Transport
Two pore segment channel 2	TPCN2	219931	Other Transport
2-deoxyribose-5-phosphate aldolase homolog (C. elegans)	DERA	51071	Pentose Phosphate
glucose-6-phosphate dehydrogenase	G6PD	2539	Pentose Phosphate
phosphogluconate dehydrogenase	PGD	5226	Pentose Phosphate
6-phosphogluconolactonase	PGLS	25796	Pentose Phosphate
ribulose-5-phosphate-3-epimerase	RPE	6120	Pentose Phosphate
ribose 5-phosphate isomerase A (ribose 5-phosphate epimerase)	RPIA	22934	Pentose Phosphate
transaldolase 1	TALDO1	6888	Pentose Phosphate
transketolase (Wernicke-Korsakoff syndrome)	TKT	7086	Pentose Phosphate
transketolase-like 1	TKTL1	8277	Pentose Phosphate
transketolase-like 2	TKTL2	84076	Pentose Phosphate
dopachrome tautomerase (dopachrome delta-isomerase, tyrosine-related protein 2)	DCT	1638	Pigment
D-dopachrome tautomerase	DDT	1652	Pigment
tyrosinase (oculocutaneous albinism IA)	TYR	7299	Pigment
tyrosinase-related protein 1	TYRP1	7306	Pigment
alpha-methylacyl-CoA racemase	AMACR	23600	Polyamine
adenosylmethionine decarboxylase 1	AMD1	262	Polyamine
methylthioadenosine phosphorylase	MTAP	4507	Polyamine
ornithine decarboxylase 1	ODC1	4953	Polyamine
polyamine oxidase (exo-N4-amino)	PAOX	196743	Polyamine
spermidine/spermine N1-acetyltransferase 1	SAT1	6303	Polyamine
spermidine/spermine N1-acetyltransferase family member 2	SAT2	112483	Polyamine
spermidine/spermine N1-acetyl transferase-like 1	SATL1	340562	Polyamine
spermine oxidase	SMOX	54498	Polyamine
spermine synthase	SMS	6611	Polyamine
spermidine synthase	SRM	6723	Polyamine
aminolevulinate, delta-, dehydratase	ALAD	210	Porphyrin
aminolevulinate, delta-, synthase 1	ALAS1	211	Porphyrin
aminolevulinate, delta-, synthase 2 (sideroblastic/hypochromic anemia)	ALAS2	212	Porphyrin
Biliverdin reductase A	BLVRA	644	Porphyrin
biliverdin reductase B (flavin reductase (NADPH))	BLVRB	645	Porphyrin
coproporphyrinogen oxidase	CPOX	1371	Porphyrin
ferrochelatase (protoporphyria)	FECH	2235	Porphyrin
hydroxymethylbilane synthase	HMBS	3145	Porphyrin
heme oxygenase (decycling) 1	HMOX1	3162	Porphyrin
heme oxygenase (decycling) 2	HMOX2	3163	Porphyrin
protoporphyrinogen oxidase	PPOX	5498	Porphyrin
uroporphyrinogen decarboxylase	UROD	7389	Porphyrin
uroporphyrinogen III synthase (congenital erythropoietic porphyria)	UROS	7390	Porphyrin
aldehyde dehydrogenase 4 family, member A1	ALDH4A1	8659	Proline
proline dehydrogenase (oxidase) 1	PRODH	5625	Proline
proline dehydrogenase (oxidase) 2	PRODH2	58510	Proline
pyrroline-5-carboxylate reductase 1	PYCR1	5831	Proline
pyrroline-5-carboxylate reductase family, member 2	PYCR2	29920	Proline
pyrroline-5-carboxylate reductase-like	PYCRL	65263	Proline
methylmalonyl CoA epimerase	MCEE	84693	Propanoate
methylmalonyl Coenzyme A mutase	MUT	4594	Propanoate
propionyl Coenzyme A carboxylase, alpha polypeptide	PCCA	5095	Propanoate
Propionyl Coenzyme A carboxylase, beta polypeptide	PCCB	5096	Propanoate
ATP synthase, H+ transporting, mitochondrial F1 complex, alpha subunit, isoform 1	ATP5A1	498	Proton Transport
ATP synthase, H+ transporting mitochondrial F1 complex, beta subunit	ATP5B	506	Proton Transport
ATP synthase, H+ transporting, mitochondrial F1 complex, gamma polypeptide 1	ATP5C1	509	Proton Transport
ATP synthase, H+ transporting, mitochondrial F1 complex, gamma polypeptide 2	ATP5C2	56689	Proton Transport
ATP synthase, H+ transporting, mitochondrial F1 complex, delta subunit	ATP5D	513	Proton Transport
ATP synthase, H+ transporting, mitochondrial F1 complex, epsilon subunit	ATP5E	514	Proton Transport
ATP synthase, H+ transporting, mitochondrial F0 complex, subunit b, isoform 1	ATP5F1	515	Proton Transport
ATP synthase, H+ transporting, mitochondrial F0 complex, subunit c (subunit 9), isoform 1	ATP5G1	516	Proton Transport
ATP synthase, H+ transporting, mitochondrial F0 complex, subunit c (subunit 9), isoform 2	ATP5G2	517	Proton Transport
ATP synthase, H+ transporting, mitochondrial F0 complex, subunit c (subunit 9), isoform 3	ATP5G3	518	Proton Transport
ATP synthase, H+ transporting, mitochondrial F0 complex, subunit d	ATP5H	10476	Proton Transport
ATP synthase, H+ transporting, mitochondrial F0 complex, subunit E	ATP5I	521	Proton Transport
ATP synthase, H+ transporting, mitochondrial F0 complex, subunit F	ATP5J	522	Proton Transport
ATP synthase, H+ transporting, mitochondrial F0 complex, subunit f, isoform 2	ATP5J2	9551	Proton Transport
ATP synthase, H+ transporting, mitochondrial F0 complex, subunit g	ATP5L	10632	Proton Transport
ATP synthase, H+ transporting, mitochondrial F0 complex, subunit G2	ATP5L2	267020	Proton Transport
ATP synthase, H+ transporting, mitochondrial F1 complex, O subunit	ATP5O	539	Proton Transport
ATP synthase, H+ transporting, mitochondrial F0 complex, subunit s	ATP5S	27109	Proton Transport
ATP5S-like	ATP5SL	55101	Proton Transport
mitochondrially encoded ATP synthase 6	ATP6	4508	Proton Transport
ATPase, H+ transporting, lysosomal accessory protein 1	ATP6AP1	537	Proton Transport
ATPase, H+ transporting, lysosomal accessory protein 2	ATP6AP2	10159	Proton Transport
ATPase, H+ transporting, lysosomal V0 subunit A1	ATP6V0A1	535	Proton Transport
ATPase, H+ transporting, lysosomal V0 subunit A2	ATP6V0A2	23545	Proton Transport
ATPase, H+ transporting, lysosomal V0 subunit A4	ATP6V0A4	50617	Proton Transport
ATPase, H+ transporting, lysosomal V0 subunit B	ATP6V0B	533	Proton Transport
ATPase, H+ transporting, lysosomal V0 subunit C	ATP6V0C	527	Proton Transport
ATPase, H+ transporting, lysosomal V0 subunit D1	ATP6V0D1	9114	Proton Transport
ATPase, H+ transporting, lysosomal V0 subunit D2	ATP6V0D2	245972	Proton Transport
ATPase, H+ transporting, lysosomal V0 subunit E	ATP6V0E1	8992	Proton Transport
ATPase, H+ transporting, lysosomal V0 subunit E2	ATP6V0E2	155066	Proton Transport
ATPase, H+ transporting, lysosomal V1 subunit A	ATP6V1A	523	Proton Transport
ATPase, H+ transporting, lysosomal V1 subunit B1	ATP6V1B1	525	Proton Transport
ATPase, H+ transporting, lysosomal V1 subunit B2	ATP6V1B2	526	Proton Transport
ATPase, H+ transporting, lysosomal V1 subunit C1	ATP6V1C1	528	Proton Transport
ATPase, H+ transporting, lysosomal V1 subunit C2	ATP6V1C2	245973	Proton Transport
ATPase, H+ transporting, lysosomal V1 subunit D	ATP6V1D	51382	Proton Transport
ATPase, H+ transporting, lysosomal V1 subunit E1	ATP6V1E1	529	Proton Transport
ATPase, H+ transporting, lysosomal V1 subunit E2	ATP6V1E2	90423	Proton Transport
ATPase, H+ transporting, lysosomal V1 subunit F	ATP6V1F	9296	Proton Transport
ATPase, H+ transporting, lysosomal V1 subunit G1	ATP6V1G1	9550	Proton Transport
ATPase, H+ transporting, lysosomal V1 subunit G2	ATP6V1G2	534	Proton Transport
ATPase, H+ transporting, lysosomal V1 subunit G3	ATP6V1G3	127124	Proton Transport
ATPase, H+ transporting, lysosomal V1 subunit H	ATP6V1H	51606	Proton Transport
hydrogen voltage-gated channel 1	HVCN1	84329	Proton Transport
T-cell, immune regulator 1, ATPase, H+ transporting, lysosomal V0 subunit A3	TCIRG1	10312	Proton Transport
uncoupling protein 1 (mitochondrial, proton carrier)	UCP1	7350	Proton Transport
uncoupling protein 2 (mitochondrial, proton carrier)	UCP2	7351	Proton Transport
uncoupling protein 3 (mitochondrial, proton carrier)	UCP3	7352	Proton Transport
adenosine deaminase	ADA	100	Purine
Adenosine deaminase domain containing 1 (testis-specific)	ADAD1	132612	Purine
adenosine deaminase domain containing 2	ADAD2	161931	Purine
adenosine deaminase-like	ADAL	161823	Purine
adenosine kinase	ADK	132	Purine
adenylosuccinate lyase	ADSL	158	Purine
Adenylosuccinate synthase	ADSS	159	Purine
adenylosuccinate synthase like 1	ADSSL1	122622	Purine
adenylate kinase 1	AK1	203	Purine
adenylate kinase 2	AK2	204	Purine
adenylate kinase 3	AK3	50808	Purine
adenylate kinase 3-like 1	AK3L1	205	Purine
adenylate kinase 5	AK5	26289	Purine
adenylate kinase 7	AK7	122481	Purine
adenosine monophosphate deaminase 1 (isoform M)	AMPD1	270	Purine
adenosine monophosphate deaminase 2 (isoform L)	AMPD2	271	Purine
adenosine monophosphate deaminase (isoform E)	AMPD3	272	Purine
adenine phosphoribosyltransferase	APRT	353	Purine
5-aminoimidazole-4-carboxamide ribonucleotide formyltransferase/IMP cyclohydrolase	ATIC	471	Purine
cat eye syndrome chromosome region, candidate 1	CECR1	51816	Purine
deoxyguanosine kinase	DGUOK	1716	Purine
Fragile histidine triad gene	FHIT	2272	Purine
phosphoribosylglycinamide formyltransferase, phosphoribosylglycinamide synthetase, phosphoribosylaminoimidazole synthetase	GART	2618	Purine
guanine deaminase	GDA	9615	Purine
guanosine monophosphate reductase	GMPR	2766	Purine
guanosine monophosphate reductase 2	GMPR2	51292	Purine
guanine monphosphate synthetase	GMPS	8833	Purine
guanylate kinase 1	GUK1	2987	Purine
Hypoxanthine phosphoribosyltransferase 1 (Lesch-Nyhan syndrome)	HPRT1	3251	Purine
[truncated: 754 more rows]

## Sheet: Table S2
Table S2. Mutated metabolic genes in our integrated ESCC cohort.
Sample	Hugo_Symbol	Chromosome	Start_position	End_position	Variant_Classification	Reference_Allele	Tumor_Seq_Allele	Transcript	cDNA_Change	Codon_Change	Protein_Change
ESCC-0122	SV2A	1	149878322	149878322	Missense_Mutation	C	A	ENST00000369146.3	c.1765G>T	c.(1765-1767)Ggg>Tgg	p.G589W
ESCC-0122	SYNJ2	6	158502508	158502508	Missense_Mutation	C	T	ENST00000355585.4	c.2831C>T	c.(2830-2832)tCg>tTg	p.S944L
ESCC-0122	PKD2L1	10	102054755	102054755	Silent	G	A	ENST00000318222.3	c.1482C>T	c.(1480-1482)ctC>ctT	p.L494L
ESCC-0122	PPAPDC1A	10	122334705	122334705	Missense_Mutation	G	A	ENST00000369073.3	c.478G>A	c.(478-480)Gag>Aag	p.E160K
ESCC-0122	CYP2R1	11	14907322	14907322	Splice_Site	C	A	ENST00000532378.1	c.77G>T	c.(76-78)aGa>aTa	p.R26I
ESCC-0122	TXNRD1	12	104714995	104714995	Silent	C	T	ENST00000529546.1	c.552C>T	c.(550-552)tcC>tcT	p.S184S
ESCC-0122	NAGLU	17	40695460	40695460	Missense_Mutation	C	T	ENST00000225927.2	c.1436C>T	c.(1435-1437)gCc>gTc	p.A479V
ESCC-0122	PLCB4	20	9319617	9319617	Missense_Mutation	G	T	ENST00000378501.2	c.302G>T	c.(301-303)tGc>tTc	p.C101F
ESCC-0122	GLUD2	X	120183183	120183183	Missense_Mutation	G	T	ENST00000328078.1	c.1645G>T	c.(1645-1647)Gtg>Ttg	p.V549L
ESCC-0160	GABRD	1	1961525	1961525	Missense_Mutation	T	C	ENST00000378585.4	c.1163T>C	c.(1162-1164)aTg>aCg	p.M388T
ESCC-0160	NME7	1	169337179	169337179	De_novo_Start_OutOfFrame	T	C	ENST00000367811.3
ESCC-0160	SCN2A	2	166168552	166168552	Missense_Mutation	G	A	ENST00000375437.2	c.988G>A	c.(988-990)Gag>Aag	p.E330K
ESCC-0160	SLC2A9	4	10027527	10027527	Splice_Site	C	A	ENST00000506583.1		c.e3+1
ESCC-0160	GABRA6	5	161116083	161116083	Missense_Mutation	C	A	ENST00000274545.5	c.354C>A	c.(352-354)ttC>ttA	p.F118L
ESCC-0160	SLC22A7	6	43267399	43267399	Missense_Mutation	G	A	ENST00000372589.3	c.532G>A	c.(532-534)Gtg>Atg	p.V178M
ESCC-0160	CLCN1	7	143018896	143018896	Silent	C	T	ENST00000343257.2	c.651C>T	c.(649-651)gtC>gtT	p.V217V
ESCC-0160	AUH	9	93983257	93983257	Missense_Mutation	G	A	ENST00000375731.4	c.673C>T	c.(673-675)Cca>Tca	p.P225S
ESCC-0160	CATSPER1	11	65789092	65789092	Silent	G	A	ENST00000312106.5	c.1566C>T	c.(1564-1566)gcC>gcT	p.A522A
ESCC-0160	SIAE	11	124519625	124519625	Nonsense_Mutation	A	T	ENST00000263593.3	c.612T>A	c.(610-612)taT>taA	p.Y204*
ESCC-0160	KCNJ1	11	128709156	128709156	Missense_Mutation	G	A	ENST00000392665.2	c.983C>T	c.(982-984)aCa>aTa	p.T328I
ESCC-0160	SLC10A2	13	103718409	103718409	Missense_Mutation	C	T	ENST00000245312.3	c.191G>A	c.(190-192)cGg>cAg	p.R64Q
ESCC-0160	KCNK13	14	90650765	90650765	Missense_Mutation	G	A	ENST00000282146.4	c.645G>A	c.(643-645)atG>atA	p.M215I
ESCC-0160	GRIN2A	16	9923307	9923307	Missense_Mutation	G	T	ENST00000396573.2	c.1980C>A	c.(1978-1980)gaC>gaA	p.D660E
ESCC-0160	SLC14A2	18	43204693	43204693	Missense_Mutation	G	A	ENST00000255226.6	c.64G>A	c.(64-66)Gag>Aag	p.E22K
ESCC-0160	PIGT	20	44049183	44049183	Missense_Mutation	G	C	ENST00000279036.6	c.883G>C	c.(883-885)Gag>Cag	p.E295Q
ESCC-0160	GAL3ST1	22	30951000	30951000	Silent	G	C	ENST00000402321.1	c.1212C>G	c.(1210-1212)ctC>ctG	p.L404L
ESCC-0160	ATP6AP2	X	40450593	40450593	Silent	T	C	ENST00000378438.4	c.276T>C	c.(274-276)agT>agC	p.S92S
ESCC-0160	GABRA3	X	151376560	151376560	Missense_Mutation	C	A	ENST00000370314.4	c.691G>T	c.(691-693)Gtg>Ttg	p.V231L
ESCC-0155	NADK	1	1686064	1686064	Silent	G	T	ENST00000344463.4	c.1197C>A	c.(1195-1197)gcC>gcA	p.A399A
ESCC-0155	SLC9A1	1	27480755	27480755	Missense_Mutation	G	A	ENST00000263980.3	c.71C>T	c.(70-72)gCt>gTt	p.A24V
ESCC-0155	CYP4B1	1	47283661	47283661	Missense_Mutation	A	G	ENST00000371919.4	c.1187A>G	c.(1186-1188)tAt>tGt	p.Y396C
ESCC-0155	EDEM3	1	184675821	184675821	Missense_Mutation	G	A	ENST00000318130.8	c.2159C>T	c.(2158-2160)gCa>gTa	p.A720V
ESCC-0155	RYR2	1	237947711	237947711	Missense_Mutation	G	A	ENST00000366574.2	c.12699G>A	c.(12697-12699)atG>atA	p.M4233I
ESCC-0155	PLCL1	2	198948785	198948785	Missense_Mutation	G	A	ENST00000428675.1	c.544G>A	c.(544-546)Gac>Aac	p.D182N
ESCC-0155	SLC4A3	2	220501073	220501073	Silent	C	T	ENST00000358055.3	c.2241C>T	c.(2239-2241)acC>acT	p.T747T
ESCC-0155	TF	3	133475710	133475710	Missense_Mutation	G	C	ENST00000402696.3	c.727G>C	c.(727-729)Gag>Cag	p.E243Q
ESCC-0155	ACOT12	5	80628320	80628320	Missense_Mutation	G	A	ENST00000307624.3	c.1367C>T	c.(1366-1368)tCa>tTa	p.S456L
ESCC-0155	MAN1A1	6	119501046	119501046	Missense_Mutation	C	T	ENST00000368468.3	c.1900G>A	c.(1900-1902)Gag>Aag	p.E634K
ESCC-0155	ENPP1	6	132171207	132171207	Missense_Mutation	A	G	ENST00000360971.2	c.391A>G	c.(391-393)Aac>Gac	p.N131D
ESCC-0155	MTHFD1L	6	151239796	151239796	Nonsense_Mutation	C	T	ENST00000367321.3	c.976C>T	c.(976-978)Cga>Tga	p.R326*
ESCC-0155	CUBN	10	16867040	16867040	Silent	G	T	ENST00000377833.4	c.10806C>A	c.(10804-10806)gtC>gtA	p.V3602V
ESCC-0155	SFXN4	10	120907291	120907291	Missense_Mutation	T	G	ENST00000355697.2	c.814A>C	c.(814-816)Aaa>Caa	p.K272Q
ESCC-0155	BCAT1	12	24995122	24995122	Silent	T	G	ENST00000261192.7	c.711A>C	c.(709-711)gcA>gcC	p.A237A
ESCC-0155	BEST3	12	70065291	70065291	Silent	G	A	ENST00000476098.1	c.378C>T	c.(376-378)gaC>gaT	p.D126D
ESCC-0155	SLC24A1	15	65930472	65930472	Missense_Mutation	G	A	ENST00000399033.4	c.1897G>A	c.(1897-1899)Gat>Aat	p.D633N
ESCC-0155	ABAT	16	8866758	8866758	Missense_Mutation	G	C	ENST00000567812.1	c.983G>C	c.(982-984)aGa>aCa	p.R328T
ESCC-0155	SPNS1	16	28989267	28989267	Missense_Mutation	G	A	ENST00000311008.11	c.346G>A	c.(346-348)Ggc>Agc	p.G116S
ESCC-0155	SLC6A2	16	55734177	55734177	Missense_Mutation	G	A	ENST00000379906.2	c.1717G>A	c.(1717-1719)Gtc>Atc	p.V573I
ESCC-0155	GAA	17	78083795	78083795	Missense_Mutation	G	A	ENST00000302262.3	c.1378G>A	c.(1378-1380)Gag>Aag	p.E460K
ESCC-0155	FASN	17	80038277	80038277	Missense_Mutation	C	T	ENST00000306749.2	c.7016G>A	c.(7015-7017)gGc>gAc	p.G2339D
ESCC-0155	FASN	17	80054291	80054291	Missense_Mutation	C	T	ENST00000306749.2	c.31G>A	c.(31-33)Ggg>Agg	p.G11R
ESCC-0155	SLC1A6	19	15061054	15061054	Nonsense_Mutation	C	A	ENST00000221742.3	c.1648G>T	c.(1648-1650)Gag>Tag	p.E550*
ESCC-0155	UCKL1	20	62572465	62572465	Silent	G	A	ENST00000369908.5	c.975C>T	c.(973-975)atC>atT	p.I325I
ESCC-0161	PI4KB	1	151280238	151280238	Silent	G	A	ENST00000368874.4	c.949C>T	c.(949-951)Ctg>Ttg	p.L317L
ESCC-0161	LYPLAL1	1	219383976	219383976	Missense_Mutation	C	G	ENST00000366928.5	c.464C>G	c.(463-465)tCt>tGt	p.S155C
ESCC-0161	GNPAT	1	231401855	231401855	Missense_Mutation	G	A	ENST00000366647.4	c.868G>A	c.(868-870)Gaa>Aaa	p.E290K
ESCC-0161	ADCY3	2	25141826	25141826	Missense_Mutation	C	T	ENST00000260600.5	c.31G>A	c.(31-33)Gaa>Aaa	p.E11K
ESCC-0161	SLC5A6	2	27427683	27427683	Missense_Mutation	G	A	ENST00000310574.3	c.851C>T	c.(850-852)tCc>tTc	p.S284F
ESCC-0161	UGP2	2	64109604	64109604	Missense_Mutation	A	C	ENST00000445915.2	c.287A>C	c.(286-288)cAa>cCa	p.Q96P
ESCC-0161	ACADL	2	211069315	211069315	Missense_Mutation	T	A	ENST00000233710.3	c.860A>T	c.(859-861)gAg>gTg	p.E287V
ESCC-0161	SLC2A2	3	170727749	170727749	Missense_Mutation	C	A	ENST00000314251.3	c.494G>T	c.(493-495)tGt>tTt	p.C165F
ESCC-0161	B3GNT5	3	182988046	182988046	Missense_Mutation	A	C	ENST00000326505.3	c.460A>C	c.(460-462)Aat>Cat	p.N154H
ESCC-0161	HTR3E	3	183823953	183823953	Silent	C	A	ENST00000415389.2	c.963C>A	c.(961-963)ggC>ggA	p.G321G
ESCC-0161	SLCO4C1	5	101606507	101606507	Missense_Mutation	G	A	ENST00000310954.6	c.623C>T	c.(622-624)aCt>aTt	p.T208I
ESCC-0161	TRPC7	5	135692431	135692431	Silent	C	T	ENST00000513104.1	c.645G>A	c.(643-645)tcG>tcA	p.S215S
ESCC-0161	SLC2A12	6	134323236	134323236	Missense_Mutation	T	C	ENST00000275230.5	c.1599A>G	c.(1597-1599)atA>atG	p.I533M
ESCC-0161	INMT	7	30795069	30795069	Missense_Mutation	C	T	ENST00000013222.5	c.394C>T	c.(394-396)Cgg>Tgg	p.R132W
ESCC-0161	POR	7	75615286	75615286	Missense_Mutation	C	T	ENST00000461988.1	c.1715C>T	c.(1714-1716)tCg>tTg	p.S572L
ESCC-0161	KCNU1	8	36698041	36698041	Missense_Mutation	A	G	ENST00000399881.3	c.1579A>G	c.(1579-1581)Acc>Gcc	p.T527A
ESCC-0161	SLC7A13	8	87229716	87229716	Missense_Mutation	G	C	ENST00000297524.3	c.1162C>G	c.(1162-1164)Cta>Gta	p.L388V
ESCC-0161	SLC16A9	10	61413701	61413701	Silent	C	A	ENST00000395348.3	c.1083G>T	c.(1081-1083)ggG>ggT	p.G361G
ESCC-0161	P2RX3	11	57114124	57114124	Missense_Mutation	G	C	ENST00000263314.2	c.226G>C	c.(226-228)Gat>Cat	p.D76H
ESCC-0161	PIGW	17	34894078	34894078	Missense_Mutation	G	C	ENST00000592983.1	c.1128G>C	c.(1126-1128)tgG>tgC	p.W376C
ESCC-0161	SCN4A	17	62043876	62043876	Silent	G	A	ENST00000578147.1	c.1065C>T	c.(1063-1065)aaC>aaT	p.N355N
ESCC-0161	SGSH	17	78184684	78184684	Missense_Mutation	G	A	ENST00000326317.6	c.1076C>T	c.(1075-1077)gCc>gTc	p.A359V
ESCC-0161	PIGN	18	59770087	59770087	Silent	T	C	ENST00000357637.5	c.1908A>G	c.(1906-1908)acA>acG	p.T636T
ESCC-0161	PIP5K1C	19	3639000	3639000	Missense_Mutation	G	A	ENST00000589578.1	c.1802C>T	c.(1801-1803)cCg>cTg	p.P601L
ESCC-0161	LIPI	21	15561444	15561444	Missense_Mutation	G	A	ENST00000344577.2	c.406C>T	c.(406-408)Cgg>Tgg	p.R136W
ESCC-0161	UPB1	22	24919733	24919733	Missense_Mutation	A	G	ENST00000326010.5	c.1063A>G	c.(1063-1065)Aac>Gac	p.N355D
ESCC-0199	GSTM5	1	110254948	110254948	Missense_Mutation	T	C	ENST00000256593.3	c.14T>C	c.(13-15)cTg>cCg	p.L5P
ESCC-0199	PCYOX1	2	70486495	70486495	Missense_Mutation	T	G	ENST00000264441.5	c.116T>G	c.(115-117)aTt>aGt	p.I39S
ESCC-0199	ST6GAL2	2	107450603	107450603	Splice_Site	C	A	ENST00000409382.3		c.e3-1
ESCC-0199	KCNH7	2	163253305	163253305	Missense_Mutation	T	G	ENST00000332142.5	c.2558A>C	c.(2557-2559)gAt>gCt	p.D853A
ESCC-0199	DGKD	2	234368980	234368980	Silent	C	T	ENST00000264057.2	c.2970C>T	c.(2968-2970)gtC>gtT	p.V990V
ESCC-0199	SLC6A11	3	10858028	10858028	Silent	C	T	ENST00000254488.2	c.78C>T	c.(76-78)ggC>ggT	p.G26G
ESCC-0199	SLC6A19	5	1212555	1212555	Missense_Mutation	G	A	ENST00000304460.10	c.619G>A	c.(619-621)Gtc>Atc	p.V207I
ESCC-0199	NPR3	5	32780835	32780835	Silent	C	T	ENST00000265074.8	c.1203C>T	c.(1201-1203)gcC>gcT	p.A401A
ESCC-0199	SLC45A2	5	33947301	33947301	Silent	G	A	ENST00000296589.4	c.1335C>T	c.(1333-1335)ctC>ctT	p.L445L
ESCC-0199	SLC36A3	5	150657207	150657207	Missense_Mutation	A	G	ENST00000335230.3	c.1160T>C	c.(1159-1161)cTc>cCc	p.L387P
ESCC-0199	PNPLA1	6	36274149	36274149	Missense_Mutation	G	A	ENST00000312917.5	c.1207G>A	c.(1207-1209)Gta>Ata	p.V403I
ESCC-0199	ENPP3	6	132007037	132007037	Missense_Mutation	G	C	ENST00000414305.1	c.1274G>C	c.(1273-1275)aGa>aCa	p.R425T
ESCC-0199	ABCB1	7	87160705	87160705	Missense_Mutation	T	A	ENST00000265724.3	c.2590A>T	c.(2590-2592)Att>Ttt	p.I864F
ESCC-0199	GCNT1	9	79118240	79118240	Missense_Mutation	A	T	ENST00000376730.4	c.943A>T	c.(943-945)Aca>Tca	p.T315S
ESCC-0199	DBH	9	136504979	136504979	Silent	T	C	ENST00000393056.2	c.351T>C	c.(349-351)agT>agC	p.S117S
ESCC-0199	PDSS1	10	26994220	26994220	Missense_Mutation	A	T	ENST00000376215.5	c.233A>T	c.(232-234)cAt>cTt	p.H78L
ESCC-0199	GLYATL2	11	58604621	58604621	Silent	T	G	ENST00000287275.1	c.343A>C	c.(343-345)Aga>Cga	p.R115R
ESCC-0199	FADS1	11	61570309	61570309	Missense_Mutation	G	A	ENST00000350997.7	c.1418C>T	c.(1417-1419)tCc>tTc	p.S473F
ESCC-0199	GDPD4	11	76982259	76982259	Missense_Mutation	G	A	ENST00000315938.4	c.316C>T	c.(316-318)Ccc>Tcc	p.P106S
ESCC-0199	GUCY2C	12	14829901	14829901	Nonsense_Mutation	G	A	ENST00000261170.3	c.835C>T	c.(835-837)Cag>Tag	p.Q279*
ESCC-0199	ABCD2	12	39994519	39994519	Splice_Site	C	G	ENST00000308666.3		c.e6-1
ESCC-0199	STARD9	15	42986368	42986368	Missense_Mutation	C	T	ENST00000290607.7	c.12592C>T	c.(12592-12594)Ccc>Tcc	p.P4198S
ESCC-0199	CECR1	22	17690464	17690464	Missense_Mutation	G	A	ENST00000399839.1	c.104C>T	c.(103-105)gCg>gTg	p.A35V
ESCC-0199	PCYT1B	X	24580526	24580526	Missense_Mutation	G	A	ENST00000379144.2	c.994C>T	c.(994-996)Cgc>Tgc	p.R332C
ESCC-0181	SLC5A9	1	48694624	48694624	Missense_Mutation	A	G	ENST00000438567.2	c.337A>G	c.(337-339)Aac>Gac	p.N113D
ESCC-0181	SLC44A5	1	75716928	75716928	Silent	G	A	ENST00000370855.5	c.312C>T	c.(310-312)tcC>tcT	p.S104S
ESCC-0181	AK5	1	77876673	77876673	Missense_Mutation	C	T	ENST00000354567.2	c.899C>T	c.(898-900)gCc>gTc	p.A300V
ESCC-0181	CAD	2	27446480	27446480	Missense_Mutation	C	T	ENST00000403525.1	c.859C>T	c.(859-861)Cgc>Tgc	p.R287C
ESCC-0181	ATP6V1B1	2	71163118	71163118	Missense_Mutation	C	G	ENST00000234396.4	c.34C>G	c.(34-36)Ctc>Gtc	p.L12V
ESCC-0181	UXS1	2	106780164	106780164	Missense_Mutation	C	A	ENST00000283148.7	c.189G>T	c.(187-189)atG>atT	p.M63I
ESCC-0181	TF	3	133472493	133472493	Missense_Mutation	C	G	ENST00000402696.3	c.271C>G	c.(271-273)Ctg>Gtg	p.L91V
ESCC-0181	KCTD8	4	44450000	44450000	Missense_Mutation	C	A	ENST00000360029.3	c.541G>T	c.(541-543)Ggg>Tgg	p.G181W
ESCC-0181	GRID2	4	94690582	94690582	Missense_Mutation	C	A	ENST00000282020.4	c.2582C>A	c.(2581-2583)tCc>tAc	p.S861Y
ESCC-0181	CYP2U1	4	108870615	108870615	Silent	A	G	ENST00000508453.1	c.771A>G	c.(769-771)cgA>cgG	p.R257R
ESCC-0181	PAM	5	102237114	102237114	Missense_Mutation	G	A	ENST00000304400.7	c.265G>A	c.(265-267)Gtg>Atg	p.V89M
ESCC-0181	PAM	5	102285672	102285672	Missense_Mutation	A	G	ENST00000304400.7	c.791A>G	c.(790-792)cAg>cGg	p.Q264R
ESCC-0181	SLC36A3	5	150672943	150672943	Missense_Mutation	G	A	ENST00000335230.3	c.386C>T	c.(385-387)gCc>gTc	p.A129V
ESCC-0181	MGAT1	5	180219064	180219064	Missense_Mutation	C	T	ENST00000446023.2	c.908G>A	c.(907-909)tGc>tAc	p.C303Y
ESCC-0181	SLC29A1	6	44197209	44197209	Splice_Site	G	A	ENST00000393841.1		c.e4+1
ESCC-0181	GRIK2	6	102074489	102074489	Missense_Mutation	C	T	ENST00000421544.1	c.518C>T	c.(517-519)aCg>aTg	p.T173M
ESCC-0181	ABCB1	7	87165825	87165825	Silent	G	T	ENST00000265724.3	c.2430C>A	c.(2428-2430)acC>acA	p.T810T
ESCC-0181	MGAM	7	141759313	141759313	Silent	G	T	ENST00000475668.2	c.3861G>T	c.(3859-3861)ctG>ctT	p.L1287L
ESCC-0181	CLCN1	7	143013463	143013463	Missense_Mutation	G	A	ENST00000343257.2	c.158G>A	c.(157-159)cGc>cAc	p.R53H
ESCC-0181	PTDSS1	8	97307349	97307349	Silent	G	A	ENST00000517309.1	c.465G>A	c.(463-465)gtG>gtA	p.V155V
ESCC-0181	CUBN	10	16955834	16955834	Silent	C	T	ENST00000377833.4	c.7509G>A	c.(7507-7509)ccG>ccA	p.P2503P
ESCC-0181	GAD2	10	26589805	26589805	Missense_Mutation	G	T	ENST00000376261.3	c.1673G>T	c.(1672-1674)cGc>cTc	p.R558L
ESCC-0181	HKDC1	10	71021021	71021021	Silent	C	T	ENST00000354624.5	c.2343C>T	c.(2341-2343)ttC>ttT	p.F781F
ESCC-0181	LIPF	10	90428322	90428322	Missense_Mutation	A	T	ENST00000238983.4	c.231A>T	c.(229-231)agA>agT	p.R77S
ESCC-0181	PNPLA2	11	823771	823771	Missense_Mutation	G	A	ENST00000336615.4	c.835G>A	c.(835-837)Gtg>Atg	p.V279M
ESCC-0181	CATSPER1	11	65792946	65792946	Missense_Mutation	T	A	ENST00000312106.5	c.905A>T	c.(904-906)cAc>cTc	p.H302L
ESCC-0181	ST3GAL4	11	126279224	126279224	Missense_Mutation	G	A	ENST00000526727.1	c.689G>A	c.(688-690)cGg>cAg	p.R230Q
ESCC-0181	SCN8A	12	52082582	52082582	Missense_Mutation	C	G	ENST00000354534.6	c.655C>G	c.(655-657)Cta>Gta	p.L219V
ESCC-0181	SLC22A17	14	23818510	23818510	Missense_Mutation	G	A	ENST00000206544.8	c.497C>T	c.(496-498)gCc>gTc	p.A166V
ESCC-0181	HS3ST6	16	1962085	1962085	Missense_Mutation	C	T	ENST00000454677.2	c.586G>A	c.(586-588)Gtg>Atg	p.V196M
ESCC-0181	GCSH	16	81118161	81118161	Nonsense_Mutation	C	A	ENST00000315467.3	c.331G>T	c.(331-333)Gaa>Taa	p.E111*
ESCC-0181	ALOXE3	17	8021307	8021307	Start_Codon_SNP	A	G	ENST00000448843.2	c.2T>C	c.(1-3)aTg>aCg	p.M1T
ESCC-0181	ABCA10	17	67170510	67170510	Missense_Mutation	A	G	ENST00000269081.4	c.3074T>C	c.(3073-3075)gTt>gCt	p.V1025A
ESCC-0181	ST6GALNAC2	17	74562225	74562225	Silent	G	A	ENST00000225276.5	c.1086C>T	c.(1084-1086)gaC>gaT	p.D362D
ESCC-0181	ATP9B	18	77067226	77067226	Missense_Mutation	C	A	ENST00000307671.7	c.1765C>A	c.(1765-1767)Ccg>Acg	p.P589T
ESCC-0181	KCNG2	18	77624260	77624260	Missense_Mutation	C	G	ENST00000316249.3	c.593C>G	c.(592-594)aCc>aGc	p.T198S
ESCC-0181	SLC17A7	19	49934604	49934604	Missense_Mutation	C	T	ENST00000221485.3	c.1252G>A	c.(1252-1254)Gcc>Acc	p.A418T
ESCC-0181	MICAL3	22	18301469	18301469	Missense_Mutation	G	A	ENST00000441493.2	c.3958C>T	c.(3958-3960)Cgg>Tgg	p.R1320W
ESCC-0181	CYP2D6	22	42525173	42525173	Missense_Mutation	G	A	ENST00000360608.5	c.367C>T	c.(367-369)Cgc>Tgc	p.R123C
ESCC-0150	PIK3CA	3	178952085	178952085	Missense_Mutation	A	G	ENST00000263967.3	c.3140A>G	c.(3139-3141)cAt>cGt	p.H1047R
ESCC-0150	MTRR	5	7885966	7885966	Splice_Site	A	G	ENST00000440940.2	c.1056A>G	c.(1054-1056)aaA>aaG	p.K352K
ESCC-0150	FUT9	6	96651699	96651699	Missense_Mutation	G	A	ENST00000302103.5	c.668G>A	c.(667-669)gGa>gAa	p.G223E
ESCC-0150	HS3ST5	6	114379217	114379217	Missense_Mutation	C	T	ENST00000312719.5	c.245G>A	c.(244-246)cGc>cAc	p.R82H
ESCC-0150	C1GALT1	7	7278006	7278006	Missense_Mutation	G	A	ENST00000223122.3	c.341G>A	c.(340-342)cGt>cAt	p.R114H
ESCC-0150	ENO2	12	7025602	7025602	Missense_Mutation	C	T	ENST00000545045.2	c.107C>T	c.(106-108)cCc>cTc	p.P36L
ESCC-0150	GPT2	16	46962846	46962846	Silent	G	A	ENST00000340124.4	c.1509G>A	c.(1507-1509)aaG>aaA	p.K503K
ESCC-0150	WWOX	16	78133775	78133775	Missense_Mutation	T	G	ENST00000566780.1	c.100T>G	c.(100-102)Tac>Gac	p.Y34D
ESCC-0150	ABCA8	17	66891034	66891034	Missense_Mutation	C	A	ENST00000586539.1	c.2885G>T	c.(2884-2886)tGt>tTt	p.C962F
ESCC-0150	GYS1	19	49494643	49494643	Silent	G	A	ENST00000263276.6	c.216C>T	c.(214-216)ggC>ggT	p.G72G
ESCC-0150	SLC4A11	20	3212042	3212042	Silent	G	A	ENST00000380059.3	c.1011C>T	c.(1009-1011)caC>caT	p.H337H
ESCC-0150	ATP7A	X	77244908	77244908	Nonsense_Mutation	G	T	ENST00000341514.6	c.790G>T	c.(790-792)Gaa>Taa	p.E264*
ESCC-0125	CACNA1D	3	53769481	53769481	Missense_Mutation	C	A	ENST00000422281.2	c.2702C>A	c.(2701-2703)gCt>gAt	p.A901D
ESCC-0125	ATP6V0D2	8	87111318	87111318	Silent	C	T	ENST00000285393.3	c.111C>T	c.(109-111)gtC>gtT	p.V37V
ESCC-0125	GALNT12	9	101594202	101594202	Missense_Mutation	G	A	ENST00000375011.3	c.880G>A	c.(880-882)Gag>Aag	p.E294K
ESCC-0125	LIPC	15	58855768	58855768	Nonsense_Mutation	G	T	ENST00000414170.3	c.1234G>T	c.(1234-1236)Gag>Tag	p.E412*
ESCC-0125	SLC13A5	17	6604378	6604378	Silent	G	A	ENST00000433363.2	c.784C>T	c.(784-786)Ctg>Ttg	p.L262L
ESCC-0125	RYR1	19	38964033	38964033	Missense_Mutation	G	A	ENST00000359596.3	c.3782G>A	c.(3781-3783)gGc>gAc	p.G1261D
ESCC-0125	CYP2B6	19	41497239	41497239	Missense_Mutation	C	T	ENST00000324071.4	c.29C>T	c.(28-30)gCa>gTa	p.A10V
ESCC-0125	CACNG8	19	54466351	54466351	De_novo_Start_InFrame	G	A	ENST00000270458.2
ESCC-0125	CACNA1I	22	40055729	40055729	Missense_Mutation	G	A	ENST00000401624.1	c.2476G>A	c.(2476-2478)Gtt>Att	p.V826I
ESCC-0148	SLC35A3	1	100459116	100459116	Silent	C	T	ENST00000370155.3	c.6C>T	c.(4-6)ttC>ttT	p.F2F
ESCC-0148	SLC6A17	1	110717556	110717556	Missense_Mutation	G	A	ENST00000331565.4	c.727G>A	c.(727-729)Gtt>Att	p.V243I
ESCC-0148	SLC19A2	1	169454999	169454999	Silent	A	G	ENST00000236137.5	c.6T>C	c.(4-6)gaT>gaC	p.D2D
ESCC-0148	KCNH1	1	211280605	211280605	Missense_Mutation	C	T	ENST00000271751.4	c.194G>A	c.(193-195)aGc>aAc	p.S65N
ESCC-0148	B3GALNT2	1	235622011	235622011	Missense_Mutation	A	C	ENST00000366600.3	c.925T>G	c.(925-927)Tta>Gta	p.L309V
ESCC-0148	PLCL1	2	198949770	198949770	Missense_Mutation	T	C	ENST00000428675.1	c.1529T>C	c.(1528-1530)gTc>gCc	p.V510A
ESCC-0148	CPS1	2	211465413	211465413	Missense_Mutation	G	T	ENST00000233072.5	c.1684G>T	c.(1684-1686)Gct>Tct	p.A562S
ESCC-0148	MTTP	4	100510891	100510891	Missense_Mutation	C	A	ENST00000511045.1	c.566C>A	c.(565-567)tCt>tAt	p.S189Y
ESCC-0148	ADAD1	4	123317423	123317423	Missense_Mutation	A	C	ENST00000388725.2	c.561A>C	c.(559-561)caA>caC	p.Q187H
ESCC-0148	GLRB	4	158057699	158057699	Missense_Mutation	G	T	ENST00000264428.4	c.376G>T	c.(376-378)Gat>Tat	p.D126Y
ESCC-0148	MTHFD1L	6	151243390	151243390	Missense_Mutation	G	A	ENST00000367321.3	c.1034G>A	c.(1033-1035)cGg>cAg	p.R345Q
ESCC-0148	GALNT11	7	151805245	151805245	Missense_Mutation	G	A	ENST00000434507.1	c.835G>A	c.(835-837)Gcc>Acc	p.A279T
ESCC-0148	SLC39A4	8	145638264	145638264	Missense_Mutation	G	A	ENST00000301305.3	c.1694C>T	c.(1693-1695)tCc>tTc	p.S565F
ESCC-0148	IPPK	9	95411832	95411832	Missense_Mutation	T	A	ENST00000287996.3	c.317A>T	c.(316-318)gAt>gTt	p.D106V
ESCC-0148	CRAT	9	131862925	131862925	Silent	G	T	ENST00000318080.2	c.849C>A	c.(847-849)atC>atA	p.I283I
ESCC-0148	NOX4	11	89173876	89173876	Missense_Mutation	C	A	ENST00000263317.4	c.455G>T	c.(454-456)aGa>aTa	p.R152I
ESCC-0148	CACNB3	12	49220158	49220158	Nonsense_Mutation	C	T	ENST00000301050.2	c.751C>T	c.(751-753)Cag>Tag	p.Q251*
ESCC-0148	GABRG3	15	27777770	27777770	Missense_Mutation	C	A	ENST00000333743.6	c.1147C>A	c.(1147-1149)Cca>Aca	p.P383T
ESCC-0148	RYR3	15	33905497	33905497	Missense_Mutation	C	A	ENST00000389232.4	c.2278C>A	c.(2278-2280)Cag>Aag	p.Q760K
ESCC-0148	ADCY9	16	4027491	4027491	Silent	G	A	ENST00000294016.3	c.2820C>T	c.(2818-2820)tgC>tgT	p.C940C
ESCC-0148	DHODH	16	72048400	72048400	Missense_Mutation	G	A	ENST00000572887.1	c.263G>A	c.(262-264)cGa>cAa	p.R88Q
ESCC-0148	SLC6A16	19	49812162	49812162	Silent	C	T	ENST00000335875.4	c.1200G>A	c.(1198-1200)gcG>gcA	p.A400A
ESCC-0148	SLC32A1	20	37356667	37356667	Missense_Mutation	C	G	ENST00000217420.1	c.963C>G	c.(961-963)atC>atG	p.I321M
ESCC-0148	MCAT	22	43539220	43539220	Silent	C	T	ENST00000290429.6	c.135G>A	c.(133-135)gcG>gcA	p.A45A
ESCC-0148	GABRA3	X	151453161	151453161	Silent	G	A	ENST00000370314.4	c.309C>T	c.(307-309)ggC>ggT	p.G103G
ESCC-0101	CRYZ	1	75188918	75188918	Missense_Mutation	C	T	ENST00000340866.5	c.148G>A	c.(148-150)Gtg>Atg	p.V50M
ESCC-0101	AMPD2	1	110172464	110172464	Missense_Mutation	G	T	ENST00000256578.3	c.2071G>T	c.(2071-2073)Gct>Tct	p.A691S
ESCC-0101	RYR2	1	237774113	237774113	Missense_Mutation	G	A	ENST00000366574.2	c.4735G>A	c.(4735-4737)Gtg>Atg	p.V1579M
ESCC-0101	DGKG	3	185985485	185985485	Missense_Mutation	G	A	ENST00000265022.3	c.1198C>T	c.(1198-1200)Ccc>Tcc	p.P400S
ESCC-0101	SLC51A	3	195959978	195959978	Missense_Mutation	G	A	ENST00000296327.5	c.931G>A	c.(931-933)Gtg>Atg	p.V311M
ESCC-0101	ADCY2	5	7712979	7712979	Missense_Mutation	T	C	ENST00000338316.4	c.1589T>C	c.(1588-1590)aTg>aCg	p.M530T
ESCC-0101	B3GAT2	6	71666122	71666122	Missense_Mutation	G	A	ENST00000230053.6	c.11C>T	c.(10-12)gCg>gTg	p.A4V
ESCC-0101	PIK3CG	7	106508825	106508825	Silent	C	T	ENST00000359195.3	c.819C>T	c.(817-819)cgC>cgT	p.R273R
ESCC-0101	SLC4A2	7	150767052	150767052	Missense_Mutation	T	C	ENST00000461735.1	c.1124T>C	c.(1123-1125)cTg>cCg	p.L375P
ESCC-0101	CES2	16	66977255	66977255	Missense_Mutation	G	A	ENST00000317091.4	c.1666G>A	c.(1666-1668)Gcc>Acc	p.A556T
ESCC-0101	DPEP2	16	68026475	68026475	Missense_Mutation	G	A	ENST00000572888.1	c.328C>T	c.(328-330)Cgc>Tgc	p.R110C
ESCC-0101	GUCY2F	X	108718854	108718854	Silent	G	A	ENST00000218006.2	c.312C>T	c.(310-312)tgC>tgT	p.C104C
ESCC-0186	PLA2G2F	1	20466690	20466690	Missense_Mutation	G	A	ENST00000375102.3	c.148G>A	c.(148-150)Gtg>Atg	p.V50M
ESCC-0186	HNMT	2	138759735	138759735	Missense_Mutation	C	G	ENST00000280097.3	c.400C>G	c.(400-402)Caa>Gaa	p.Q134E
ESCC-0186	SCN1A	2	166848688	166848688	Silent	A	T	ENST00000409050.1	c.5013T>A	c.(5011-5013)gtT>gtA	p.V1671V
ESCC-0186	CLCN2	3	184076067	184076067	Silent	G	C	ENST00000434054.2	c.252C>G	c.(250-252)acC>acG	p.T84T
ESCC-0186	SLC4A4	4	72313422	72313422	Missense_Mutation	G	A	ENST00000264485.5	c.1025G>A	c.(1024-1026)aGa>aAa	p.R342K
ESCC-0186	AGXT2	5	35047953	35047953	Silent	G	A	ENST00000231420.6	c.45C>T	c.(43-45)gtC>gtT	p.V15V
ESCC-0186	KCNN2	5	113798802	113798802	Missense_Mutation	C	T	ENST00000512097.3	c.1058C>T	c.(1057-1059)tCa>tTa	p.S353L
ESCC-0186	GABRA6	5	161117262	161117262	Silent	C	T	ENST00000274545.5	c.729C>T	c.(727-729)ttC>ttT	p.F243F
ESCC-0186	LGSN	6	63990902	63990902	Missense_Mutation	C	A	ENST00000370657.4	c.554G>T	c.(553-555)aGg>aTg	p.R185M
ESCC-0186	ABCB1	7	87214918	87214918	Missense_Mutation	G	A	ENST00000265724.3	c.196C>T	c.(196-198)Cct>Tct	p.P66S
ESCC-0186	CYP7B1	8	65537015	65537015	Silent	C	T	ENST00000310193.3	c.204G>A	c.(202-204)agG>agA	p.R68R
ESCC-0186	KCNS2	8	99441269	99441269	Missense_Mutation	G	T	ENST00000287042.4	c.1062G>T	c.(1060-1062)gaG>gaT	p.E354D
ESCC-0186	CACNA1B	9	141010096	141010096	Missense_Mutation	G	T	ENST00000371372.1	c.5742G>T	c.(5740-5742)caG>caT	p.Q1914H
ESCC-0186	TALDO1	11	747489	747489	Missense_Mutation	G	C	ENST00000528097.1	c.8G>C	c.(7-9)aGc>aCc	p.S3T
ESCC-0186	TALDO1	11	747490	747490	Silent	C	T	ENST00000528097.1	c.9C>T	c.(7-9)agC>agT	p.S3S
ESCC-0186	DAK	11	61109956	61109956	Missense_Mutation	C	T	ENST00000394900.3	c.679C>T	c.(679-681)Cgc>Tgc	p.R227C
ESCC-0186	HAL	12	96379866	96379866	Missense_Mutation	T	C	ENST00000538703.1	c.1124A>G	c.(1123-1125)gAt>gGt	p.D375G
ESCC-0186	RYR3	15	33858966	33858966	Missense_Mutation	C	T	ENST00000389232.4	c.1234C>T	c.(1234-1236)Cgg>Tgg	p.R412W
ESCC-0186	ATP8B4	15	50336888	50336888	Splice_Site	A	C	ENST00000284509.6	c.203T>G	c.(202-204)cTa>cGa	p.L68R
ESCC-0186	GALNS	16	88893248	88893248	Splice_Site	T	A	ENST00000268695.5		c.e10-2
ESCC-0151	FAHD2B	2	97757343	97757343	Missense_Mutation	G	T	ENST00000414820.1	c.101C>A	c.(100-102)gCa>gAa	p.A34E
ESCC-0151	MFSD1	3	158519948	158519948	Missense_Mutation	G	C	ENST00000264266.8	c.7G>C	c.(7-9)Gag>Cag	p.E3Q
ESCC-0151	SLC12A7	5	1081799	1081799	Missense_Mutation	G	A	ENST00000264930.5	c.1190C>T	c.(1189-1191)tCg>tTg	p.S397L
ESCC-0151	SLC6A3	5	1403165	1403165	Missense_Mutation	G	T	ENST00000270349.9	c.1639C>A	c.(1639-1641)Cac>Aac	p.H547N
ESCC-0151	TRPA1	8	72951251	72951251	Missense_Mutation	C	T	ENST00000262209.4	c.2144G>A	c.(2143-2145)gGa>gAa	p.G715E
ESCC-0151	CUBN	10	16982168	16982168	Missense_Mutation	G	A	ENST00000377833.4	c.5411C>T	c.(5410-5412)aCg>aTg	p.T1804M
ESCC-0151	ABHD13	13	108882534	108882534	Missense_Mutation	C	A	ENST00000375898.3	c.968C>A	c.(967-969)tCt>tAt	p.S323Y
ESCC-0151	CLIC6	21	36042318	36042318	Nonsense_Mutation	C	T	ENST00000349499.2	c.631C>T	c.(631-633)Caa>Taa	p.Q211*
ESCC-0099	KCNQ4	1	41304041	41304041	Missense_Mutation	G	A	ENST00000347132.5	c.1934G>A	c.(1933-1935)cGc>cAc	p.R645H
ESCC-0099	FLAD1	1	154956492	154956492	Missense_Mutation	G	A	ENST00000315144.10	c.31G>A	c.(31-33)Ggg>Agg	p.G11R
ESCC-0099	KMO	1	241695755	241695755	Missense_Mutation	C	A	ENST00000366559.4	c.11C>A	c.(10-12)tCt>tAt	p.S4Y
ESCC-0099	SLC25A12	2	172671666	172671666	Missense_Mutation	G	A	ENST00000422440.2	c.977C>T	c.(976-978)tCt>tTt	p.S326F
ESCC-0099	UGT1A5	2	234621879	234621879	Missense_Mutation	C	T	ENST00000373414.3	c.242C>T	c.(241-243)gCc>gTc	p.A81V
ESCC-0099	PDE6B	4	619780	619780	Missense_Mutation	G	T	ENST00000496514.1	c.365G>T	c.(364-366)tGc>tTc	p.C122F
ESCC-0099	SULT1B1	4	70620911	70620911	Nonsense_Mutation	G	A	ENST00000310613.3	c.25C>T	c.(25-27)Cga>Tga	p.R9*
ESCC-0099	UGT3A2	5	36037932	36037932	Missense_Mutation	G	C	ENST00000513300.1	c.1160C>G	c.(1159-1161)gCt>gGt	p.A387G
ESCC-0099	SLC35A4	5	139947003	139947003	Missense_Mutation	G	T	ENST00000514199.1	c.249G>T	c.(247-249)tgG>tgT	p.W83C
ESCC-0099	PGK2	6	49754512	49754512	Missense_Mutation	C	A	ENST00000304801.3	c.389G>T	c.(388-390)gGg>gTg	p.G130V
ESCC-0099	NPC1L1	7	44561774	44561774	Missense_Mutation	A	G	ENST00000381160.3	c.2705T>C	c.(2704-2706)tTt>tCt	p.F902S
ESCC-0099	NOS3	7	150690969	150690969	Silent	C	T	ENST00000484524.1	c.78C>T	c.(76-78)tgC>tgT	p.C26C
ESCC-0099	EXT1	8	119122469	119122469	Missense_Mutation	T	A	ENST00000378204.2	c.817A>T	c.(817-819)Aca>Tca	p.T273S
ESCC-0099	ALG10B	12	38710783	38710783	Missense_Mutation	G	A	ENST00000308742.4	c.88G>A	c.(88-90)Gcg>Acg	p.A30T
ESCC-0099	SLC17A8	12	100811892	100811892	Silent	A	C	ENST00000323346.5	c.1383A>C	c.(1381-1383)ggA>ggC	p.G461G
ESCC-0099	OAS3	12	113402055	113402055	Missense_Mutation	C	G	ENST00000228928.7	c.2245C>G	c.(2245-2247)Caa>Gaa	p.Q749E
ESCC-0099	OAS3	12	113402099	113402099	Silent	C	G	ENST00000228928.7	c.2289C>G	c.(2287-2289)ctC>ctG	p.L763L
ESCC-0099	OAS3	12	113402185	113402185	Missense_Mutation	C	T	ENST00000228928.7	c.2375C>T	c.(2374-2376)tCt>tTt	p.S792F
ESCC-0099	LDHD	16	75148432	75148432	Silent	C	T	ENST00000450168.2	c.621G>A	c.(619-621)cgG>cgA	p.R207R
ESCC-0099	SLC43A2	17	1494634	1494634	Missense_Mutation	G	A	ENST00000412517.3	c.449C>T	c.(448-450)gCg>gTg	p.A150V
ESCC-0099	ATP6AP1	X	153657504	153657504	Missense_Mutation	T	C	ENST00000369762.2	c.272T>C	c.(271-273)cTg>cCg	p.L91P
ESCC-0183	CACNA1S	1	201019559	201019559	Missense_Mutation	T	C	ENST00000362061.3	c.4199A>G	c.(4198-4200)gAt>gGt	p.D1400G
ESCC-0183	KCNH7	2	163393587	163393587	Missense_Mutation	G	A	ENST00000332142.5	c.311C>T	c.(310-312)tCc>tTc	p.S104F
ESCC-0183	ACADL	2	211070473	211070473	Silent	C	T	ENST00000233710.3	c.651G>A	c.(649-651)gcG>gcA	p.A217A
ESCC-0183	CPS1	2	211539662	211539662	Missense_Mutation	C	A	ENST00000233072.5	c.4138C>A	c.(4138-4140)Caa>Aaa	p.Q1380K
ESCC-0183	SI	3	164724684	164724684	Missense_Mutation	C	G	ENST00000264382.3	c.4326G>C	c.(4324-4326)caG>caC	p.Q1442H
ESCC-0183	TECRL	4	65147191	65147191	Splice_Site	C	T	ENST00000381210.3		c.e10+1
ESCC-0183	SLC6A3	5	1432617	1432617	Silent	G	A	ENST00000270349.9	c.615C>T	c.(613-615)aaC>aaT	p.N205N
ESCC-0183	SLCO4C1	5	101597639	101597639	Missense_Mutation	G	T	ENST00000310954.6	c.998C>A	c.(997-999)tCt>tAt	p.S333Y
ESCC-0183	GRIA1	5	153077699	153077699	Silent	C	T	ENST00000518783.1	c.1260C>T	c.(1258-1260)atC>atT	p.I420I
ESCC-0183	SLCO5A1	8	70591819	70591819	Missense_Mutation	A	T	ENST00000524945.1	c.1818T>A	c.(1816-1818)agT>agA	p.S606R
ESCC-0183	ALDH18A1	10	97402846	97402846	Missense_Mutation	T	A	ENST00000371224.2	c.206A>T	c.(205-207)cAt>cTt	p.H69L
ESCC-0183	GYLTL1B	11	45947998	45947998	Silent	C	T	ENST00000531526.1	c.1014C>T	c.(1012-1014)atC>atT	p.I338I
ESCC-0183	DAGLA	11	61490397	61490397	Missense_Mutation	C	T	ENST00000257215.5	c.374C>T	c.(373-375)tCc>tTc	p.S125F
ESCC-0183	PGM2L1	11	74053615	74053615	Missense_Mutation	C	T	ENST00000298198.4	c.1523G>A	c.(1522-1524)cGt>cAt	p.R508H
ESCC-0183	KCNA5	12	5154436	5154436	Missense_Mutation	G	A	ENST00000252321.3	c.1123G>A	c.(1123-1125)Gaa>Aaa	p.E375K
ESCC-0183	ASPG	14	104573568	104573568	Missense_Mutation	C	T	ENST00000551177.1	c.1319C>T	c.(1318-1320)gCg>gTg	p.A440V
ESCC-0183	FASN	17	80041084	80041084	Silent	G	A	ENST00000306749.2	c.5559C>T	c.(5557-5559)gtC>gtT	p.V1853V
ESCC-0183	PDXK	21	45153993	45153993	Nonsense_Mutation	C	G	ENST00000291565.4	c.131C>G	c.(130-132)tCa>tGa	p.S44*
ESCC-0183	SLC10A3	X	153716719	153716719	Silent	G	A	ENST00000393587.4	c.561C>T	c.(559-561)ttC>ttT	p.F187F
ESCC-0118	ABCG8	2	44099191	44099191	Silent	C	T	ENST00000272286.2	c.1041C>T	c.(1039-1041)gcC>gcT	p.A347A
ESCC-0118	SLC40A1	2	190428779	190428779	Silent	G	T	ENST00000261024.2	c.933C>A	c.(931-933)ggC>ggA	p.G311G
ESCC-0118	NAALADL2	3	175184922	175184922	Missense_Mutation	T	C	ENST00000454872.1	c.1483T>C	c.(1483-1485)Tct>Cct	p.S495P
ESCC-0118	SLC4A4	4	72397892	72397892	Splice_Site	G	T	ENST00000264485.5	c.2280G>T	c.(2278-2280)aaG>aaT	p.K760N
ESCC-0118	CYP3A7	7	99312211	99312211	Missense_Mutation	C	G	ENST00000336374.2	c.765G>C	c.(763-765)caG>caC	p.Q255H
ESCC-0118	SLC25A37	8	23386559	23386559	Missense_Mutation	G	A	ENST00000519973.1	c.44G>A	c.(43-45)cGg>cAg	p.R15Q
ESCC-0118	MAN1B1	9	139992317	139992317	Missense_Mutation	G	A	ENST00000371589.4	c.658G>A	c.(658-660)Gag>Aag	p.E220K
ESCC-0118	TCN1	11	59620739	59620739	Missense_Mutation	A	G	ENST00000257264.3	c.1177T>C	c.(1177-1179)Tgt>Cgt	p.C393R
ESCC-0118	SLCO1C1	12	20868106	20868106	Missense_Mutation	T	C	ENST00000266509.2	c.563T>C	c.(562-564)aTt>aCt	p.I188T
ESCC-0118	STARD5	15	81614759	81614759	Missense_Mutation	C	G	ENST00000302824.6	c.272G>C	c.(271-273)aGc>aCc	p.S91T
ESCC-0118	PTGIS	20	48127695	48127695	Silent	G	A	ENST00000244043.4	c.1228C>T	c.(1228-1230)Ctg>Ttg	p.L410L
ESCC-0140	DDOST	1	20979015	20979015	Missense_Mutation	C	T	ENST00000602624.2	c.1177G>A	c.(1177-1179)Gtg>Atg	p.V393M
ESCC-0140	PPCS	1	42925499	42925499	Missense_Mutation	C	G	ENST00000372561.3	c.838C>G	c.(838-840)Cta>Gta	p.L280V
ESCC-0140	AMPD2	1	110173696	110173696	Missense_Mutation	C	G	ENST00000256578.3	c.2562C>G	c.(2560-2562)atC>atG	p.I854M
ESCC-0140	CHIA	1	111854949	111854949	Missense_Mutation	G	A	ENST00000369740.1	c.193G>A	c.(193-195)Gag>Aag	p.E65K
ESCC-0140	SLC25A44	1	156169830	156169830	Silent	C	T	ENST00000359511.4	c.192C>T	c.(190-192)atC>atT	p.I64I
ESCC-0140	COQ10B	2	198318321	198318321	Missense_Mutation	G	C	ENST00000409398.1	c.37G>C	c.(37-39)Gta>Cta	p.V13L
ESCC-0140	ABCA12	2	215884126	215884126	Nonsense_Mutation	G	A	ENST00000272895.7	c.1591C>T	c.(1591-1593)Cag>Tag	p.Q531*
ESCC-0140	SLC6A11	3	10916651	10916651	Silent	A	G	ENST00000254488.2	c.762A>G	c.(760-762)gtA>gtG	p.V254V
ESCC-0140	ATP2C1	3	130678172	130678172	Missense_Mutation	A	C	ENST00000510168.1	c.886A>C	c.(886-888)Act>Cct	p.T296P
ESCC-0140	TECRL	4	65194271	65194271	Missense_Mutation	G	A	ENST00000381210.3	c.290C>T	c.(289-291)cCa>cTa	p.P97L
ESCC-0140	GLRB	4	158073953	158073953	Missense_Mutation	G	C	ENST00000264428.4	c.988G>C	c.(988-990)Gat>Cat	p.D330H
ESCC-0140	SLC6A18	5	1235638	1235638	Missense_Mutation	T	A	ENST00000324642.3	c.482T>A	c.(481-483)tTc>tAc	p.F161Y
ESCC-0140	CKMT2	5	80555039	80555039	Missense_Mutation	C	A	ENST00000424301.2	c.980C>A	c.(979-981)gCt>gAt	p.A327D
ESCC-0140	MAT2B	5	162943588	162943588	Silent	G	C	ENST00000321757.6	c.591G>C	c.(589-591)gtG>gtC	p.V197V
ESCC-0140	HS3ST5	6	114378511	114378511	Missense_Mutation	G	T	ENST00000312719.5	c.951C>A	c.(949-951)gaC>gaA	p.D317E
ESCC-0140	ENPP3	6	132041480	132041480	Missense_Mutation	G	C	ENST00000414305.1	c.1528G>C	c.(1528-1530)Gaa>Caa	p.E510Q
ESCC-0140	HGSNAT	8	43028884	43028884	Silent	G	A	ENST00000379644.4	c.849G>A	c.(847-849)ccG>ccA	p.P283P
ESCC-0140	SULF1	8	70536233	70536233	Missense_Mutation	G	C	ENST00000260128.4	c.1651G>C	c.(1651-1653)Gaa>Caa	p.E551Q
ESCC-0140	GALT	9	34647115	34647115	Missense_Mutation	C	G	ENST00000556278.1	c.112C>G	c.(112-114)Cag>Gag	p.Q38E
ESCC-0140	AUH	9	93976683	93976683	Missense_Mutation	C	G	ENST00000375731.4	c.967G>C	c.(967-969)Gaa>Caa	p.E323Q
ESCC-0140	FUT7	9	139926088	139926088	Missense_Mutation	A	C	ENST00000314412.6	c.103T>G	c.(103-105)Tca>Gca	p.S35A
ESCC-0140	COMTD1	10	76994481	76994481	Missense_Mutation	C	T	ENST00000372538.3	c.523G>A	c.(523-525)Gag>Aag	p.E175K
ESCC-0140	SLC12A3	16	56919256	56919256	Missense_Mutation	A	T	ENST00000438926.2	c.1905A>T	c.(1903-1905)gaA>gaT	p.E635D
ESCC-0140	ABCA9	17	67020472	67020472	Missense_Mutation	C	T	ENST00000340001.4	c.2164G>A	c.(2164-2166)Gat>Aat	p.D722N
ESCC-0140	RYR1	19	38966056	38966056	Missense_Mutation	G	A	ENST00000359596.3	c.4259G>A	c.(4258-4260)cGc>cAc	p.R1420H
ESCC-0140	LPIN3	20	39984665	39984665	Silent	C	T	ENST00000373257.3	c.1794C>T	c.(1792-1794)tcC>tcT	p.S598S
ESCC-0140	CHRNA4	20	61987400	61987400	Missense_Mutation	C	G	ENST00000370263.4	c.310G>C	c.(310-312)Gac>Cac	p.D104H
ESCC-0140	UCKL1	20	62571583	62571583	Missense_Mutation	T	A	ENST00000369908.5	c.1442A>T	c.(1441-1443)tAt>tTt	p.Y481F
ESCC-0140	UCKL1	20	62571585	62571585	Silent	G	A	ENST00000369908.5	c.1440C>T	c.(1438-1440)gcC>gcT	p.A480A
ESCC-0140	SLC16A8	22	38474466	38474466	Missense_Mutation	G	A	ENST00000320521.5	c.1444C>T	c.(1444-1446)Ctc>Ttc	p.L482F
ESCC-0140	GUCY2F	X	108636231	108636231	Silent	C	A	ENST00000218006.2	c.2478G>T	c.(2476-2478)cgG>cgT	p.R826R
ESCC-0109	SLC6A17	1	110740838	110740838	Silent	C	T	ENST00000331565.4	c.1956C>T	c.(1954-1956)tcC>tcT	p.S652S
ESCC-0109	MAN1A2	1	118035771	118035771	Missense_Mutation	C	G	ENST00000356554.3	c.1171C>G	c.(1171-1173)Cat>Gat	p.H391D
ESCC-0109	MTR	1	237044086	237044086	Missense_Mutation	T	A	ENST00000366577.5	c.2626T>A	c.(2626-2628)Tac>Aac	p.Y876N
ESCC-0109	GTDC1	2	144728252	144728252	Missense_Mutation	G	C	ENST00000392869.2	c.953C>G	c.(952-954)tCt>tGt	p.S318C
ESCC-0109	CERKL	2	182521571	182521571	Missense_Mutation	C	G	ENST00000339098.5	c.163G>C	c.(163-165)Ggg>Cgg	p.G55R
ESCC-0109	CPS1	2	211460218	211460218	Missense_Mutation	A	C	ENST00000233072.5	c.1271A>C	c.(1270-1272)aAa>aCa	p.K424T
ESCC-0109	INPP5D	2	234104063	234104063	Missense_Mutation	G	A	ENST00000359570.5	c.2579G>A	c.(2578-2580)cGt>cAt	p.R860H
ESCC-0109	HMGCR	5	74646995	74646995	Silent	C	G	ENST00000287936.4	c.1044C>G	c.(1042-1044)ctC>ctG	p.L348L
ESCC-0109	CLIC5	6	45870911	45870911	Missense_Mutation	G	A	ENST00000339561.6	c.670C>T	c.(670-672)Cgt>Tgt	p.R224C
ESCC-0109	SLC35F1	6	118588230	118588230	Missense_Mutation	G	T	ENST00000360388.4	c.550G>T	c.(550-552)Gtg>Ttg	p.V184L
ESCC-0109	ENTPD4	8	23305341	23305341	Missense_Mutation	G	C	ENST00000417069.2	c.264C>G	c.(262-264)aaC>aaG	p.N88K
ESCC-0109	PRDX5	11	64089093	64089093	Missense_Mutation	C	T	ENST00000265462.4	c.575C>T	c.(574-576)gCc>gTc	p.A192V
ESCC-0109	HTR3A	11	113848527	113848527	Silent	G	T	ENST00000504030.2	c.102G>T	c.(100-102)ctG>ctT	p.L34L
ESCC-0109	GALNT8	12	4855346	4855346	Silent	G	A	ENST00000252318.2	c.1095G>A	c.(1093-1095)agG>agA	p.R365R
ESCC-0109	LPCAT3	12	7086368	7086368	Missense_Mutation	T	C	ENST00000261407.4	c.1404A>G	c.(1402-1404)atA>atG	p.I468M
ESCC-0109	ACAD10	12	112153649	112153649	Missense_Mutation	A	T	ENST00000313698.4	c.875A>T	c.(874-876)gAt>gTt	p.D292V
ESCC-0109	STARD9	15	43010338	43010338	Missense_Mutation	G	A	ENST00000290607.7	c.13723G>A	c.(13723-13725)Gca>Aca	p.A4575T
ESCC-0109	ENOSF1	18	677811	677811	Missense_Mutation	A	G	ENST00000251101.7	c.980T>C	c.(979-981)aTt>aCt	p.I327T
ESCC-0109	UPRT	X	74494227	74494227	Missense_Mutation	G	T	ENST00000373383.4	c.138G>T	c.(136-138)agG>agT	p.R46S
ESCC-0190	KCND3	1	112524499	112524499	Missense_Mutation	C	T	ENST00000369697.1	c.850G>A	c.(850-852)Ggc>Agc	p.G284S
ESCC-0190	ABCG8	2	44079559	44079559	Missense_Mutation	G	A	ENST00000272286.2	c.628G>A	c.(628-630)Gtg>Atg	p.V210M
ESCC-0190	SCN2A	2	166201314	166201314	Missense_Mutation	G	A	ENST00000375437.2	c.2812G>A	c.(2812-2814)Gtg>Atg	p.V938M
ESCC-0190	CYP27A1	2	219679354	219679354	Silent	G	A	ENST00000258415.4	c.1350G>A	c.(1348-1350)ctG>ctA	p.L450L
ESCC-0190	NDST4	4	115856481	115856481	Nonsense_Mutation	G	A	ENST00000264363.2	c.1417C>T	c.(1417-1419)Cga>Tga	p.R473*
ESCC-0190	PDE5A	4	120527986	120527986	Missense_Mutation	C	T	ENST00000264805.5	c.493G>A	c.(493-495)Gtt>Att	p.V165I
ESCC-0190	CFTR	7	117254724	117254724	Missense_Mutation	C	T	ENST00000003084.6	c.3425C>T	c.(3424-3426)aCa>aTa	p.T1142I
ESCC-0190	SULF1	8	70513981	70513981	Silent	G	A	ENST00000260128.4	c.978G>A	c.(976-978)ctG>ctA	p.L326L
ESCC-0190	HSDL2	9	115216341	115216341	Missense_Mutation	C	T	ENST00000398805.3	c.914C>T	c.(913-915)cCa>cTa	p.P305L
ESCC-0190	PHYHD1	9	131700050	131700050	Silent	C	T	ENST00000372592.3	c.450C>T	c.(448-450)ggC>ggT	p.G150G
ESCC-0190	SLC22A11	11	64329824	64329824	Silent	C	T	ENST00000377585.3	c.738C>T	c.(736-738)ggC>ggT	p.G246G
ESCC-0190	ME3	11	86159228	86159228	Missense_Mutation	C	T	ENST00000393324.3	c.1201G>A	c.(1201-1203)Gag>Aag	p.E401K
ESCC-0190	SLC15A4	12	129308262	129308262	Missense_Mutation	T	A	ENST00000266771.5	c.227A>T	c.(226-228)gAg>gTg	p.E76V
ESCC-0190	CHST14	15	40764138	40764138	Silent	G	A	ENST00000306243.5	c.726G>A	c.(724-726)gtG>gtA	p.V242V
ESCC-0190	SLC28A2	15	45555437	45555437	Silent	G	T	ENST00000347644.3	c.441G>T	c.(439-441)acG>acT	p.T147T
ESCC-0190	B3GNT9	16	67184270	67184270	Missense_Mutation	C	T	ENST00000449549.3	c.119G>A	c.(118-120)cGa>cAa	p.R40Q
ESCC-0190	DPEP1	16	89703026	89703026	Silent	C	T	ENST00000393092.3	c.456C>T	c.(454-456)gtC>gtT	p.V152V
ESCC-0190	SLC13A5	17	6604361	6604361	Missense_Mutation	G	T	ENST00000433363.2	c.801C>A	c.(799-801)ttC>ttA	p.F267L
ESCC-0190	PANK2	20	3888587	3888587	Missense_Mutation	G	A	ENST00000316562.4	c.643G>A	c.(643-645)Gga>Aga	p.G215R
ESCC-0190	POFUT1	20	30804464	30804464	Missense_Mutation	A	T	ENST00000375749.3	c.482A>T	c.(481-483)aAg>aTg	p.K161M
ESCC-0098	ATP1A2	1	160090725	160090725	Silent	C	T	ENST00000361216.3	c.42C>T	c.(40-42)acC>acT	p.T14T
ESCC-0098	PLD5	1	242687550	242687550	Missense_Mutation	G	A	ENST00000536534.2	c.29C>T	c.(28-30)tCg>tTg	p.S10L
ESCC-0098	TPO	2	1457506	1457506	Nonsense_Mutation	C	T	ENST00000345913.4	c.523C>T	c.(523-525)Cga>Tga	p.R175*
ESCC-0098	NT5DC4	2	113483044	113483044	Silent	C	T	ENST00000327581.4	c.972C>T	c.(970-972)ctC>ctT	p.L324L
ESCC-0098	KCNH7	2	163256835	163256835	Silent	C	T	ENST00000332142.5	c.2271G>A	c.(2269-2271)ttG>ttA	p.L757L
ESCC-0098	SCN7A	2	167298131	167298131	Silent	G	A	ENST00000409855.1	c.1932C>T	c.(1930-1932)ttC>ttT	p.F644F
ESCC-0098	SLC25A40	7	87477265	87477265	Silent	A	T	ENST00000341119.5	c.360T>A	c.(358-360)atT>atA	p.I120I
ESCC-0098	SLC12A9	7	100463919	100463919	Missense_Mutation	G	C	ENST00000354161.3	c.2437G>C	c.(2437-2439)Gag>Cag	p.E813Q
ESCC-0098	MGAM	7	141758020	141758020	Silent	G	T	ENST00000475668.2	c.3711G>T	c.(3709-3711)gtG>gtT	p.V1237V
ESCC-0098	SLCO5A1	8	70744085	70744085	Missense_Mutation	C	T	ENST00000524945.1	c.824G>A	c.(823-825)gGa>gAa	p.G275E
ESCC-0098	LIPA	10	90988067	90988067	Silent	G	A	ENST00000336233.5	c.318C>T	c.(316-318)ttC>ttT	p.F106F
ESCC-0098	HS3ST4	16	26147016	26147016	Missense_Mutation	G	A	ENST00000331351.5	c.818G>A	c.(817-819)cGc>cAc	p.R273H
ESCC-0098	KCNG4	16	84270540	84270540	Silent	C	T	ENST00000308251.4	c.552G>A	c.(550-552)ctG>ctA	p.L184L
ESCC-0098	ABCA10	17	67211994	67211994	Missense_Mutation	G	A	ENST00000269081.4	c.820C>T	c.(820-822)Ctt>Ttt	p.L274F
ESCC-0098	LPIN2	18	2951258	2951258	Missense_Mutation	C	G	ENST00000261596.4	c.385G>C	c.(385-387)Gaa>Caa	p.E129Q
ESCC-0098	RYR1	19	39051919	39051919	Missense_Mutation	C	G	ENST00000359596.3	c.12449C>G	c.(12448-12450)tCg>tGg	p.S4150W
ESCC-0098	ATP1A3	19	42479901	42479901	Missense_Mutation	G	C	ENST00000545399.1	c.2182C>G	c.(2182-2184)Ctg>Gtg	p.L728V
ESCC-0098	GRIN2D	19	48918260	48918260	Missense_Mutation	G	A	ENST00000263269.3	c.1552G>A	c.(1552-1554)Gat>Aat	p.D518N
ESCC-0098	MAOB	X	43628558	43628558	Missense_Mutation	C	T	ENST00000378069.4	c.1343G>A	c.(1342-1344)cGa>cAa	p.R448Q
ESCC-0191	CTPS1	1	41448968	41448968	Missense_Mutation	G	T	ENST00000372621.4	c.6G>T	c.(4-6)aaG>aaT	p.K2N
ESCC-0191	ST6GAL2	2	107459775	107459775	Missense_Mutation	C	T	ENST00000409382.3	c.659G>A	c.(658-660)cGc>cAc	p.R220H
ESCC-0191	MGAM	7	141708495	141708495	Missense_Mutation	C	T	ENST00000475668.2	c.317C>T	c.(316-318)cCg>cTg	p.P106L
ESCC-0191	ABCC9	12	22068744	22068744	Missense_Mutation	T	A	ENST00000261200.4	c.674A>T	c.(673-675)aAa>aTa	p.K225I
ESCC-0191	TCN2	22	31006955	31006955	Silent	C	T	ENST00000405742.3	c.162C>T	c.(160-162)atC>atT	p.I54I
ESCC-0092	ELOVL1	1	43830231	43830231	Missense_Mutation	C	T	ENST00000372458.3	c.463G>A	c.(463-465)Ggg>Agg	p.G155R
ESCC-0092	ABCB11	2	169830278	169830278	Missense_Mutation	T	C	ENST00000263817.6	c.1381A>G	c.(1381-1383)Aaa>Gaa	p.K461E
ESCC-0092	SCN10A	3	38763838	38763838	Missense_Mutation	G	T	ENST00000449082.2	c.3418C>A	c.(3418-3420)Cag>Aag	p.Q1140K
ESCC-0092	GALNT7	4	174169264	174169264	Missense_Mutation	G	A	ENST00000265000.4	c.260G>A	c.(259-261)aGa>aAa	p.R87K
ESCC-0092	SLC45A2	5	33984419	33984419	Silent	C	T	ENST00000296589.4	c.270G>A	c.(268-270)tcG>tcA	p.S90S
ESCC-0092	MICAL1	6	109770899	109770899	Silent	G	C	ENST00000358807.3	c.1395C>G	c.(1393-1395)cgC>cgG	p.R465R
ESCC-0092	GAD2	10	26512850	26512850	Silent	T	C	ENST00000376261.3	c.555T>C	c.(553-555)ggT>ggC	p.G185G
ESCC-0092	KCNA4	11	30032421	30032421	Missense_Mutation	G	T	ENST00000328224.6	c.1805C>A	c.(1804-1806)tCt>tAt	p.S602Y
ESCC-0092	ATP10A	15	25939999	25939999	Missense_Mutation	G	A	ENST00000356865.6	c.3055C>T	c.(3055-3057)Cgg>Tgg	p.R1019W
ESCC-0092	RYR3	15	34078116	34078116	Silent	C	A	ENST00000389232.4	c.9522C>A	c.(9520-9522)ggC>ggA	p.G3174G
ESCC-0092	CHST6	16	75512626	75512626	Silent	C	T	ENST00000332272.4	c.1101G>A	c.(1099-1101)caG>caA	p.Q367Q
ESCC-0092	DSEL	18	65180140	65180140	Missense_Mutation	A	G	ENST00000310045.7	c.1736T>C	c.(1735-1737)gTa>gCa	p.V579A
ESCC-0092	SLC27A1	19	17608143	17608143	Missense_Mutation	G	A	ENST00000252595.7	c.1076G>A	c.(1075-1077)cGc>cAc	p.R359H
ESCC-0143	AMPD2	1	110173683	110173683	Missense_Mutation	A	T	ENST00000256578.3	c.2549A>T	c.(2548-2550)gAg>gTg	p.E850V
ESCC-0143	CA1	8	86242073	86242073	Splice_Site	C	A	ENST00000523953.1	c.514G>T	c.(514-516)Ggc>Tgc	p.G172C
ESCC-0143	TRPC6	11	101375241	101375241	Silent	G	A	ENST00000532133.1	c.459C>T	c.(457-459)ctC>ctT	p.L153L
ESCC-0143	OAS3	12	113403752	113403752	Silent	C	T	ENST00000228928.7	c.2607C>T	c.(2605-2607)cgC>cgT	p.R869R
ESCC-0143	ABCC11	16	48250026	48250026	Splice_Site	G	A	ENST00000394747.1	c.950C>T	c.(949-951)gCg>gTg	p.A317V
ESCC-0143	KCNAB3	17	7832616	7832616	Silent	A	C	ENST00000303790.2	c.138T>G	c.(136-138)ggT>ggG	p.G46G
ESCC-0143	PHOSPHO1	17	47302312	47302312	Missense_Mutation	C	T	ENST00000310544.4	c.100G>A	c.(100-102)Gac>Aac	p.D34N
ESCC-0143	SLC7A4	22	21383437	21383437	Nonsense_Mutation	G	C	ENST00000382932.2	c.1815C>G	c.(1813-1815)taC>taG	p.Y605*
ESCC-0113	NME7	1	169267861	169267861	Missense_Mutation	G	A	ENST00000367811.3	c.581C>T	c.(580-582)gCc>gTc	p.A194V
ESCC-0113	CACNA1E	1	181754549	181754549	Missense_Mutation	G	A	ENST00000367570.1	c.5674G>A	c.(5674-5676)Gaa>Aaa	p.E1892K
ESCC-0113	PLA2G4A	1	186934669	186934669	Missense_Mutation	C	A	ENST00000367466.3	c.1708C>A	c.(1708-1710)Ctc>Atc	p.L570I
ESCC-0113	SLC6A6	3	14509651	14509651	Missense_Mutation	G	A	ENST00000454876.2	c.1027G>A	c.(1027-1029)Gca>Aca	p.A343T
ESCC-0113	MGAM	7	141791815	141791815	Missense_Mutation	G	A	ENST00000475668.2	c.6913G>A	c.(6913-6915)Gag>Aag	p.E2305K
ESCC-0113	SLC7A13	8	87235227	87235227	Missense_Mutation	A	C	ENST00000297524.3	c.791T>G	c.(790-792)cTg>cGg	p.L264R
ESCC-0113	PPAPDC3	9	134165667	134165667	Missense_Mutation	C	T	ENST00000372264.3	c.283C>T	c.(283-285)Cgg>Tgg	p.R95W
ESCC-0113	ABCA2	9	139908453	139908453	Silent	G	T	ENST00000341511.6	c.4278C>A	c.(4276-4278)ggC>ggA	p.G1426G
ESCC-0113	SGPL1	10	72629616	72629616	Missense_Mutation	C	T	ENST00000373202.3	c.772C>T	c.(772-774)Cgg>Tgg	p.R258W
ESCC-0113	KCTD19	16	67331458	67331458	Silent	A	C	ENST00000304372.5	c.1095T>G	c.(1093-1095)gtT>gtG	p.V365V
ESCC-0113	PIGW	17	34894399	34894399	Silent	T	C	ENST00000592983.1	c.1449T>C	c.(1447-1449)taT>taC	p.Y483Y
ESCC-0113	PIK3C3	18	39637885	39637885	Missense_Mutation	C	G	ENST00000262039.4	c.2302C>G	c.(2302-2304)Cgg>Ggg	p.R768G
ESCC-0112	NDUFS2	1	161172254	161172254	Missense_Mutation	C	T	ENST00000367993.3	c.79C>T	c.(79-81)Ccg>Tcg	p.P27S
ESCC-0112	ATP6V1E2	2	46739557	46739557	Silent	C	T	ENST00000306448.4	c.294G>A	c.(292-294)gcG>gcA	p.A98A
ESCC-0112	SLC35F5	2	114508012	114508012	Missense_Mutation	T	C	ENST00000245680.2	c.407A>G	c.(406-408)cAt>cGt	p.H136R
ESCC-0112	B3GALT1	2	168725829	168725829	Missense_Mutation	C	T	ENST00000392690.3	c.280C>T	c.(280-282)Cgt>Tgt	p.R94C
ESCC-0112	ACAD9	3	128627058	128627058	Missense_Mutation	G	T	ENST00000308982.7	c.1309G>T	c.(1309-1311)Gcc>Tcc	p.A437S
ESCC-0112	GABRA2	4	46264084	46264084	Missense_Mutation	T	A	ENST00000507069.1	c.918A>T	c.(916-918)aaA>aaT	p.K306N
ESCC-0112	UGT8	4	115544120	115544120	Silent	A	G	ENST00000310836.6	c.84A>G	c.(82-84)ccA>ccG	p.P28P
ESCC-0112	EXT2	11	44148464	44148464	Missense_Mutation	C	G	ENST00000343631.3	c.1038C>G	c.(1036-1038)gaC>gaG	p.D346E
ESCC-0112	SLC12A1	15	48539161	48539161	Missense_Mutation	C	T	ENST00000396577.3	c.1508C>T	c.(1507-1509)gCa>gTa	p.A503V
ESCC-0112	ADAD2	16	84230302	84230302	Missense_Mutation	G	A	ENST00000315906.5	c.1576G>A	c.(1576-1578)Gcc>Acc	p.A526T
ESCC-0119	GALE	1	24124242	24124242	Nonsense_Mutation	G	C	ENST00000374497.3	c.471C>G	c.(469-471)taC>taG	p.Y157*
ESCC-0119	KCNQ4	1	41249929	41249929	Missense_Mutation	G	A	ENST00000347132.5	c.164G>A	c.(163-165)gGc>gAc	p.G55D
ESCC-0119	UGT1A10	2	234545509	234545509	Missense_Mutation	G	A	ENST00000344644.5	c.341G>A	c.(340-342)aGt>aAt	p.S114N
ESCC-0119	CACNA1D	3	53842715	53842715	Missense_Mutation	G	A	ENST00000422281.2	c.5717G>A	c.(5716-5718)cGg>cAg	p.R1906Q
ESCC-0119	KCNMB3	3	178962463	178962463	Silent	C	T	ENST00000349697.2	c.273G>A	c.(271-273)tcG>tcA	p.S91S
ESCC-0119	KCNMB3	3	178962476	178962476	Missense_Mutation	T	C	ENST00000349697.2	c.260A>G	c.(259-261)cAg>cGg	p.Q87R
ESCC-0119	AQP3	9	33443409	33443409	Missense_Mutation	G	A	ENST00000297991.4	c.283C>T	c.(283-285)Cgt>Tgt	p.R95C
ESCC-0119	ABCA1	9	107568651	107568651	Missense_Mutation	G	C	ENST00000374736.3	c.4335C>G	c.(4333-4335)atC>atG	p.I1445M
ESCC-0119	PHYHD1	9	131689467	131689467	Nonsense_Mutation	C	T	ENST00000372592.3	c.184C>T	c.(184-186)Cga>Tga	p.R62*
ESCC-0119	SLC22A6	11	62748752	62748752	Nonsense_Mutation	C	A	ENST00000360421.4	c.901G>T	c.(901-903)Gga>Tga	p.G301*
ESCC-0119	GSTP1	11	67353963	67353963	Missense_Mutation	G	A	ENST00000398606.3	c.548G>A	c.(547-549)cGc>cAc	p.R183H
ESCC-0119	CACNA2D4	12	1920841	1920841	Missense_Mutation	G	A	ENST00000382722.5	c.2600C>T	c.(2599-2601)gCg>gTg	p.A867V
ESCC-0119	SUOX	12	56398446	56398446	Missense_Mutation	G	C	ENST00000394109.3	c.1273G>C	c.(1273-1275)Gtc>Ctc	p.V425L
ESCC-0119	KL	13	33591350	33591350	Missense_Mutation	C	T	ENST00000380099.3	c.772C>T	c.(772-774)Cgg>Tgg	p.R258W
ESCC-0119	CHRNA5	15	78880665	78880665	Missense_Mutation	G	A	ENST00000299565.5	c.313G>A	c.(313-315)Gat>Aat	p.D105N
ESCC-0119	CHST5	16	75563611	75563611	Silent	G	A	ENST00000336257.3	c.672C>T	c.(670-672)cgC>cgT	p.R224R
ESCC-0119	ACLY	17	40065886	40065886	Missense_Mutation	C	T	ENST00000352035.2	c.413G>A	c.(412-414)gGg>gAg	p.G138E
ESCC-0119	SLC25A23	19	6454054	6454054	Missense_Mutation	C	G	ENST00000301454.4	c.841G>C	c.(841-843)Gag>Cag	p.E281Q
ESCC-0119	RYR1	19	38965961	38965961	Missense_Mutation	C	A	ENST00000359596.3	c.4164C>A	c.(4162-4164)ttC>ttA	p.F1388L
ESCC-0119	RYR1	19	38965967	38965967	Missense_Mutation	C	G	ENST00000359596.3	c.4170C>G	c.(4168-4170)ttC>ttG	p.F1390L
ESCC-0119	ALDH16A1	19	49965915	49965915	Missense_Mutation	G	A	ENST00000293350.4	c.1001G>A	c.(1000-1002)cGa>cAa	p.R334Q
ESCC-0119	SLC2A11	22	24220053	24220053	Missense_Mutation	G	T	ENST00000345044.6	c.682G>T	c.(682-684)Gca>Tca	p.A228S
ESCC-0129	ATP1A1	1	116946561	116946561	Missense_Mutation	G	A	ENST00000295598.5	c.3007G>A	c.(3007-3009)Gaa>Aaa	p.E1003K
ESCC-0129	CACNA1S	1	201010679	201010679	Missense_Mutation	G	A	ENST00000362061.3	c.5087C>T	c.(5086-5088)aCg>aTg	p.T1696M
ESCC-0129	SLC5A7	2	108627052	108627052	Missense_Mutation	G	C	ENST00000264047.2	c.1478G>C	c.(1477-1479)tGc>tCc	p.C493S
ESCC-0129	SCN3A	2	165987807	165987807	Missense_Mutation	C	G	ENST00000283254.7	c.2512G>C	c.(2512-2514)Gag>Cag	p.E838Q
ESCC-0129	ATP5G3	2	176043857	176043857	Missense_Mutation	G	A	ENST00000284727.4	c.242C>T	c.(241-243)gCa>gTa	p.A81V
ESCC-0129	PDE11A	2	178769836	178769836	Missense_Mutation	C	T	ENST00000286063.6	c.1150G>A	c.(1150-1152)Gaa>Aaa	p.E384K
ESCC-0129	GALNTL6	4	173803978	173803978	Missense_Mutation	C	T	ENST00000506823.1	c.961C>T	c.(961-963)Cgg>Tgg	p.R321W
ESCC-0129	GLRA3	4	175604054	175604054	Missense_Mutation	T	C	ENST00000274093.3	c.611A>G	c.(610-612)cAa>cGa	p.Q204R
ESCC-0129	ELOVL7	5	60067895	60067895	Silent	G	A	ENST00000505959.1	c.51C>T	c.(49-51)ctC>ctT	p.L17L
ESCC-0129	MAT2B	5	162940921	162940921	Silent	G	A	ENST00000321757.6	c.447G>A	c.(445-447)gaG>gaA	p.E149E
ESCC-0129	SLC26A8	6	35967854	35967854	Silent	C	T	ENST00000490799.1	c.360G>A	c.(358-360)ctG>ctA	p.L120L
ESCC-0129	CROT	7	86988581	86988581	Nonsense_Mutation	C	T	ENST00000419147.2	c.259C>T	c.(259-261)Caa>Taa	p.Q87*
ESCC-0129	SULF1	8	70517060	70517060	Missense_Mutation	G	C	ENST00000260128.4	c.1270G>C	c.(1270-1272)Gaa>Caa	p.E424Q
ESCC-0129	CUBN	10	17145218	17145218	Nonsense_Mutation	G	C	ENST00000377833.4	c.1436C>G	c.(1435-1437)tCa>tGa	p.S479*
ESCC-0129	KCNK4	11	64065021	64065021	Missense_Mutation	C	T	ENST00000539216.1	c.557C>T	c.(556-558)aCg>aTg	p.T186M
ESCC-0129	ABCB9	12	123424806	123424806	Missense_Mutation	C	T	ENST00000442833.2	c.1595G>A	c.(1594-1596)gGc>gAc	p.G532D
ESCC-0129	KL	13	33635148	33635148	Silent	C	T	ENST00000380099.3	c.1932C>T	c.(1930-1932)aaC>aaT	p.N644N
ESCC-0129	NALCN	13	101844342	101844342	Missense_Mutation	G	C	ENST00000251127.6	c.1690C>G	c.(1690-1692)Cta>Gta	p.L564V
ESCC-0129	ABHD12B	14	51352590	51352590	Silent	C	G	ENST00000337334.2	c.639C>G	c.(637-639)ctC>ctG	p.L213L
ESCC-0129	ST3GAL2	16	70432233	70432233	Silent	G	T	ENST00000393640.4	c.201C>A	c.(199-201)ggC>ggA	p.G67G
ESCC-0129	PLD2	17	4719918	4719918	Missense_Mutation	C	G	ENST00000263088.6	c.1459C>G	c.(1459-1461)Ccc>Gcc	p.P487A
ESCC-0129	SHMT1	17	18243503	18243503	Missense_Mutation	G	A	ENST00000316694.3	c.668C>T	c.(667-669)gCg>gTg	p.A223V
ESCC-0129	SLC5A4	22	32614504	32614504	Silent	G	A	ENST00000266086.4	c.1977C>T	c.(1975-1977)gcC>gcT	p.A659A
ESCC-0096	GAD1	2	171716365	171716365	Missense_Mutation	G	C	ENST00000358196.3	c.1758G>C	c.(1756-1758)gaG>gaC	p.E586D
ESCC-0096	SLC6A11	3	10976732	10976732	Missense_Mutation	C	A	ENST00000254488.2	c.1593C>A	c.(1591-1593)ttC>ttA	p.F531L
ESCC-0096	ABCC5	3	183643373	183643373	Silent	G	A	ENST00000334444.6	c.4182C>T	c.(4180-4182)tcC>tcT	p.S1394S
ESCC-0096	ASIC5	4	156751138	156751138	Missense_Mutation	A	C	ENST00000537611.2	c.1388T>G	c.(1387-1389)aTt>aGt	p.I463S
ESCC-0096	KCNQ3	8	133141585	133141585	Missense_Mutation	C	A	ENST00000388996.4	c.2543G>T	c.(2542-2544)aGc>aTc	p.S848I
ESCC-0096	KCNQ3	8	133152351	133152351	Missense_Mutation	T	G	ENST00000388996.4	c.1540A>C	c.(1540-1542)Acc>Ccc	p.T514P
ESCC-0096	ALG10	12	34177040	34177040	Silent	T	A	ENST00000266483.2	c.315T>A	c.(313-315)gtT>gtA	p.V105V
ESCC-0096	ITPKC	19	41235274	41235274	Missense_Mutation	G	A	ENST00000263370.2	c.1423G>A	c.(1423-1425)Gct>Act	p.A475T
ESCC-0096	AGPAT3	21	45379622	45379622	Silent	C	G	ENST00000398063.2	c.60C>G	c.(58-60)gtC>gtG	p.V20V
ESCC-0096	LARGE	22	33700405	33700405	Missense_Mutation	G	A	ENST00000354992.2	c.1540C>T	c.(1540-1542)Ctc>Ttc	p.L514F
ESCC-0090	SLC44A5	1	75679443	75679443	Missense_Mutation	G	T	ENST00000370855.5	c.1909C>A	c.(1909-1911)Cca>Aca	p.P637T
ESCC-0090	KCTD8	4	44449811	44449811	Missense_Mutation	C	A	ENST00000360029.3	c.730G>T	c.(730-732)Gcc>Tcc	p.A244S
ESCC-0090	SLC10A6	4	87749259	87749259	Silent	C	T	ENST00000273905.6	c.648G>A	c.(646-648)gcG>gcA	p.A216A
ESCC-0090	SLCO4C1	5	101582985	101582985	Silent	G	A	ENST00000310954.6	c.1782C>T	c.(1780-1782)gcC>gcT	p.A594A
ESCC-0090	CHSY3	5	129521484	129521484	Nonstop_Mutation	A	T	ENST00000305031.4	c.2649A>T	c.(2647-2649)tgA>tgT	p.*883C
ESCC-0090	MOGAT3	7	100841484	100841484	Missense_Mutation	G	A	ENST00000223114.4	c.656C>T	c.(655-657)gCg>gTg	p.A219V
ESCC-0090	KCNK18	10	118969115	118969115	Missense_Mutation	A	G	ENST00000334549.1	c.460A>G	c.(460-462)Atc>Gtc	p.I154V
ESCC-0090	CATSPER1	11	65793100	65793100	Missense_Mutation	A	G	ENST00000312106.5	c.751T>C	c.(751-753)Tcc>Ccc	p.S251P
ESCC-0090	CSAD	12	53573784	53573784	De_novo_Start_OutOfFrame	G	C	ENST00000453446.2
ESCC-0090	SLC39A2	14	21467989	21467989	Silent	C	G	ENST00000298681.4	c.204C>G	c.(202-204)gcC>gcG	p.A68A
ESCC-0090	CHSY1	15	101718171	101718171	Missense_Mutation	C	A	ENST00000254190.3	c.1831G>T	c.(1831-1833)Gcc>Tcc	p.A611S
ESCC-0090	SLC39A11	17	70845843	70845843	Silent	T	A	ENST00000579732.1	c.531A>T	c.(529-531)gcA>gcT	p.A177A
ESCC-0090	CYP4F22	19	15654823	15654823	Silent	C	T	ENST00000269703.3	c.981C>T	c.(979-981)gcC>gcT	p.A327A
ESCC-0090	RYR1	19	38956783	38956783	Missense_Mutation	C	T	ENST00000359596.3	c.2923C>T	c.(2923-2925)Cgg>Tgg	p.R975W
ESCC-0200	SLC16A1	1	113460554	113460554	Silent	G	C	ENST00000538576.1	c.474C>G	c.(472-474)ctC>ctG	p.L158L
ESCC-0200	SLC27A3	1	153749599	153749599	Missense_Mutation	G	T	ENST00000271857.2	c.1323G>T	c.(1321-1323)caG>caT	p.Q441H
ESCC-0200	ITPR1	3	4716812	4716812	Silent	C	A	ENST00000443694.2	c.2614C>A	c.(2614-2616)Cga>Aga	p.R872R
ESCC-0200	MGLL	3	127454566	127454566	Missense_Mutation	C	T	ENST00000398101.3	c.136G>A	c.(136-138)Gaa>Aaa	p.E46K
ESCC-0200	ABHD11	7	73153020	73153020	Silent	G	T	ENST00000437775.2	c.108C>A	c.(106-108)gtC>gtA	p.V36V
ESCC-0200	GRIA4	11	105795130	105795130	Silent	A	G	ENST00000525187.1	c.1482A>G	c.(1480-1482)gcA>gcG	p.A494A
ESCC-0200	NALCN	13	101944589	101944589	Missense_Mutation	C	T	ENST00000251127.6	c.928G>A	c.(928-930)Gcc>Acc	p.A310T
ESCC-0200	RYR3	15	34127220	34127220	Missense_Mutation	G	A	ENST00000389232.4	c.11515G>A	c.(11515-11517)Gca>Aca	p.A3839T
ESCC-0200	CATSPER2	15	43922931	43922931	Splice_Site	C	T	ENST00000321596.5		c.e13-1
ESCC-0200	CHSY1	15	101718924	101718924	Missense_Mutation	G	A	ENST00000254190.3	c.1078C>T	c.(1078-1080)Ccc>Tcc	p.P360S
ESCC-0200	CES1	16	55846942	55846942	Missense_Mutation	A	T	ENST00000360526.3	c.959T>A	c.(958-960)cTg>cAg	p.L320Q
ESCC-0200	CACNA1G	17	48677027	48677027	Missense_Mutation	G	A	ENST00000515411.1	c.3497G>A	c.(3496-3498)cGg>cAg	p.R1166Q
ESCC-0200	SCN4A	17	62049159	62049159	Silent	G	T	ENST00000578147.1	c.534C>A	c.(532-534)gcC>gcA	p.A178A
ESCC-0139	CLCNKA	1	16353885	16353885	Missense_Mutation	G	A	ENST00000331433.4	c.736G>A	c.(736-738)Ggg>Agg	p.G246R
ESCC-0139	PI4KB	1	151288501	151288501	Missense_Mutation	C	G	ENST00000368874.4	c.457G>C	c.(457-459)Gag>Cag	p.E153Q
ESCC-0139	RYR2	1	237433855	237433855	Missense_Mutation	G	T	ENST00000366574.2	c.107G>T	c.(106-108)tGc>tTc	p.C36F
ESCC-0139	CNGA3	2	99012982	99012982	Missense_Mutation	C	T	ENST00000409937.1	c.1361C>T	c.(1360-1362)aCg>aTg	p.T454M
ESCC-0139	SLC9C1	3	111898393	111898393	Nonsense_Mutation	G	T	ENST00000305815.5	c.2904C>A	c.(2902-2904)tgC>tgA	p.C968*
ESCC-0139	PDE6B	4	619721	619721	Silent	C	T	ENST00000496514.1	c.306C>T	c.(304-306)ggC>ggT	p.G102G
ESCC-0139	UGT2B4	4	70361046	70361046	Silent	G	A	ENST00000305107.6	c.534C>T	c.(532-534)taC>taT	p.Y178Y
ESCC-0139	GABRA6	5	161119009	161119009	Missense_Mutation	G	C	ENST00000274545.5	c.889G>C	c.(889-891)Gtg>Ctg	p.V297L
ESCC-0139	ASIC3	7	150746173	150746173	Nonsense_Mutation	C	G	ENST00000349064.5	c.201C>G	c.(199-201)taC>taG	p.Y67*
ESCC-0139	KCNT1	9	138664776	138664776	Missense_Mutation	G	A	ENST00000371757.2	c.2224G>A	c.(2224-2226)Gag>Aag	p.E742K
ESCC-0139	SLC39A12	10	18276469	18276469	Silent	G	A	ENST00000377371.3	c.1158G>A	c.(1156-1158)gcG>gcA	p.A386A
ESCC-0139	GRIK4	11	120690563	120690563	Missense_Mutation	G	A	ENST00000527524.2	c.445G>A	c.(445-447)Gct>Act	p.A149T
ESCC-0139	CACNA1C	12	2224478	2224478	Silent	G	A	ENST00000347598.4	c.138G>A	c.(136-138)ccG>ccA	p.P46P
ESCC-0139	CACNA1C	12	2788925	2788925	Missense_Mutation	C	T	ENST00000347598.4	c.5551C>T	c.(5551-5553)Cgg>Tgg	p.R1851W
ESCC-0139	ADCY6	12	49176953	49176953	Silent	G	A	ENST00000307885.4	c.265C>T	c.(265-267)Ctg>Ttg	p.L89L
ESCC-0139	AQP8	16	25228603	25228603	Missense_Mutation	C	T	ENST00000219660.5	c.97C>T	c.(97-99)Cgg>Tgg	p.R33W
ESCC-0139	CHRNE	17	4805561	4805561	Nonsense_Mutation	G	A	ENST00000293780.4	c.295C>T	c.(295-297)Cga>Tga	p.R99*
ESCC-0139	PIPOX	17	27380458	27380458	Missense_Mutation	G	A	ENST00000323372.4	c.505G>A	c.(505-507)Gtg>Atg	p.V169M
ESCC-0139	FUT6	19	5832327	5832327	Silent	C	T	ENST00000318336.4	c.252G>A	c.(250-252)gtG>gtA	p.V84V
ESCC-0139	SLC5A5	19	17992961	17992961	Missense_Mutation	T	C	ENST00000222248.3	c.1175T>C	c.(1174-1176)cTc>cCc	p.L392P
ESCC-0139	ATP1A3	19	42473599	42473599	Silent	G	A	ENST00000545399.1	c.2715C>T	c.(2713-2715)taC>taT	p.Y905Y
ESCC-0195	GRIK3	1	37319219	37319219	Silent	C	T	ENST00000373091.3	c.1209G>A	c.(1207-1209)gaG>gaA	p.E403E
ESCC-0195	PDE11A	2	178592404	178592404	Silent	C	T	ENST00000286063.6	c.2025G>A	c.(2023-2025)ctG>ctA	p.L675L
ESCC-0195	NEU2	2	233897492	233897492	Silent	C	T	ENST00000233840.3	c.111C>T	c.(109-111)ttC>ttT	p.F37F
ESCC-0195	KCTD8	4	44176917	44176917	Missense_Mutation	C	T	ENST00000360029.3	c.1312G>A	c.(1312-1314)Gaa>Aaa	p.E438K
ESCC-0195	NDUFAF2	5	60394831	60394831	Missense_Mutation	G	C	ENST00000296597.5	c.230G>C	c.(229-231)aGa>aCa	p.R77T
ESCC-0195	KCNN2	5	113698514	113698514	Silent	C	T	ENST00000512097.3	c.42C>T	c.(40-42)ctC>ctT	p.L14L
ESCC-0195	ALDH8A1	6	135253998	135253998	Silent	C	T	ENST00000265605.2	c.765G>A	c.(763-765)ggG>ggA	p.G255G
ESCC-0195	FUT10	8	33247245	33247245	Missense_Mutation	C	G	ENST00000518672.1	c.364G>C	c.(364-366)Gag>Cag	p.E122Q
ESCC-0195	GRIN1	9	140051409	140051409	Silent	C	G	ENST00000371553.3	c.951C>G	c.(949-951)ctC>ctG	p.L317L
ESCC-0195	UCP3	11	73715537	73715537	Missense_Mutation	A	G	ENST00000314032.4	c.635T>C	c.(634-636)cTg>cCg	p.L212P
ESCC-0195	GRIK4	11	120744880	120744880	Missense_Mutation	G	T	ENST00000527524.2	c.1012G>T	c.(1012-1014)Gcc>Tcc	p.A338S
ESCC-0195	SLC12A1	15	48543847	48543847	Missense_Mutation	G	C	ENST00000396577.3	c.1822G>C	c.(1822-1824)Gta>Cta	p.V608L
ESCC-0195	MAN2C1	15	75660508	75660508	Missense_Mutation	G	T	ENST00000563622.1	c.133C>A	c.(133-135)Ctc>Atc	p.L45I
ESCC-0195	CA7	16	66887323	66887323	Silent	G	A	ENST00000338437.2	c.717G>A	c.(715-717)gaG>gaA	p.E239E
ESCC-0195	CACNA1G	17	48680558	48680558	Silent	C	G	ENST00000515411.1	c.4167C>G	c.(4165-4167)ctC>ctG	p.L1389L
ESCC-0195	ABCA6	17	67103868	67103868	Missense_Mutation	C	T	ENST00000284425.2	c.2358G>A	c.(2356-2358)atG>atA	p.M786I
ESCC-0195	HAO1	20	7915200	7915200	Missense_Mutation	G	A	ENST00000378789.3	c.220C>T	c.(220-222)Cca>Tca	p.P74S
ESCC-0195	PLCB4	20	9440304	9440304	Missense_Mutation	A	C	ENST00000378501.2	c.3059A>C	c.(3058-3060)cAc>cCc	p.H1020P
ESCC-0195	KCNQ2	20	62046284	62046284	Missense_Mutation	C	A	ENST00000360480.3	c.1413G>T	c.(1411-1413)aaG>aaT	p.K471N
ESCC-0195	TRPM2	21	45774542	45774542	Silent	C	G	ENST00000397932.2	c.177C>G	c.(175-177)ctC>ctG	p.L59L
ESCC-0141	SLC44A5	1	75702742	75702742	Missense_Mutation	G	T	ENST00000370855.5	c.670C>A	c.(670-672)Ctt>Att	p.L224I
ESCC-0141	CHRNB2	1	154544396	154544396	Missense_Mutation	G	A	ENST00000368476.3	c.1097G>A	c.(1096-1098)cGc>cAc	p.R366H
ESCC-0141	HSD11B1	1	209907676	209907676	Missense_Mutation	T	C	ENST00000367028.2	c.689T>C	c.(688-690)aTa>aCa	p.I230T
ESCC-0141	UROC1	3	126226887	126226887	Missense_Mutation	C	T	ENST00000290868.2	c.463G>A	c.(463-465)Gtc>Atc	p.V155I
ESCC-0141	PIK3CA	3	178916854	178916854	Missense_Mutation	G	A	ENST00000263967.3	c.241G>A	c.(241-243)Gaa>Aaa	p.E81K
ESCC-0141	DMGDH	5	78326807	78326807	Missense_Mutation	C	T	ENST00000255189.3	c.1532G>A	c.(1531-1533)cGc>cAc	p.R511H
ESCC-0141	ATP10B	5	160059331	160059331	Missense_Mutation	T	A	ENST00000327245.5	c.1425A>T	c.(1423-1425)gaA>gaT	p.E475D
ESCC-0141	TPK1	7	144463045	144463045	Splice_Site	C	T	ENST00000360057.3		c.e3-1
ESCC-0141	GRHPR	9	37436765	37436765	Missense_Mutation	G	A	ENST00000318158.6	c.973G>A	c.(973-975)Gaa>Aaa	p.E325K
ESCC-0141	NAA35	9	88628676	88628676	Missense_Mutation	C	G	ENST00000361671.5	c.1432C>G	c.(1432-1434)Cag>Gag	p.Q478E
ESCC-0141	NUDT13	10	74885209	74885209	Silent	C	T	ENST00000357321.4	c.645C>T	c.(643-645)gcC>gcT	p.A215A
ESCC-0141	GAL3ST3	11	65810743	65810743	Silent	G	A	ENST00000312006.4	c.531C>T	c.(529-531)aaC>aaT	p.N177N
ESCC-0141	SLC41A2	12	105322176	105322176	Missense_Mutation	T	C	ENST00000258538.3	c.130A>G	c.(130-132)Agt>Ggt	p.S44G
ESCC-0141	HVCN1	12	111089141	111089141	Missense_Mutation	G	A	ENST00000548312.1	c.524C>T	c.(523-525)gCc>gTc	p.A175V
ESCC-0141	LCTL	15	66844176	66844176	Nonsense_Mutation	T	A	ENST00000341509.5	c.1348A>T	c.(1348-1350)Aag>Tag	p.K450*
ESCC-0141	STRA6	15	74473268	74473268	Silent	C	A	ENST00000323940.5	c.1695G>T	c.(1693-1695)acG>acT	p.T565T
ESCC-0141	ACSM2A	16	20494499	20494499	Splice_Site	G	C	ENST00000573854.1	c.1629G>C	c.(1627-1629)aaG>aaC	p.K543N
ESCC-0141	B4GALT6	18	29225404	29225404	Missense_Mutation	C	T	ENST00000237019.7	c.268G>A	c.(268-270)Gat>Aat	p.D90N
ESCC-0141	PCK1	20	56138197	56138197	Missense_Mutation	G	T	ENST00000319441.4	c.724G>T	c.(724-726)Ggg>Tgg	p.G242W
ESCC-0153	PLA2G2E	1	20246829	20246829	Silent	G	A	ENST00000375116.3	c.400C>T	c.(400-402)Ctg>Ttg	p.L134L
ESCC-0153	PDE7B	6	136468620	136468620	Missense_Mutation	G	C	ENST00000308191.6	c.298G>C	c.(298-300)Gac>Cac	p.D100H
ESCC-0153	PLCE1	10	96068448	96068448	Missense_Mutation	G	C	ENST00000371380.3	c.5995G>C	c.(5995-5997)Gcc>Ccc	p.A1999P
ESCC-0153	DAGLA	11	61493533	61493533	Silent	G	A	ENST00000257215.5	c.615G>A	c.(613-615)acG>acA	p.T205T
ESCC-0153	GYS2	12	21695449	21695449	Silent	C	T	ENST00000261195.2	c.1626G>A	c.(1624-1626)gtG>gtA	p.V542V
ESCC-0153	HAL	12	96374346	96374346	Missense_Mutation	C	T	ENST00000538703.1	c.1507G>A	c.(1507-1509)Gca>Aca	p.A503T
ESCC-0153	HEXDC	17	80391657	80391657	Silent	C	T	ENST00000327949.9	c.406C>T	c.(406-408)Cta>Tta	p.L136L
ESCC-0153	CYP4F3	19	15760867	15760867	Silent	C	T	ENST00000221307.8	c.792C>T	c.(790-792)caC>caT	p.H264H
ESCC-0142	ADCK3	1	227152815	227152815	Missense_Mutation	G	A	ENST00000366779.1	c.292G>A	c.(292-294)Gct>Act	p.A98T
ESCC-0142	PLD5	1	242271076	242271076	Missense_Mutation	C	T	ENST00000536534.2	c.1136G>A	c.(1135-1137)cGa>cAa	p.R379Q
ESCC-0142	MGAT5	2	135206412	135206412	Silent	C	T	ENST00000409645.1	c.2220C>T	c.(2218-2220)tgC>tgT	p.C740C
ESCC-0142	IDH1	2	209104650	209104650	Missense_Mutation	C	T	ENST00000415913.1	c.928G>A	c.(928-930)Ggg>Agg	p.G310R
ESCC-0142	HACL1	3	15642681	15642681	Silent	G	T	ENST00000451445.2	c.102C>A	c.(100-102)ggC>ggA	p.G34G
ESCC-0142	MGAT1	5	180218847	180218847	Silent	G	A	ENST00000446023.2	c.1125C>T	c.(1123-1125)acC>acT	p.T375T
ESCC-0142	MANEA	6	96052712	96052712	Missense_Mutation	C	T	ENST00000358812.4	c.664C>T	c.(664-666)Cac>Tac	p.H222Y
ESCC-0142	ABCB1	7	87190580	87190580	Splice_Site	T	G	ENST00000265724.3	c.826A>C	c.(826-828)Agg>Cgg	p.R276R
ESCC-0142	CA13	8	86163141	86163141	Silent	C	T	ENST00000321764.3	c.210C>T	c.(208-210)gaC>gaT	p.D70D
ESCC-0142	CYC1	8	145150840	145150840	Silent	G	T	ENST00000318911.4	c.234G>T	c.(232-234)ctG>ctT	p.L78L
ESCC-0142	GDA	9	74817525	74817525	Missense_Mutation	A	G	ENST00000358399.3	c.251A>G	c.(250-252)cAt>cGt	p.H84R
ESCC-0142	TRPM6	9	77415318	77415318	Missense_Mutation	T	A	ENST00000360774.1	c.2090A>T	c.(2089-2091)tAt>tTt	p.Y697F
ESCC-0142	ST6GALNAC4	9	130677042	130677042	Missense_Mutation	G	A	ENST00000335791.5	c.91C>T	c.(91-93)Ccc>Tcc	p.P31S
ESCC-0142	SLC22A12	11	64366355	64366355	Missense_Mutation	C	T	ENST00000377567.2	c.706C>T	c.(706-708)Ccc>Tcc	p.P236S
ESCC-0142	TRPC4	13	38357152	38357152	Missense_Mutation	C	T	ENST00000379705.3	c.319G>A	c.(319-321)Gaa>Aaa	p.E107K
ESCC-0142	ATP10A	15	25959169	25959169	Missense_Mutation	C	T	ENST00000356865.6	c.1996G>A	c.(1996-1998)Gcc>Acc	p.A666T
ESCC-0142	FOXRED2	22	36902243	36902243	Missense_Mutation	C	T	ENST00000397224.4	c.227G>A	c.(226-228)cGc>cAc	p.R76H
ESCC-0142	ATP2B3	X	152815745	152815745	Splice_Site	G	A	ENST00000349466.2		c.e11+1
ESCC-0197	HCN3	1	155255721	155255721	Silent	G	A	ENST00000368358.3	c.1443G>A	c.(1441-1443)cgG>cgA	p.R481R
ESCC-0197	SLC26A9	1	205898442	205898442	Missense_Mutation	C	T	ENST00000367135.3	c.760G>A	c.(760-762)Gcc>Acc	p.A254T
ESCC-0197	MTR	1	237058817	237058817	Missense_Mutation	A	T	ENST00000366577.5	c.3565A>T	c.(3565-3567)Atg>Ttg	p.M1189L
ESCC-0197	DPYSL5	2	27157509	27157509	Missense_Mutation	A	G	ENST00000288699.6	c.854A>G	c.(853-855)cAc>cGc	p.H285R
ESCC-0197	SCN2A	2	166245293	166245293	Silent	G	A	ENST00000375437.2	c.4977G>A	c.(4975-4977)gcG>gcA	p.A1659A
ESCC-0197	SUCLG2	3	67411076	67411076	Missense_Mutation	C	T	ENST00000493112.1	c.1300G>A	c.(1300-1302)Gcc>Acc	p.A434T
ESCC-0197	NCEH1	3	172351608	172351608	Missense_Mutation	G	T	ENST00000475381.1	c.884C>A	c.(883-885)tCc>tAc	p.S295Y
ESCC-0197	NAALADL2	3	175520905	175520905	Missense_Mutation	G	A	ENST00000454872.1	c.2302G>A	c.(2302-2304)Gag>Aag	p.E768K
ESCC-0197	SLC4A4	4	72425958	72425958	Missense_Mutation	G	A	ENST00000264485.5	c.3086G>A	c.(3085-3087)aGt>aAt	p.S1029N
ESCC-0197	ABCE1	4	146030399	146030399	Missense_Mutation	G	C	ENST00000296577.4	c.403G>C	c.(403-405)Gat>Cat	p.D135H
ESCC-0197	MAT2B	5	162943601	162943601	Missense_Mutation	G	C	ENST00000321757.6	c.604G>C	c.(604-606)Gat>Cat	p.D202H
ESCC-0197	GMPR	6	16254916	16254916	Missense_Mutation	G	A	ENST00000259727.4	c.415G>A	c.(415-417)Gtg>Atg	p.V139M
ESCC-0197	SLC17A2	6	25915798	25915798	Silent	C	T	ENST00000265425.3	c.1140G>A	c.(1138-1140)ctG>ctA	p.L380L
ESCC-0197	GCLC	6	53380990	53380990	Missense_Mutation	C	G	ENST00000229416.6	c.477G>C	c.(475-477)gaG>gaC	p.E159D
ESCC-0197	INPP5E	9	139327634	139327634	Missense_Mutation	G	A	ENST00000371712.3	c.1132C>T	c.(1132-1134)Cgc>Tgc	p.R378C
ESCC-0197	PTEN	10	89653829	89653829	Nonsense_Mutation	G	T	ENST00000371953.3	c.127G>T	c.(127-129)Gaa>Taa	p.E43*
ESCC-0197	SLC6A5	11	20622865	20622865	Missense_Mutation	C	T	ENST00000525748.1	c.194C>T	c.(193-195)gCg>gTg	p.A65V
ESCC-0197	GUCY1A2	11	106680924	106680924	Missense_Mutation	G	C	ENST00000347596.2	c.1550C>G	c.(1549-1551)tCt>tGt	p.S517C
ESCC-0197	CACNA1C	12	2224691	2224691	Silent	C	T	ENST00000347598.4	c.351C>T	c.(349-351)tgC>tgT	p.C117C
ESCC-0197	MGST1	12	16507294	16507294	Silent	C	T	ENST00000535309.1	c.108C>T	c.(106-108)ttC>ttT	p.F36F
ESCC-0197	ATP10A	15	25963540	25963540	Missense_Mutation	C	T	ENST00000356865.6	c.1370G>A	c.(1369-1371)cGt>cAt	p.R457H
ESCC-0197	KCNH4	17	40321624	40321624	Silent	G	C	ENST00000264661.3	c.1461C>G	c.(1459-1461)ctC>ctG	p.L487L
ESCC-0197	SLC4A1	17	42338020	42338020	Missense_Mutation	C	T	ENST00000262418.6	c.332G>A	c.(331-333)cGt>cAt	p.R111H
ESCC-0197	LIPG	18	47108018	47108018	Missense_Mutation	C	T	ENST00000427224.2	c.805C>T	c.(805-807)Cct>Tct	p.P269S
ESCC-0197	CACNA1A	19	13441098	13441098	Silent	G	A	ENST00000360228.5	c.1305C>T	c.(1303-1305)ccC>ccT	p.P435P
ESCC-0197	ATP13A1	19	19763451	19763451	Missense_Mutation	C	T	ENST00000357324.6	c.2179G>A	c.(2179-2181)Gct>Act	p.A727T
ESCC-0197	LPIN3	20	39986569	39986569	Missense_Mutation	C	T	ENST00000373257.3	c.2087C>T	c.(2086-2088)gCg>gTg	p.A696V
ESCC-0197	GAL3ST1	22	30951112	30951112	Missense_Mutation	G	A	ENST00000402321.1	c.1100C>T	c.(1099-1101)cCg>cTg	p.P367L
ESCC-0197	KCNJ4	22	38824132	38824132	Silent	G	A	ENST00000303592.3	c.6C>T	c.(4-6)caC>caT	p.H2H
ESCC-0162	SLC35E2	1	1669843	1669843	Missense_Mutation	G	A	ENST00000355439.2	c.503C>T	c.(502-504)gCg>gTg	p.A168V
ESCC-0162	ADI1	2	3523178	3523178	Silent	G	A	ENST00000327435.6	c.81C>T	c.(79-81)ggC>ggT	p.G27G
ESCC-0162	ABCA12	2	215802249	215802249	Silent	T	C	ENST00000272895.7	c.7527A>G	c.(7525-7527)ccA>ccG	p.P2509P
ESCC-0162	CYP27A1	2	219674461	219674461	Silent	G	A	ENST00000258415.4	c.417G>A	c.(415-417)caG>caA	p.Q139Q
ESCC-0162	TRPA1	8	72938194	72938194	Splice_Site	C	T	ENST00000262209.4		c.e25+1
ESCC-0162	GALNT8	12	4870241	4870241	Nonsense_Mutation	C	T	ENST00000252318.2	c.1291C>T	c.(1291-1293)Cga>Tga	p.R431*
ESCC-0162	SLCO1B1	12	21377720	21377720	Silent	C	T	ENST00000256958.2	c.1812C>T	c.(1810-1812)acC>acT	p.T604T
ESCC-0162	MVK	12	110017663	110017663	Missense_Mutation	G	T	ENST00000228510.3	c.283G>T	c.(283-285)Gca>Tca	p.A95S
ESCC-0162	ATP8B4	15	50254176	50254176	Missense_Mutation	G	T	ENST00000284509.6	c.1285C>A	c.(1285-1287)Cag>Aag	p.Q429K
ESCC-0162	CHST5	16	75563216	75563216	Missense_Mutation	C	T	ENST00000336257.3	c.1067G>A	c.(1066-1068)cGc>cAc	p.R356H
ESCC-0162	HCN2	19	590560	590560	Silent	C	T	ENST00000251287.2	c.615C>T	c.(613-615)caC>caT	p.H205H
ESCC-0123	RYR2	1	237787120	237787120	Missense_Mutation	A	G	ENST00000366574.2	c.5972A>G	c.(5971-5973)gAa>gGa	p.E1991G
ESCC-0123	HNMT	2	138771699	138771699	Nonstop_Mutation	A	T	ENST00000280097.3	c.878A>T	c.(877-879)tAa>tTa	p.*293L
ESCC-0123	CACNB4	2	152739855	152739855	Silent	C	T	ENST00000397327.2	c.36G>A	c.(34-36)ccG>ccA	p.P12P
ESCC-0123	SCN10A	3	38797286	38797286	Missense_Mutation	C	T	ENST00000449082.2	c.1454G>A	c.(1453-1455)cGc>cAc	p.R485H
ESCC-0123	CNGA1	4	47938531	47938531	Silent	G	A	ENST00000402813.3	c.2187C>T	c.(2185-2187)acC>acT	p.T729T
ESCC-0123	TKTL2	4	164393354	164393354	Silent	T	C	ENST00000280605.3	c.1533A>G	c.(1531-1533)ggA>ggG	p.G511G
ESCC-0123	AGXT2	5	34998830	34998830	Silent	A	C	ENST00000231420.6	c.1539T>G	c.(1537-1539)gcT>gcG	p.A513A
ESCC-0123	SLC22A5	5	131705830	131705830	Missense_Mutation	G	A	ENST00000245407.3	c.166G>A	c.(166-168)Gcg>Acg	p.A56T
ESCC-0123	ENPP5	6	46135879	46135879	Missense_Mutation	C	A	ENST00000371383.2	c.121G>T	c.(121-123)Gat>Tat	p.D41Y
ESCC-0123	DGKZ	11	46393142	46393142	Missense_Mutation	C	T	ENST00000454345.1	c.1312C>T	c.(1312-1314)Cgg>Tgg	p.R438W
ESCC-0123	ATP2B1	12	89992968	89992968	Missense_Mutation	T	C	ENST00000428670.3	c.3277A>G	c.(3277-3279)Att>Gtt	p.I1093V
ESCC-0123	IDH3A	15	78457404	78457404	Missense_Mutation	G	A	ENST00000299518.2	c.850G>A	c.(850-852)Gca>Aca	p.A284T
ESCC-0123	SLC5A11	16	24920348	24920348	Missense_Mutation	C	G	ENST00000347898.3	c.1581C>G	c.(1579-1581)atC>atG	p.I527M
ESCC-0123	ABCC12	16	48139193	48139193	Missense_Mutation	C	T	ENST00000311303.3	c.2530G>A	c.(2530-2532)Gca>Aca	p.A844T
ESCC-0123	CHST8	19	34180183	34180183	Missense_Mutation	G	A	ENST00000262622.4	c.16G>A	c.(16-18)Gga>Aga	p.G6R
ESCC-0165	UROD	1	45481017	45481017	Silent	C	T	ENST00000246337.4	c.951C>T	c.(949-951)atC>atT	p.I317I
ESCC-0165	GALNT13	2	155157942	155157942	Silent	C	T	ENST00000392825.3	c.996C>T	c.(994-996)tcC>tcT	p.S332S
ESCC-0165	KCNH7	2	163693160	163693160	Missense_Mutation	G	T	ENST00000332142.5	c.194C>A	c.(193-195)aCc>aAc	p.T65N
ESCC-0165	CPS1	2	211452813	211452813	Missense_Mutation	C	A	ENST00000233072.5	c.653C>A	c.(652-654)aCa>aAa	p.T218K
ESCC-0165	ABCA12	2	215813855	215813855	Missense_Mutation	C	T	ENST00000272895.7	c.6871G>A	c.(6871-6873)Gtg>Atg	p.V2291M
ESCC-0165	ACAA1	3	38167679	38167679	Missense_Mutation	G	A	ENST00000333167.8	c.971C>T	c.(970-972)gCc>gTc	p.A324V
ESCC-0165	SLC9A3	5	492032	492032	Silent	G	C	ENST00000264938.3	c.366C>G	c.(364-366)ccC>ccG	p.P122P
ESCC-0165	MTHFD1L	6	151413615	151413615	Missense_Mutation	C	T	ENST00000367321.3	c.2860C>T	c.(2860-2862)Cca>Tca	p.P954S
ESCC-0165	ABCA13	7	48315568	48315568	Missense_Mutation	C	G	ENST00000435803.1	c.6305C>G	c.(6304-6306)gCc>gGc	p.A2102G
ESCC-0165	DPYS	8	105405130	105405130	Nonsense_Mutation	G	C	ENST00000351513.2	c.1325C>G	c.(1324-1326)tCa>tGa	p.S442*
ESCC-0165	PPA1	10	71968982	71968982	Missense_Mutation	G	A	ENST00000373232.3	c.704C>T	c.(703-705)aCg>aTg	p.T235M
ESCC-0165	MICAL2	11	12257750	12257750	Missense_Mutation	C	A	ENST00000256194.4	c.2022C>A	c.(2020-2022)gaC>gaA	p.D674E
ESCC-0165	GLYAT	11	58478063	58478063	Splice_Site	A	G	ENST00000344743.3	c.488T>C	c.(487-489)aTc>aCc	p.I163T
ESCC-0165	FOLR3	11	71850646	71850646	Missense_Mutation	C	T	ENST00000445078.2	c.629C>T	c.(628-630)cCg>cTg	p.P210L
ESCC-0165	CACNA1C	12	2692023	2692023	Silent	T	C	ENST00000347598.4	c.2139T>C	c.(2137-2139)taT>taC	p.Y713Y
ESCC-0165	SLC15A1	13	99361004	99361004	Missense_Mutation	G	A	ENST00000376503.5	c.1085C>T	c.(1084-1086)gCa>gTa	p.A362V
ESCC-0165	ABCC1	16	16180794	16180794	Silent	G	T	ENST00000399410.3	c.2406G>T	c.(2404-2406)gtG>gtT	p.V802V
ESCC-0165	CHRNE	17	4804877	4804877	Missense_Mutation	C	T	ENST00000293780.4	c.544G>A	c.(544-546)Gta>Ata	p.V182I
ESCC-0165	FASN	17	80046431	80046431	Missense_Mutation	C	T	ENST00000306749.2	c.2428G>A	c.(2428-2430)Gcc>Acc	p.A810T
ESCC-0165	ATP9B	18	77134077	77134077	Missense_Mutation	C	T	ENST00000307671.7	c.3250C>T	c.(3250-3252)Ctc>Ttc	p.L1084F
ESCC-0165	HAS1	19	52222487	52222487	Missense_Mutation	G	A	ENST00000222115.1	c.674C>T	c.(673-675)gCg>gTg	p.A225V
ESCC-0094	H6PD	1	9305364	9305364	Missense_Mutation	T	G	ENST00000377403.2	c.371T>G	c.(370-372)aTc>aGc	p.I124S
ESCC-0094	KCNQ4	1	41296877	41296877	Missense_Mutation	G	A	ENST00000347132.5	c.1414G>A	c.(1414-1416)Gag>Aag	p.E472K
ESCC-0094	CACNA1E	1	181680169	181680169	Missense_Mutation	G	C	ENST00000367570.1	c.1135G>C	c.(1135-1137)Gag>Cag	p.E379Q
ESCC-0094	RYR2	1	237948229	237948229	Missense_Mutation	T	A	ENST00000366574.2	c.13217T>A	c.(13216-13218)aTg>aAg	p.M4406K
ESCC-0094	KCNAB1	3	156009868	156009868	Missense_Mutation	C	T	ENST00000302490.8	c.172C>T	c.(172-174)Cac>Tac	p.H58Y
ESCC-0094	HSD17B13	4	88238313	88238313	Silent	G	A	ENST00000328546.4	c.381C>T	c.(379-381)gcC>gcT	p.A127A
ESCC-0094	TRPC3	4	122825566	122825566	Missense_Mutation	C	T	ENST00000379645.3	c.2164G>A	c.(2164-2166)Gtt>Att	p.V722I
ESCC-0094	GABRG2	5	161578744	161578744	Silent	G	C	ENST00000356592.3	c.1137G>C	c.(1135-1137)cgG>cgC	p.R379R
ESCC-0094	SLC17A4	6	25773570	25773570	Silent	C	T	ENST00000377905.4	c.774C>T	c.(772-774)ccC>ccT	p.P258P
ESCC-0094	FUT9	6	96651866	96651866	Missense_Mutation	A	T	ENST00000302103.5	c.835A>T	c.(835-837)Aat>Tat	p.N279Y
ESCC-0094	ABCB1	7	87180156	87180156	Splice_Site	T	C	ENST00000265724.3		c.e11-2
ESCC-0094	TRPV5	7	142622704	142622704	Missense_Mutation	C	A	ENST00000265310.1	c.1042G>T	c.(1042-1044)Gtc>Ttc	p.V348F
ESCC-0094	ABCC9	12	22005341	22005341	Silent	A	G	ENST00000261200.4	c.2604T>C	c.(2602-2604)ctT>ctC	p.L868L
ESCC-0094	CYP27B1	12	58160780	58160780	Silent	G	A	ENST00000228606.4	c.45C>T	c.(43-45)gtC>gtT	p.V15V
ESCC-0094	SLC6A15	12	85255617	85255617	Silent	G	A	ENST00000552192.1	c.1666C>T	c.(1666-1668)Ctg>Ttg	p.L556L
ESCC-0094	SLC12A1	15	48513132	48513132	Silent	G	A	ENST00000330289.6	c.567G>A	c.(565-567)ctG>ctA	p.L189L
ESCC-0094	CACNG5	17	64873488	64873488	Missense_Mutation	G	A	ENST00000533854.1	c.38G>A	c.(37-39)aGc>aAc	p.S13N
ESCC-0094	KDSR	18	61006104	61006104	Nonsense_Mutation	G	A	ENST00000406396.3	c.706C>T	c.(706-708)Cga>Tga	p.R236*
ESCC-0137	BSND	1	55470710	55470710	Missense_Mutation	G	A	ENST00000371265.4	c.193G>A	c.(193-195)Gct>Act	p.A65T
ESCC-0137	FMO2	1	171165890	171165890	Missense_Mutation	G	A	ENST00000209929.7	c.424G>A	c.(424-426)Gca>Aca	p.A142T
ESCC-0137	ITPKB	1	226923320	226923320	Missense_Mutation	C	G	ENST00000272117.3	c.1840G>C	c.(1840-1842)Gac>Cac	p.D614H
ESCC-0137	KHK	2	27315206	27315206	Missense_Mutation	G	T	ENST00000260599.6	c.99G>T	c.(97-99)ttG>ttT	p.L33F
ESCC-0137	SLC4A3	2	220500018	220500018	Missense_Mutation	C	A	ENST00000358055.3	c.1772C>A	c.(1771-1773)gCa>gAa	p.A591E
ESCC-0137	FHIT	3	60522699	60522699	De_novo_Start_OutOfFrame	C	A	ENST00000468189.1
ESCC-0137	PLA1A	3	119344071	119344071	Missense_Mutation	G	C	ENST00000488919.1	c.594G>C	c.(592-594)aaG>aaC	p.K198N
ESCC-0137	SLC15A2	3	121641084	121641084	Missense_Mutation	A	T	ENST00000489711.1	c.715A>T	c.(715-717)Agc>Tgc	p.S239C
ESCC-0137	KCNAB1	3	156175282	156175282	Missense_Mutation	T	G	ENST00000302490.8	c.344T>G	c.(343-345)gTt>gGt	p.V115G
ESCC-0137	UGT3A1	5	35965845	35965845	Missense_Mutation	A	C	ENST00000507113.1	c.384T>G	c.(382-384)ttT>ttG	p.F128L
ESCC-0137	LGSN	6	63990354	63990354	Missense_Mutation	G	T	ENST00000370657.4	c.1102C>A	c.(1102-1104)Cgt>Agt	p.R368S
ESCC-0137	ABCB5	7	20683135	20683135	Silent	T	C	ENST00000404938.2	c.558T>C	c.(556-558)ttT>ttC	p.F186F
ESCC-0137	KCND2	7	119915335	119915335	Missense_Mutation	A	G	ENST00000331113.4	c.649A>G	c.(649-651)Aaa>Gaa	p.K217E
ESCC-0137	KCNQ3	8	133141551	133141551	Silent	C	G	ENST00000388996.4	c.2577G>C	c.(2575-2577)ggG>ggC	p.G859G
ESCC-0137	ALDH1B1	9	38397003	38397003	Missense_Mutation	C	T	ENST00000377698.3	c.1258C>T	c.(1258-1260)Cct>Tct	p.P420S
ESCC-0137	ABCA2	9	139917303	139917303	Missense_Mutation	A	G	ENST00000341511.6	c.290T>C	c.(289-291)cTt>cCt	p.L97P
ESCC-0137	DGKZ	11	46388089	46388089	Nonsense_Mutation	C	T	ENST00000454345.1	c.283C>T	c.(283-285)Cag>Tag	p.Q95*
ESCC-0137	SLC43A1	11	57263635	57263635	Silent	C	T	ENST00000278426.3	c.561G>A	c.(559-561)ctG>ctA	p.L187L
ESCC-0137	ASRGL1	11	62105457	62105457	Missense_Mutation	C	T	ENST00000415229.2	c.8C>T	c.(7-9)cCc>cTc	p.P3L
ESCC-0137	GANAB	11	62394549	62394549	Missense_Mutation	C	T	ENST00000346178.4	c.2359G>A	c.(2359-2361)Gtc>Atc	p.V787I
ESCC-0137	CATSPER1	11	65788415	65788415	Silent	G	A	ENST00000312106.5	c.1794C>T	c.(1792-1794)tcC>tcT	p.S598S
ESCC-0137	CATSPER1	11	65788416	65788416	Missense_Mutation	G	T	ENST00000312106.5	c.1793C>A	c.(1792-1794)tCc>tAc	p.S598Y
ESCC-0137	AASDHPPT	11	105948229	105948229	De_novo_Start_OutOfFrame	A	T	ENST00000278618.4
ESCC-0137	GUCY2C	12	14781633	14781633	Silent	T	G	ENST00000261170.3	c.2196A>C	c.(2194-2196)ccA>ccC	p.P732P
ESCC-0137	NOS1	12	117718597	117718597	Missense_Mutation	C	T	ENST00000338101.4	c.1457G>A	c.(1456-1458)cGc>cAc	p.R486H
ESCC-0137	DHRS7	14	60622842	60622842	Missense_Mutation	C	G	ENST00000216500.5	c.162G>C	c.(160-162)tgG>tgC	p.W54C
ESCC-0137	ATP8B4	15	50264827	50264827	Missense_Mutation	G	C	ENST00000284509.6	c.1195C>G	c.(1195-1197)Caa>Gaa	p.Q399E
ESCC-0137	CACNA1H	16	1270119	1270119	Missense_Mutation	C	T	ENST00000565831.1	c.6169C>T	c.(6169-6171)Cgg>Tgg	p.R2057W
ESCC-0137	ABCA3	16	2333210	2333210	Missense_Mutation	C	T	ENST00000382381.3	c.3838G>A	c.(3838-3840)Gcc>Acc	p.A1280T
ESCC-0137	GAA	17	78078650	78078650	Missense_Mutation	C	T	ENST00000302262.3	c.265C>T	c.(265-267)Cgc>Tgc	p.R89C
ESCC-0137	DSEL	18	65179358	65179358	Missense_Mutation	T	C	ENST00000310045.7	c.2518A>G	c.(2518-2520)Aaa>Gaa	p.K840E
ESCC-0137	CPT1B	22	51008751	51008751	Missense_Mutation	G	A	ENST00000360719.2	c.2113C>T	c.(2113-2115)Cac>Tac	p.H705Y
ESCC-0130	KCNQ4	1	41296912	41296912	Missense_Mutation	G	C	ENST00000347132.5	c.1449G>C	c.(1447-1449)tgG>tgC	p.W483C
ESCC-0130	RPIA	2	89036100	89036100	Silent	C	T	ENST00000283646.4	c.645C>T	c.(643-645)atC>atT	p.I215I
ESCC-0130	CACNB4	2	152727070	152727070	Missense_Mutation	A	T	ENST00000397327.2	c.533T>A	c.(532-534)gTg>gAg	p.V178E
ESCC-0130	GALNT5	2	158115914	158115914	Missense_Mutation	G	C	ENST00000259056.4	c.1320G>C	c.(1318-1320)caG>caC	p.Q440H
ESCC-0130	SLC4A10	2	162735735	162735735	Missense_Mutation	C	G	ENST00000446997.1	c.1043C>G	c.(1042-1044)gCg>gGg	p.A348G
ESCC-0130	SLC23A3	2	220032716	220032716	Silent	G	A	ENST00000409878.3	c.849C>T	c.(847-849)ttC>ttT	p.F283F
ESCC-0130	ABCB6	2	220078891	220078891	Silent	G	A	ENST00000265316.3	c.1404C>T	c.(1402-1404)gcC>gcT	p.A468A
ESCC-0130	D2HGDH	2	242674906	242674906	Missense_Mutation	C	A	ENST00000321264.4	c.267C>A	c.(265-267)aaC>aaA	p.N89K
ESCC-0130	PDE6B	4	656974	656974	Missense_Mutation	G	C	ENST00000496514.1	c.1918G>C	c.(1918-1920)Gag>Cag	p.E640Q
ESCC-0130	ABCG2	4	89061022	89061022	Missense_Mutation	G	C	ENST00000237612.3	c.126C>G	c.(124-126)atC>atG	p.I42M
ESCC-0130	NPR3	5	32774855	32774855	Silent	C	G	ENST00000265074.8	c.1101C>G	c.(1099-1101)ctC>ctG	p.L367L
ESCC-0130	UGT3A1	5	35965565	35965565	Missense_Mutation	C	G	ENST00000507113.1	c.664G>C	c.(664-666)Gat>Cat	p.D222H
ESCC-0130	GABRG2	5	161524675	161524675	Missense_Mutation	C	T	ENST00000356592.3	c.359C>T	c.(358-360)aCg>aTg	p.T120M
ESCC-0130	LGSN	6	63989979	63989979	Missense_Mutation	C	G	ENST00000370657.4	c.1477G>C	c.(1477-1479)Gag>Cag	p.E493Q
ESCC-0130	GRIK2	6	101847185	101847185	Missense_Mutation	C	T	ENST00000421544.1	c.32C>T	c.(31-33)cCa>cTa	p.P11L
ESCC-0130	PON1	7	94940785	94940785	Missense_Mutation	T	C	ENST00000222381.3	c.475A>G	c.(475-477)Atc>Gtc	p.I159V
ESCC-0130	PON1	7	94947668	94947668	Nonsense_Mutation	C	A	ENST00000222381.3	c.112G>T	c.(112-114)Gaa>Taa	p.E38*
ESCC-0130	KCNB2	8	73848862	73848862	Silent	C	T	ENST00000523207.1	c.1272C>T	c.(1270-1272)taC>taT	p.Y424Y
ESCC-0130	TRPM3	9	73442808	73442808	Missense_Mutation	G	C	ENST00000377111.2	c.928C>G	c.(928-930)Cga>Gga	p.R310G
ESCC-0130	ABCA1	9	107665922	107665922	Silent	C	T	ENST00000374736.3	c.39G>A	c.(37-39)aaG>aaA	p.K13K
ESCC-0130	SLC25A25	9	130863596	130863596	Missense_Mutation	G	A	ENST00000373064.5	c.295G>A	c.(295-297)Gac>Aac	p.D99N
ESCC-0130	ABCA2	9	139907759	139907759	Missense_Mutation	G	A	ENST00000341511.6	c.4562C>T	c.(4561-4563)tCg>tTg	p.S1521L
ESCC-0130	PLCE1	10	95791323	95791323	Missense_Mutation	G	A	ENST00000371380.3	c.520G>A	c.(520-522)Gag>Aag	p.E174K
ESCC-0130	KCNK18	10	118969516	118969516	Silent	C	A	ENST00000334549.1	c.861C>A	c.(859-861)gcC>gcA	p.A287A
ESCC-0130	KCNK18	10	118969517	118969517	Missense_Mutation	C	T	ENST00000334549.1	c.862C>T	c.(862-864)Ctt>Ttt	p.L288F
ESCC-0130	GLB1L3	11	134147741	134147741	Silent	G	A	ENST00000431683.2	c.297G>A	c.(295-297)gtG>gtA	p.V99V
ESCC-0130	CACNA2D4	12	1993994	1993994	Silent	G	A	ENST00000382722.5	c.1212C>T	c.(1210-1212)agC>agT	p.S404S
ESCC-0130	GRIN2B	12	13906777	13906777	Nonsense_Mutation	C	A	ENST00000609686.1	c.484G>T	c.(484-486)Gaa>Taa	p.E162*
ESCC-0130	KCNH3	12	49943272	49943272	Missense_Mutation	G	A	ENST00000257981.6	c.1517G>A	c.(1516-1518)cGc>cAc	p.R506H
ESCC-0130	HSD17B6	12	57167679	57167679	Silent	C	T	ENST00000554643.1	c.43C>T	c.(43-45)Ctg>Ttg	p.L15L
ESCC-0130	TPCN1	12	113733865	113733865	Missense_Mutation	C	A	ENST00000392569.4	c.2231C>A	c.(2230-2232)tCc>tAc	p.S744Y
ESCC-0130	TRPC4	13	38211473	38211473	Missense_Mutation	C	G	ENST00000379705.3	c.2501G>C	c.(2500-2502)aGa>aCa	p.R834T
ESCC-0130	SLC15A1	13	99337011	99337011	Silent	G	A	ENST00000376503.5	c.2094C>T	c.(2092-2094)ttC>ttT	p.F698F
ESCC-0130	SLC15A1	13	99337110	99337110	Silent	G	A	ENST00000376503.5	c.1995C>T	c.(1993-1995)atC>atT	p.I665I
ESCC-0130	PLD4	14	105398222	105398222	Silent	G	A	ENST00000392593.4	c.1056G>A	c.(1054-1056)ccG>ccA	p.P352P
ESCC-0130	RYR3	15	33878245	33878245	Silent	C	T	ENST00000389232.4	c.1716C>T	c.(1714-1716)gcC>gcT	p.A572A
ESCC-0130	LCTL	15	66850095	66850095	Missense_Mutation	G	A	ENST00000341509.5	c.887C>T	c.(886-888)gCc>gTc	p.A296V
ESCC-0130	UQCRC2	16	21968789	21968789	Missense_Mutation	C	T	ENST00000561553.1	c.169C>T	c.(169-171)Cct>Tct	p.P57S
ESCC-0130	CACNG3	16	24268092	24268092	Missense_Mutation	G	A	ENST00000005284.3	c.17G>A	c.(16-18)aGa>aAa	p.R6K
ESCC-0130	ATP2C2	16	84432192	84432192	Missense_Mutation	G	C	ENST00000416219.2	c.187G>C	c.(187-189)Gag>Cag	p.E63Q
ESCC-0130	GAPDHS	19	36035856	36035856	Missense_Mutation	G	C	ENST00000222286.4	c.1102G>C	c.(1102-1104)Gat>Cat	p.D368H
ESCC-0130	SLC7A4	22	21384269	21384269	Missense_Mutation	C	T	ENST00000382932.2	c.1354G>A	c.(1354-1356)Gtc>Atc	p.V452I
ESCC-0133	PLA2G2F	1	20469967	20469967	Silent	C	T	ENST00000375102.3	c.198C>T	c.(196-198)ctC>ctT	p.L66L
ESCC-0133	PIK3C2B	1	204412545	204412545	Splice_Site	C	A	ENST00000367187.3	c.3048G>T	c.(3046-3048)caG>caT	p.Q1016H
ESCC-0133	UPP2	2	158977981	158977981	Missense_Mutation	G	C	ENST00000005756.4	c.515G>C	c.(514-516)cGg>cCg	p.R172P
ESCC-0133	ABCA12	2	215880278	215880278	Missense_Mutation	C	T	ENST00000272895.7	c.1892G>A	c.(1891-1893)cGg>cAg	p.R631Q
ESCC-0133	GK5	3	141890299	141890299	Missense_Mutation	C	T	ENST00000392993.2	c.1269G>A	c.(1267-1269)atG>atA	p.M423I
ESCC-0133	PDE6B	4	629677	629677	Missense_Mutation	G	C	ENST00000496514.1	c.630G>C	c.(628-630)ttG>ttC	p.L210F
ESCC-0133	TECRL	4	65274898	65274898	Missense_Mutation	T	C	ENST00000381210.3	c.172A>G	c.(172-174)Act>Gct	p.T58A
ESCC-0133	TRPC3	4	122828478	122828478	Missense_Mutation	T	A	ENST00000379645.3	c.2037A>T	c.(2035-2037)aaA>aaT	p.K679N
ESCC-0133	MFSD8	4	128842823	128842823	Silent	C	G	ENST00000296468.3	c.1206G>C	c.(1204-1206)tcG>tcC	p.S402S
ESCC-0133	ABCE1	4	146041209	146041209	Missense_Mutation	T	A	ENST00000296577.4	c.1048T>A	c.(1048-1050)Tat>Aat	p.Y350N
ESCC-0133	GRIA2	4	158257790	158257790	Missense_Mutation	G	T	ENST00000296526.7	c.1735G>T	c.(1735-1737)Gat>Tat	p.D579Y
ESCC-0133	SLC9A3	5	479960	479960	Silent	G	A	ENST00000264938.3	c.1638C>T	c.(1636-1638)taC>taT	p.Y546Y
ESCC-0133	MGAT1	5	180219318	180219318	Silent	G	A	ENST00000446023.2	c.654C>T	c.(652-654)ttC>ttT	p.F218F
ESCC-0133	GPLD1	6	24436884	24436884	Missense_Mutation	C	T	ENST00000230036.1	c.2278G>A	c.(2278-2280)Gta>Ata	p.V760I
ESCC-0133	ITPR3	6	33651826	33651826	Silent	G	A	ENST00000374316.5	c.4818G>A	c.(4816-4818)ctG>ctA	p.L1606L
ESCC-0133	GRIK2	6	102250260	102250260	Missense_Mutation	A	G	ENST00000421544.1	c.1150A>G	c.(1150-1152)Aga>Gga	p.R384G
ESCC-0133	NAPEPLD	7	102768981	102768981	Silent	G	A	ENST00000417955.1	c.243C>T	c.(241-243)ctC>ctT	p.L81L
ESCC-0133	HYAL4	7	123516814	123516814	Missense_Mutation	T	G	ENST00000223026.4	c.1051T>G	c.(1051-1053)Tgt>Ggt	p.C351G
ESCC-0133	SLC18A1	8	20038445	20038445	Missense_Mutation	G	A	ENST00000276373.5	c.31C>T	c.(31-33)Cgg>Tgg	p.R11W
ESCC-0133	ADCY8	8	131792935	131792935	Missense_Mutation	T	G	ENST00000286355.5	c.3457A>C	c.(3457-3459)Atc>Ctc	p.I1153L
ESCC-0133	PIP4K2A	10	22896911	22896911	Missense_Mutation	G	T	ENST00000376573.4	c.284C>A	c.(283-285)cCg>cAg	p.P95Q
ESCC-0133	CYP26A1	10	94835062	94835062	Nonsense_Mutation	C	T	ENST00000224356.4	c.862C>T	c.(862-864)Cag>Tag	p.Q288*
ESCC-0133	AACS	12	125613906	125613906	Silent	C	T	ENST00000316519.6	c.1449C>T	c.(1447-1449)ggC>ggT	p.G483G
ESCC-0133	SUCLA2	13	48523705	48523705	Missense_Mutation	T	C	ENST00000378654.3	c.1141A>G	c.(1141-1143)Atc>Gtc	p.I381V
ESCC-0133	DHRS12	13	52348094	52348094	Missense_Mutation	T	C	ENST00000444610.2	c.587A>G	c.(586-588)gAt>gGt	p.D196G
ESCC-0133	UGGT2	13	96547537	96547537	Missense_Mutation	C	G	ENST00000376747.3	c.2656G>C	c.(2656-2658)Gat>Cat	p.D886H
ESCC-0133	OXA1L	14	23237240	23237240	Missense_Mutation	C	T	ENST00000604262.1	c.299C>T	c.(298-300)gCa>gTa	p.A100V
ESCC-0133	ATP10A	15	25953353	25953353	Silent	G	A	ENST00000356865.6	c.2439C>T	c.(2437-2439)atC>atT	p.I813I
ESCC-0133	ADCY9	16	4164274	4164274	Silent	G	A	ENST00000294016.3	c.1170C>T	c.(1168-1170)atC>atT	p.I390I
ESCC-0133	SULT1A2	16	28606888	28606888	Missense_Mutation	A	G	ENST00000533150.1	c.257T>C	c.(256-258)gTc>gCc	p.V86A
ESCC-0133	AQP4	18	24440776	24440776	Missense_Mutation	A	G	ENST00000383168.4	c.653T>C	c.(652-654)tTt>tCt	p.F218S
ESCC-0133	CNDP1	18	72238505	72238505	Splice_Site	G	C	ENST00000582365.1	c.712G>C	c.(712-714)Ggt>Cgt	p.G238R
ESCC-0133	CACNG2	22	36960842	36960842	Silent	G	A	ENST00000300105.6	c.528C>T	c.(526-528)taC>taT	p.Y176Y
ESCC-0133	CACNA1I	22	40057311	40057311	Missense_Mutation	C	A	ENST00000401624.1	c.2897C>A	c.(2896-2898)tCc>tAc	p.S966Y
ESCC-0193	CLCNKA	1	16357117	16357117	Missense_Mutation	A	G	ENST00000331433.4	c.1570A>G	c.(1570-1572)Atc>Gtc	p.I524V
ESCC-0193	RYR2	1	237794776	237794776	Missense_Mutation	G	T	ENST00000366574.2	c.6490G>T	c.(6490-6492)Gca>Tca	p.A2164S
ESCC-0193	CPOX	3	98307587	98307587	Missense_Mutation	C	G	ENST00000264193.2	c.923G>C	c.(922-924)gGt>gCt	p.G308A
ESCC-0193	SLCO4C1	5	101631703	101631703	Silent	G	A	ENST00000310954.6	c.264C>T	c.(262-264)taC>taT	p.Y88Y
ESCC-0193	MGAT4B	5	179227190	179227190	Silent	G	A	ENST00000292591.7	c.789C>T	c.(787-789)taC>taT	p.Y263Y
ESCC-0193	SLC6A5	11	20623200	20623200	Missense_Mutation	G	A	ENST00000525748.1	c.529G>A	c.(529-531)Gtt>Att	p.V177I
ESCC-0193	ABCC9	12	22001138	22001138	Nonsense_Mutation	G	A	ENST00000261200.4	c.2812C>T	c.(2812-2814)Cga>Tga	p.R938*
ESCC-0193	ALOX12B	17	7976584	7976584	Missense_Mutation	G	A	ENST00000319144.4	c.1808C>T	c.(1807-1809)cCg>cTg	p.P603L
ESCC-0193	PNPLA6	19	7605519	7605519	Missense_Mutation	G	A	ENST00000221249.6	c.601G>A	c.(601-603)Ggg>Agg	p.G201R
ESCC-0193	CPT1C	19	50208014	50208014	Silent	G	T	ENST00000392518.4	c.741G>T	c.(739-741)ccG>ccT	p.P247P
ESCC-0196	ALDH4A1	1	19216565	19216565	Missense_Mutation	C	T	ENST00000375341.3	c.97G>A	c.(97-99)Gcc>Acc	p.A33T
ESCC-0196	HAO2	1	119934802	119934802	Nonsense_Mutation	C	T	ENST00000325945.3	c.841C>T	c.(841-843)Cga>Tga	p.R281*
ESCC-0196	SV2A	1	149884794	149884794	Missense_Mutation	G	C	ENST00000369146.3	c.599C>G	c.(598-600)tCc>tGc	p.S200C
ESCC-0196	UCK2	1	165875189	165875189	Missense_Mutation	G	C	ENST00000367879.4	c.629G>C	c.(628-630)aGa>aCa	p.R210T
ESCC-0196	CHST2	3	142839946	142839946	Silent	G	C	ENST00000309575.3	c.288G>C	c.(286-288)gcG>gcC	p.A96A
ESCC-0196	ATP10D	4	47589153	47589153	Nonsense_Mutation	C	T	ENST00000273859.3	c.3871C>T	c.(3871-3873)Cag>Tag	p.Q1291*
ESCC-0196	SLC12A2	5	127419953	127419953	Missense_Mutation	G	A	ENST00000262461.2	c.307G>A	c.(307-309)Gca>Aca	p.A103T
ESCC-0196	GABRB2	5	160758118	160758118	Silent	G	T	ENST00000393959.1	c.849C>A	c.(847-849)ctC>ctA	p.L283L
ESCC-0196	HS3ST5	6	114378453	114378453	Nonsense_Mutation	G	A	ENST00000312719.5	c.1009C>T	c.(1009-1011)Cag>Tag	p.Q337*
ESCC-0196	ADCY1	7	45697361	45697361	Missense_Mutation	T	C	ENST00000432715.1	c.509T>C	c.(508-510)aTg>aCg	p.M170T
ESCC-0196	CHAT	10	50870805	50870805	Missense_Mutation	C	T	ENST00000337653.2	c.1954C>T	c.(1954-1956)Cgg>Tgg	p.R652W
ESCC-0196	HPSE2	10	100904005	100904005	Silent	G	A	ENST00000370552.3	c.600C>T	c.(598-600)ctC>ctT	p.L200L
ESCC-0196	HSD17B12	11	43876332	43876332	Missense_Mutation	C	T	ENST00000278353.4	c.752C>T	c.(751-753)tCt>tTt	p.S251F
ESCC-0196	SLC6A13	12	344377	344377	Missense_Mutation	G	A	ENST00000343164.4	c.710C>T	c.(709-711)aCg>aTg	p.T237M
ESCC-0196	KCNJ8	12	21918964	21918964	Missense_Mutation	C	T	ENST00000240662.2	c.968G>A	c.(967-969)cGc>cAc	p.R323H
ESCC-0196	RYR3	15	33955018	33955018	Missense_Mutation	G	C	ENST00000389232.4	c.5287G>C	c.(5287-5289)Gag>Cag	p.E1763Q
ESCC-0196	MAN2A2	15	91455282	91455282	Missense_Mutation	C	T	ENST00000559717.1	c.2119C>T	c.(2119-2121)Cct>Tct	p.P707S
ESCC-0196	ATP6V0D1	16	67473035	67473035	Missense_Mutation	G	A	ENST00000540149.1	c.778C>T	c.(778-780)Cgc>Tgc	p.R260C
ESCC-0196	PHOSPHO1	17	47301735	47301735	Missense_Mutation	T	C	ENST00000310544.4	c.677A>G	c.(676-678)tAc>tGc	p.Y226C
ESCC-0196	MPO	17	56355208	56355208	Missense_Mutation	C	T	ENST00000225275.3	c.1184G>A	c.(1183-1185)cGc>cAc	p.R395H
ESCC-0196	SLC5A4	22	32650198	32650198	Silent	C	T	ENST00000266086.4	c.138G>A	c.(136-138)gcG>gcA	p.A46A
ESCC-0196	KCTD17	22	37449206	37449206	Missense_Mutation	C	T	ENST00000402077.3	c.277C>T	c.(277-279)Cgg>Tgg	p.R93W
ESCC-0196	SULT4A1	22	44235895	44235895	Missense_Mutation	G	C	ENST00000330884.4	c.311C>G	c.(310-312)tCt>tGt	p.S104C
ESCC-0196	MAOA	X	43603076	43603076	Missense_Mutation	C	T	ENST00000338702.3	c.1298C>T	c.(1297-1299)gCg>gTg	p.A433V
ESCC-0093	RYR2	1	237895388	237895388	Silent	A	C	ENST00000366574.2	c.10978A>C	c.(10978-10980)Aga>Cga	p.R3660R
ESCC-0093	CAD	2	27461301	27461301	Silent	C	T	ENST00000403525.1	c.4674C>T	c.(4672-4674)atC>atT	p.I1558I
ESCC-0093	SLC4A10	2	162627485	162627485	Missense_Mutation	A	C	ENST00000446997.1	c.51A>C	c.(49-51)agA>agC	p.R17S
ESCC-0093	MOGAT1	2	223553133	223553133	Missense_Mutation	G	C	ENST00000446656.3	c.165G>C	c.(163-165)ttG>ttC	p.L55F
ESCC-0093	NDUFB6	9	32572934	32572934	Missense_Mutation	G	A	ENST00000379847.3	c.125C>T	c.(124-126)cCt>cTt	p.P42L
ESCC-0093	PKD2L1	10	102054309	102054309	Missense_Mutation	C	T	ENST00000318222.3	c.1642G>A	c.(1642-1644)Gtc>Atc	p.V548I
ESCC-0093	DAK	11	61110835	61110835	Missense_Mutation	C	T	ENST00000394900.3	c.887C>T	c.(886-888)gCc>gTc	p.A296V
ESCC-0093	NOS1	12	117723062	117723062	Missense_Mutation	T	A	ENST00000338101.4	c.1366A>T	c.(1366-1368)Aac>Tac	p.N456Y
ESCC-0093	ADCY4	14	24792142	24792142	Silent	G	A	ENST00000310677.4	c.2310C>T	c.(2308-2310)atC>atT	p.I770I
ESCC-0093	SLC24A1	15	65918203	65918203	Missense_Mutation	C	G	ENST00000399033.4	c.1785C>G	c.(1783-1785)ttC>ttG	p.F595L
ESCC-0093	HAGH	16	1866981	1866981	Silent	G	A	ENST00000566709.1	c.516C>T	c.(514-516)ggC>ggT	p.G172G
ESCC-0093	GYS1	19	49486041	49486041	Missense_Mutation	A	T	ENST00000263276.6	c.685T>A	c.(685-687)Ttc>Atc	p.F229I
ESCC-0093	SLC2A11	22	24220033	24220033	Missense_Mutation	G	C	ENST00000345044.6	c.662G>C	c.(661-663)gGa>gCa	p.G221A
ESCC-0154	FRRS1	1	100214222	100214222	Missense_Mutation	T	C	ENST00000287474.5	c.103A>G	c.(103-105)Atg>Gtg	p.M35V
ESCC-0154	STARD7	2	96861223	96861223	Missense_Mutation	G	C	ENST00000337288.5	c.355C>G	c.(355-357)Cac>Gac	p.H119D
ESCC-0154	ST3GAL6	3	98507046	98507046	Missense_Mutation	T	A	ENST00000483910.1	c.598T>A	c.(598-600)Ttg>Atg	p.L200M
ESCC-0154	GABRP	5	170232818	170232818	Missense_Mutation	C	T	ENST00000519385.1	c.640C>T	c.(640-642)Cgg>Tgg	p.R214W
ESCC-0154	GALNT8	12	4854615	4854615	Missense_Mutation	G	A	ENST00000252318.2	c.881G>A	c.(880-882)cGg>cAg	p.R294Q
ESCC-0154	KCNH3	12	49937815	49937815	Missense_Mutation	C	T	ENST00000257981.6	c.941C>T	c.(940-942)gCg>gTg	p.A314V
ESCC-0154	OAS2	12	113440842	113440842	Missense_Mutation	A	G	ENST00000342315.4	c.1114A>G	c.(1114-1116)Atc>Gtc	p.I372V
ESCC-0154	PLCB2	15	40583629	40583629	Silent	G	T	ENST00000260402.3	c.2707C>A	c.(2707-2709)Cgg>Agg	p.R903R
ESCC-0154	CACNA1H	16	1259138	1259138	Missense_Mutation	G	A	ENST00000565831.1	c.3470G>A	c.(3469-3471)cGc>cAc	p.R1157H
ESCC-0154	MFSD11	17	74765926	74765926	Missense_Mutation	A	G	ENST00000588460.1	c.847A>G	c.(847-849)Att>Gtt	p.I283V
ESCC-0154	KCNJ15	21	39671519	39671519	Missense_Mutation	C	G	ENST00000328656.4	c.336C>G	c.(334-336)gaC>gaG	p.D112E
ESCC-0154	PDE9A	21	44108092	44108092	Missense_Mutation	C	T	ENST00000335512.4	c.206C>T	c.(205-207)gCg>gTg	p.A69V
ESCC-0163	RYR2	1	237951287	237951287	Splice_Site	G	A	ENST00000366574.2		c.e92-1
ESCC-0163	ABCG5	2	44040378	44040378	Silent	T	C	ENST00000405322.1	c.1320A>G	c.(1318-1320)aaA>aaG	p.K440K
ESCC-0163	ABCA12	2	216002864	216002864	Splice_Site	G	C	ENST00000272895.7	c.68C>G	c.(67-69)cCg>cGg	p.P23R
ESCC-0163	NME6	3	48342789	48342789	Missense_Mutation	A	G	ENST00000421967.1	c.14T>C	c.(13-15)cTg>cCg	p.L5P
ESCC-0163	MAN1A1	6	119501082	119501082	Missense_Mutation	C	A	ENST00000368468.3	c.1864G>T	c.(1864-1866)Gat>Tat	p.D622Y
ESCC-0163	SLCO5A1	8	70744539	70744539	Missense_Mutation	G	A	ENST00000524945.1	c.370C>T	c.(370-372)Ctc>Ttc	p.L124F
ESCC-0163	PHYHD1	9	131703841	131703841	Missense_Mutation	C	T	ENST00000372592.3	c.821C>T	c.(820-822)cCg>cTg	p.P274L
ESCC-0163	STARD9	15	42979808	42979808	Missense_Mutation	G	T	ENST00000290607.7	c.6032G>T	c.(6031-6033)tGc>tTc	p.C2011F
ESCC-0163	CACNA1H	16	1254229	1254229	Missense_Mutation	A	T	ENST00000565831.1	c.2222A>T	c.(2221-2223)gAc>gTc	p.D741V
ESCC-0163	SLC12A4	16	67981668	67981668	Missense_Mutation	C	A	ENST00000316341.3	c.1871G>T	c.(1870-1872)aGt>aTt	p.S624I
ESCC-0163	HS3ST3B1	17	14205268	14205268	Missense_Mutation	G	C	ENST00000360954.2	c.433G>C	c.(433-435)Gtg>Ctg	p.V145L
ESCC-0163	NME1	17	49233032	49233032	Missense_Mutation	G	A	ENST00000393196.3	c.17G>A	c.(16-18)cGt>cAt	p.R6H
ESCC-0163	NME2	17	49244292	49244292	Missense_Mutation	G	T	ENST00000393193.2	c.446G>T	c.(445-447)cGc>cTc	p.R149L
ESCC-0185	PANK4	1	2442797	2442797	Missense_Mutation	C	T	ENST00000378466.3	c.1813G>A	c.(1813-1815)Gag>Aag	p.E605K
ESCC-0185	CACNA1E	1	181735724	181735724	Missense_Mutation	A	T	ENST00000367570.1	c.4858A>T	c.(4858-4860)Att>Ttt	p.I1620F
ESCC-0185	CACNA1S	1	201028388	201028388	Missense_Mutation	T	A	ENST00000362061.3	c.3454A>T	c.(3454-3456)Atc>Ttc	p.I1152F
ESCC-0185	ABCB10	1	229683401	229683401	Missense_Mutation	G	C	ENST00000344517.4	c.766C>G	c.(766-768)Ctg>Gtg	p.L256V
ESCC-0185	AQP1	7	30951710	30951710	Silent	G	A	ENST00000311813.4	c.186G>A	c.(184-186)acG>acA	p.T62T
ESCC-0185	PDE1C	7	31918702	31918702	Missense_Mutation	G	A	ENST00000396193.1	c.512C>T	c.(511-513)aCg>aTg	p.T171M
ESCC-0185	PHYHD1	9	131703740	131703740	Silent	C	T	ENST00000372592.3	c.720C>T	c.(718-720)atC>atT	p.I240I
ESCC-0185	SLC2A3	12	8075440	8075440	Missense_Mutation	C	T	ENST00000075120.7	c.1249G>A	c.(1249-1251)Gga>Aga	p.G417R
ESCC-0185	ABCC9	12	22040823	22040823	Silent	G	A	ENST00000261200.4	c.1848C>T	c.(1846-1848)gaC>gaT	p.D616D
ESCC-0185	NOX5	15	69349006	69349006	Silent	C	T	ENST00000448182.3	c.2130C>T	c.(2128-2130)ttC>ttT	p.F710F
ESCC-0185	FAH	15	80472488	80472488	Missense_Mutation	A	G	ENST00000407106.1	c.983A>G	c.(982-984)cAg>cGg	p.Q328R
ESCC-0185	TKTL1	X	153543572	153543572	Missense_Mutation	C	T	ENST00000369915.3	c.914C>T	c.(913-915)gCg>gTg	p.A305V
ESCC-0127	MFSD2A	1	40424494	40424494	Missense_Mutation	C	G	ENST00000372811.5	c.350C>G	c.(349-351)cCc>cGc	p.P117R
ESCC-0127	KCND3	1	112319703	112319703	Nonsense_Mutation	G	A	ENST00000369697.1	c.1654C>T	c.(1654-1656)Caa>Taa	p.Q552*
ESCC-0127	SV2A	1	149881050	149881050	Missense_Mutation	T	A	ENST00000369146.3	c.1253A>T	c.(1252-1254)cAg>cTg	p.Q418L
ESCC-0127	RYR2	1	237777706	237777706	Missense_Mutation	C	T	ENST00000366574.2	c.5278C>T	c.(5278-5280)Cgg>Tgg	p.R1760W
ESCC-0127	KCNH7	2	163693206	163693206	Missense_Mutation	C	T	ENST00000332142.5	c.148G>A	c.(148-150)Gag>Aag	p.E50K
ESCC-0127	CHDH	3	53854628	53854628	Silent	G	A	ENST00000315251.6	c.993C>T	c.(991-993)ggC>ggT	p.G331G
ESCC-0127	SLC22A5	5	131729425	131729425	Missense_Mutation	C	T	ENST00000245407.3	c.1508C>T	c.(1507-1509)gCc>gTc	p.A503V
ESCC-0127	KCNH2	7	150648545	150648545	Missense_Mutation	G	A	ENST00000262186.5	c.1936C>T	c.(1936-1938)Ctc>Ttc	p.L646F
ESCC-0127	GRIN3A	9	104499769	104499769	Missense_Mutation	G	A	ENST00000361820.3	c.493C>T	c.(493-495)Ccc>Tcc	p.P165S
ESCC-0127	SLC2A6	9	136338326	136338326	Silent	C	T	ENST00000371899.4	c.1269G>A	c.(1267-1269)gaG>gaA	p.E423E
ESCC-0127	AKR1E2	10	4877941	4877941	Silent	G	A	ENST00000298375.7	c.399G>A	c.(397-399)ttG>ttA	p.L133L
ESCC-0127	KCNMA1	10	78868281	78868281	Missense_Mutation	C	T	ENST00000286627.5	c.1181G>A	c.(1180-1182)cGc>cAc	p.R394H
ESCC-0127	TRPM5	11	2434037	2434037	Missense_Mutation	C	T	ENST00000155858.6	c.2302G>A	c.(2302-2304)Gag>Aag	p.E768K
ESCC-0127	TRPM5	11	2436504	2436504	Silent	C	T	ENST00000155858.6	c.1326G>A	c.(1324-1326)acG>acA	p.T442T
ESCC-0127	SLC22A8	11	62760801	62760801	Missense_Mutation	G	A	ENST00000336232.2	c.1537C>T	c.(1537-1539)Cgg>Tgg	p.R513W
ESCC-0127	CATSPER1	11	65792933	65792933	Silent	G	A	ENST00000312106.5	c.918C>T	c.(916-918)caC>caT	p.H306H
ESCC-0127	HTR3A	11	113848574	113848574	Missense_Mutation	G	A	ENST00000504030.2	c.149G>A	c.(148-150)cGc>cAc	p.R50H
ESCC-0127	CACNA2D4	12	1965360	1965360	Missense_Mutation	C	G	ENST00000382722.5	c.2044G>C	c.(2044-2046)Gcc>Ccc	p.A682P
ESCC-0127	ABHD4	14	23078735	23078735	Silent	C	T	ENST00000428304.2	c.858C>T	c.(856-858)atC>atT	p.I286I
ESCC-0127	ADCY4	14	24792269	24792269	Missense_Mutation	C	T	ENST00000310677.4	c.2183G>A	c.(2182-2184)gGc>gAc	p.G728D
ESCC-0127	HS3ST4	16	26147278	26147278	Silent	C	G	ENST00000331351.5	c.1080C>G	c.(1078-1080)ctC>ctG	p.L360L
ESCC-0134	FH	1	241682961	241682961	Missense_Mutation	G	T	ENST00000366560.3	c.62C>A	c.(61-63)gCc>gAc	p.A21D
ESCC-0134	KCNS3	2	18113236	18113236	Missense_Mutation	T	C	ENST00000403915.1	c.961T>C	c.(961-963)Tac>Cac	p.Y321H
ESCC-0134	SLC4A1AP	2	27898553	27898553	Silent	A	G	ENST00000326019.6	c.1500A>G	c.(1498-1500)gaA>gaG	p.E500E
ESCC-0134	PHOSPHO2	2	170557528	170557528	Missense_Mutation	A	C	ENST00000359744.3	c.47A>C	c.(46-48)gAc>gCc	p.D16A
ESCC-0134	ASNSD1	2	190531838	190531838	Missense_Mutation	C	T	ENST00000260952.4	c.980C>T	c.(979-981)tCt>tTt	p.S327F
ESCC-0134	ADCY5	3	123167066	123167066	Silent	G	A	ENST00000462833.1	c.327C>T	c.(325-327)gaC>gaT	p.D109D
ESCC-0134	SI	3	164760935	164760935	Missense_Mutation	G	T	ENST00000264382.3	c.1916C>A	c.(1915-1917)gCt>gAt	p.A639D
ESCC-0134	HCN1	5	45696160	45696160	Missense_Mutation	G	C	ENST00000303230.4	c.36C>G	c.(34-36)aaC>aaG	p.N12K
ESCC-0134	GAL3ST4	7	99764398	99764398	Silent	C	T	ENST00000360039.4	c.156G>A	c.(154-156)tcG>tcA	p.S52S
ESCC-0134	SARDH	9	136536697	136536697	Silent	G	A	ENST00000371872.4	c.2286C>T	c.(2284-2286)aaC>aaT	p.N762N
ESCC-0134	HPSE2	10	100995386	100995386	Missense_Mutation	C	G	ENST00000370552.3	c.174G>C	c.(172-174)aaG>aaC	p.K58N
ESCC-0134	PAOX	10	135193813	135193813	Silent	C	T	ENST00000278060.5	c.492C>T	c.(490-492)ggC>ggT	p.G164G
ESCC-0134	TREH	11	118550292	118550292	Silent	C	T	ENST00000529101.1	c.45G>A	c.(43-45)ggG>ggA	p.G15G
ESCC-0134	GLS2	12	56866510	56866510	Missense_Mutation	A	T	ENST00000311966.4	c.1475T>A	c.(1474-1476)tTt>tAt	p.F492Y
ESCC-0134	ATP5B	12	57036324	57036324	Missense_Mutation	T	C	ENST00000262030.3	c.992A>G	c.(991-993)tAt>tGt	p.Y331C
ESCC-0134	LPCAT2	16	55584880	55584880	Missense_Mutation	C	T	ENST00000262134.5	c.1081C>T	c.(1081-1083)Cgt>Tgt	p.R361C
ESCC-0134	CNDP1	18	72228210	72228210	Silent	C	A	ENST00000582365.1	c.294C>A	c.(292-294)ggC>ggA	p.G98G
ESCC-0134	ATP11C	X	139014174	139014174	Splice_Site	C	A	ENST00000370557.1		c.e1+1
ESCC-0134	CLIC2	X	154528216	154528216	Nonsense_Mutation	C	A	ENST00000369449.2	c.175G>T	c.(175-177)Gaa>Taa	p.E59*
ESCC-0167	MFSD4	1	205538286	205538286	Missense_Mutation	T	A	ENST00000367147.4	c.89T>A	c.(88-90)cTg>cAg	p.L30Q
ESCC-0167	SLC26A9	1	205901016	205901016	Missense_Mutation	G	A	ENST00000367135.3	c.524C>T	c.(523-525)aCg>aTg	p.T175M
ESCC-0167	PLD5	1	242264075	242264075	Missense_Mutation	C	T	ENST00000536534.2	c.1249G>A	c.(1249-1251)Gat>Aat	p.D417N
ESCC-0167	MAN2A1	5	109124740	109124740	Silent	C	T	ENST00000261483.4	c.1866C>T	c.(1864-1866)ttC>ttT	p.F622F
ESCC-0167	SLC6A7	5	149589061	149589061	Silent	C	T	ENST00000524041.1	c.1794C>T	c.(1792-1794)agC>agT	p.S598S
ESCC-0167	PSPH	7	56088905	56088905	Start_Codon_SNP	T	C	ENST00000395471.3	c.1A>G	c.(1-3)Atg>Gtg	p.M1V
ESCC-0167	SLC26A3	7	107423484	107423484	Missense_Mutation	C	A	ENST00000340010.5	c.1174G>T	c.(1174-1176)Gct>Tct	p.A392S
ESCC-0167	SLC26A7	8	92406206	92406206	Missense_Mutation	C	T	ENST00000276609.3	c.1874C>T	c.(1873-1875)tCa>tTa	p.S625L
ESCC-0167	NPR2	9	35800796	35800796	Missense_Mutation	C	A	ENST00000342694.2	c.1309C>A	c.(1309-1311)Ccc>Acc	p.P437T
ESCC-0167	SLC29A3	10	73111420	73111420	Missense_Mutation	G	A	ENST00000373189.5	c.485G>A	c.(484-486)cGt>cAt	p.R162H
ESCC-0167	PTEN	10	89692904	89692904	Nonsense_Mutation	C	T	ENST00000371953.3	c.388C>T	c.(388-390)Cga>Tga	p.R130*
ESCC-0167	SLC17A6	11	22399113	22399113	Missense_Mutation	G	A	ENST00000263160.3	c.1576G>A	c.(1576-1578)Gaa>Aaa	p.E526K
ESCC-0167	SLC4A8	12	51868192	51868192	Silent	C	T	ENST00000453097.2	c.1971C>T	c.(1969-1971)atC>atT	p.I657I
ESCC-0167	CYP46A1	14	100165808	100165808	Missense_Mutation	C	A	ENST00000261835.3	c.288C>A	c.(286-288)ttC>ttA	p.F96L
ESCC-0167	KCTD19	16	67328941	67328941	Silent	G	A	ENST00000304372.5	c.1410C>T	c.(1408-1410)tgC>tgT	p.C470C
ESCC-0167	PLCG2	16	81891908	81891908	Missense_Mutation	G	C	ENST00000359376.3	c.378G>C	c.(376-378)ttG>ttC	p.L126F
ESCC-0167	PLCG2	16	81892749	81892749	Missense_Mutation	G	A	ENST00000359376.3	c.460G>A	c.(460-462)Gat>Aat	p.D154N
ESCC-0167	ATP2C2	16	84486827	84486827	Missense_Mutation	G	A	ENST00000416219.2	c.1915G>A	c.(1915-1917)Gac>Aac	p.D639N
ESCC-0167	ENOSF1	18	691249	691249	Missense_Mutation	C	G	ENST00000251101.7	c.451G>C	c.(451-453)Gat>Cat	p.D151H
ESCC-0167	COLGALT1	19	17692226	17692226	Silent	G	A	ENST00000252599.4	c.1842G>A	c.(1840-1842)ctG>ctA	p.L614L
ESCC-0167	CBS	21	44479043	44479043	Missense_Mutation	G	A	ENST00000398165.3	c.1259C>T	c.(1258-1260)tCa>tTa	p.S420L
ESCC-0167	ENOX2	X	129771367	129771367	Missense_Mutation	C	G	ENST00000370935.1	c.1147G>C	c.(1147-1149)Gaa>Caa	p.E383Q
ESCC-0164	PANK4	1	2441530	2441530	Missense_Mutation	C	T	ENST00000378466.3	c.2005G>A	c.(2005-2007)Gca>Aca	p.A669T
ESCC-0164	SFXN5	2	73298791	73298791	Missense_Mutation	G	A	ENST00000272433.2	c.44C>T	c.(43-45)gCc>gTc	p.A15V
ESCC-0164	PDE11A	2	178769881	178769881	Missense_Mutation	C	T	ENST00000286063.6	c.1105G>A	c.(1105-1107)Gcc>Acc	p.A369T
ESCC-0164	ABCB6	2	220083371	220083371	Missense_Mutation	C	G	ENST00000265316.3	c.25G>C	c.(25-27)Gag>Cag	p.E9Q
ESCC-0164	PAM	5	102203032	102203032	Missense_Mutation	G	A	ENST00000304400.7	c.145G>A	c.(145-147)Gta>Ata	p.V49I
ESCC-0164	SLC2A6	9	136339174	136339174	Missense_Mutation	G	A	ENST00000371899.4	c.964C>T	c.(964-966)Cgg>Tgg	p.R322W
ESCC-0164	DHTKD1	10	12139837	12139837	Missense_Mutation	C	G	ENST00000263035.4	c.1513C>G	c.(1513-1515)Ctg>Gtg	p.L505V
ESCC-0164	KCNA5	12	5154667	5154667	Missense_Mutation	G	T	ENST00000252321.3	c.1354G>T	c.(1354-1356)Gtc>Ttc	p.V452F
ESCC-0164	ABCC9	12	22013988	22013988	Splice_Site	A	C	ENST00000261200.4	c.2341T>G	c.(2341-2343)Tac>Gac	p.Y781D
ESCC-0164	ATP2B1	12	90049651	90049651	Missense_Mutation	C	T	ENST00000428670.3	c.13G>A	c.(13-15)Gca>Aca	p.A5T
ESCC-0164	CACNA1H	16	1258197	1258197	Silent	G	A	ENST00000565831.1	c.3339G>A	c.(3337-3339)ccG>ccA	p.P1113P
ESCC-0164	SLC5A5	19	17988644	17988644	Missense_Mutation	G	A	ENST00000222248.3	c.811G>A	c.(811-813)Gct>Act	p.A271T
ESCC-0120	INPP5B	1	38329987	38329987	Missense_Mutation	G	C	ENST00000373024.3	c.2623C>G	c.(2623-2625)Cta>Gta	p.L875V
ESCC-0120	ATP1A4	1	160156461	160156461	Splice_Site	G	T	ENST00000368081.4	c.3062G>T	c.(3061-3063)gGc>gTc	p.G1021V
ESCC-0120	ATP1A4	1	160156462	160156462	Splice_Site	C	T	ENST00000368081.4	c.3063C>T	c.(3061-3063)ggC>ggT	p.G1021G
ESCC-0120	SCN1A	2	166909396	166909396	Silent	A	C	ENST00000409050.1	c.660T>G	c.(658-660)gtT>gtG	p.V220V
ESCC-0120	SLC36A3	5	150668002	150668002	Missense_Mutation	G	A	ENST00000335230.3	c.434C>T	c.(433-435)aCc>aTc	p.T145I
ESCC-0120	SLCO5A1	8	70667685	70667685	Missense_Mutation	G	A	ENST00000524945.1	c.1232C>T	c.(1231-1233)tCg>tTg	p.S411L
ESCC-0120	ABCC2	10	101563894	101563894	Missense_Mutation	C	T	ENST00000370449.4	c.1328C>T	c.(1327-1329)tCa>tTa	p.S443L
ESCC-0120	GDPD4	11	76982388	76982388	Silent	T	A	ENST00000315938.4	c.258A>T	c.(256-258)atA>atT	p.I86I
ESCC-0120	LTA4H	12	96407561	96407561	Missense_Mutation	C	A	ENST00000228740.2	c.1275G>T	c.(1273-1275)tgG>tgT	p.W425C
ESCC-0120	ABCA3	16	2338054	2338054	Missense_Mutation	C	T	ENST00000382381.3	c.2803G>A	c.(2803-2805)Gag>Aag	p.E935K
ESCC-0120	AMDHD2	16	2578543	2578543	Missense_Mutation	T	A	ENST00000293971.6	c.953T>A	c.(952-954)cTg>cAg	p.L318Q
ESCC-0120	GALNS	16	88902200	88902200	Missense_Mutation	C	T	ENST00000268695.5	c.691G>A	c.(691-693)Gct>Act	p.A231T
ESCC-0120	ABCC3	17	48741395	48741395	Missense_Mutation	A	T	ENST00000285238.8	c.1261A>T	c.(1261-1263)Atg>Ttg	p.M421L
ESCC-0120	HCN2	19	613291	613291	Missense_Mutation	C	T	ENST00000251287.2	c.1628C>T	c.(1627-1629)cCg>cTg	p.P543L
ESCC-0120	RYR1	19	38939382	38939382	Missense_Mutation	G	A	ENST00000359596.3	c.1051G>A	c.(1051-1053)Gcc>Acc	p.A351T
ESCC-0120	ARSE	X	2853156	2853156	Missense_Mutation	T	A	ENST00000381134.3	c.1487A>T	c.(1486-1488)aAg>aTg	p.K496M
ESCC-0189	HTR3C	3	183774781	183774781	Missense_Mutation	C	T	ENST00000318351.1	c.508C>T	c.(508-510)Cct>Tct	p.P170S
ESCC-0189	HEXB	5	74016526	74016526	Missense_Mutation	G	T	ENST00000261416.7	c.1567G>T	c.(1567-1569)Gat>Tat	p.D523Y
ESCC-0189	ABCA13	7	48288836	48288836	Missense_Mutation	A	T	ENST00000435803.1	c.1893A>T	c.(1891-1893)caA>caT	p.Q631H
ESCC-0189	NPR2	9	35793070	35793070	Missense_Mutation	G	A	ENST00000342694.2	c.665G>A	c.(664-666)cGc>cAc	p.R222H
ESCC-0189	GRIN1	9	140058267	140058267	Missense_Mutation	G	A	ENST00000371553.3	c.2563G>A	c.(2563-2565)Gag>Aag	p.E855K
ESCC-0189	PFKFB3	10	6263662	6263662	Missense_Mutation	C	T	ENST00000379775.4	c.1037C>T	c.(1036-1038)gCg>gTg	p.A346V
ESCC-0189	CHST6	16	75512893	75512893	Silent	C	T	ENST00000332272.4	c.834G>A	c.(832-834)cgG>cgA	p.R278R
ESCC-0189	NPC1	18	21152119	21152119	Missense_Mutation	C	T	ENST00000269228.5	c.206G>A	c.(205-207)gGc>gAc	p.G69D
ESCC-0156	PKLR	1	155263087	155263087	Silent	C	T	ENST00000392414.3	c.1224G>A	c.(1222-1224)gaG>gaA	p.E408E
ESCC-0156	ACOXL	2	111691202	111691202	Missense_Mutation	G	A	ENST00000389811.4	c.1042G>A	c.(1042-1044)Gag>Aag	p.E348K
ESCC-0156	SI	3	164750474	164750474	Missense_Mutation	A	T	ENST00000264382.3	c.2572T>A	c.(2572-2574)Tta>Ata	p.L858I
ESCC-0156	EHHADH	3	184910627	184910627	Missense_Mutation	C	G	ENST00000456310.1	c.1271G>C	c.(1270-1272)aGa>aCa	p.R424T
ESCC-0156	ATP8A1	4	42448626	42448626	Missense_Mutation	G	C	ENST00000381668.5	c.2932C>G	c.(2932-2934)Ctg>Gtg	p.L978V
ESCC-0156	GRXCR1	4	42895339	42895339	Missense_Mutation	G	A	ENST00000399770.2	c.56G>A	c.(55-57)cGg>cAg	p.R19Q
ESCC-0156	ADCY2	5	7709342	7709342	Missense_Mutation	C	A	ENST00000338316.4	c.1420C>A	c.(1420-1422)Cag>Aag	p.Q474K
ESCC-0156	DMGDH	5	78350090	78350090	Missense_Mutation	G	A	ENST00000255189.3	c.457C>T	c.(457-459)Cgg>Tgg	p.R153W
ESCC-0156	ADCY1	7	45719326	45719326	Silent	C	G	ENST00000297323.7	c.1917C>G	c.(1915-1917)ctC>ctG	p.L639L
ESCC-0156	DDHD2	8	38111141	38111141	Silent	G	A	ENST00000529845.1	c.312G>A	c.(310-312)ctG>ctA	p.L104L
ESCC-0156	KCNS2	8	99441462	99441462	Missense_Mutation	C	T	ENST00000287042.4	c.1255C>T	c.(1255-1257)Cgc>Tgc	p.R419C
ESCC-0156	KCNV1	8	110984838	110984838	Missense_Mutation	C	T	ENST00000524391.1	c.640G>A	c.(640-642)Gtc>Atc	p.V214I
ESCC-0156	CEL	9	135946440	135946440	Silent	C	A	ENST00000372080.4	c.1560C>A	c.(1558-1560)ggC>ggA	p.G520G
ESCC-0156	CYP1A1	15	75015042	75015042	Missense_Mutation	C	A	ENST00000395049.4	c.397G>T	c.(397-399)Gcc>Tcc	p.A133S
ESCC-0156	ABCC1	16	16162096	16162096	Silent	C	G	ENST00000399410.3	c.1761C>G	c.(1759-1761)gcC>gcG	p.A587A
ESCC-0156	DSEL	18	65181159	65181159	Missense_Mutation	C	G	ENST00000310045.7	c.717G>C	c.(715-717)atG>atC	p.M239I
ESCC-0157	MTHFR	1	11854508	11854508	Silent	C	T	ENST00000376592.1	c.1254G>A	c.(1252-1254)ctG>ctA	p.L418L
ESCC-0157	PLB1	2	28824179	28824179	Missense_Mutation	T	G	ENST00000327757.5	c.2587T>G	c.(2587-2589)Tgt>Ggt	p.C863G
ESCC-0157	SCN9A	2	167083097	167083097	Missense_Mutation	A	G	ENST00000409672.1	c.4345T>C	c.(4345-4347)Ttc>Ctc	p.F1449L
ESCC-0157	CPS1	2	211441188	211441188	Missense_Mutation	A	C	ENST00000233072.5	c.355A>C	c.(355-357)Aaa>Caa	p.K119Q
ESCC-0157	ACSL3	2	223806255	223806255	Missense_Mutation	G	C	ENST00000357430.3	c.2046G>C	c.(2044-2046)ttG>ttC	p.L682F
ESCC-0157	D2HGDH	2	242683155	242683155	Silent	C	T	ENST00000321264.4	c.609C>T	c.(607-609)aaC>aaT	p.N203N
ESCC-0157	SLC41A3	3	125786922	125786922	Silent	G	A	ENST00000360370.4	c.141C>T	c.(139-141)agC>agT	p.S47S
ESCC-0157	NCEH1	3	172428690	172428690	Missense_Mutation	C	T	ENST00000475381.1	c.85G>A	c.(85-87)Gac>Aac	p.D29N
ESCC-0157	SLC2A9	4	9922183	9922183	Missense_Mutation	G	C	ENST00000264784.3	c.828C>G	c.(826-828)ttC>ttG	p.F276L
ESCC-0157	GRIA2	4	158256999	158256999	Missense_Mutation	G	T	ENST00000296526.7	c.1443G>T	c.(1441-1443)tgG>tgT	p.W481C
ESCC-0157	CATSPER3	5	134343715	134343715	Silent	C	G	ENST00000282611.6	c.561C>G	c.(559-561)ctC>ctG	p.L187L
ESCC-0157	CATSPER3	5	134343724	134343724	Silent	C	T	ENST00000282611.6	c.570C>T	c.(568-570)atC>atT	p.I190I
ESCC-0157	CATSPER3	5	134343758	134343758	Missense_Mutation	C	G	ENST00000282611.6	c.604C>G	c.(604-606)Cca>Gca	p.P202A
ESCC-0157	ABCC10	6	43415023	43415023	Silent	G	C	ENST00000372530.4	c.3582G>C	c.(3580-3582)ctG>ctC	p.L1194L
ESCC-0157	ABCC10	6	43416942	43416942	Splice_Site	G	C	ENST00000372530.4	c.4203G>C	c.(4201-4203)aaG>aaC	p.K1401N
ESCC-0157	SLC18B1	6	133118193	133118193	Silent	C	T	ENST00000275227.4	c.111G>A	c.(109-111)ctG>ctA	p.L37L
ESCC-0157	IYD	6	150719221	150719221	Missense_Mutation	C	T	ENST00000344419.3	c.718C>T	c.(718-720)Cct>Tct	p.P240S
ESCC-0157	SLC22A3	6	160769679	160769679	Silent	C	T	ENST00000275300.2	c.228C>T	c.(226-228)ccC>ccT	p.P76P
ESCC-0157	ABCB5	7	20698280	20698280	Missense_Mutation	T	C	ENST00000404938.2	c.1688T>C	c.(1687-1689)gTt>gCt	p.V563A
ESCC-0157	ABCA13	7	48313978	48313978	Missense_Mutation	C	G	ENST00000435803.1	c.4715C>G	c.(4714-4716)tCt>tGt	p.S1572C
ESCC-0157	WBSCR17	7	70853278	70853278	Missense_Mutation	C	G	ENST00000333538.5	c.480C>G	c.(478-480)ttC>ttG	p.F160L
ESCC-0157	CA13	8	86171766	86171766	Missense_Mutation	G	A	ENST00000321764.3	c.352G>A	c.(352-354)Gag>Aag	p.E118K
ESCC-0157	KCNS2	8	99440898	99440898	Missense_Mutation	G	A	ENST00000287042.4	c.691G>A	c.(691-693)Gag>Aag	p.E231K
ESCC-0157	GCNT1	9	79117666	79117666	Silent	A	T	ENST00000376730.4	c.369A>T	c.(367-369)atA>atT	p.I123I
ESCC-0157	ALG2	9	101980842	101980842	Missense_Mutation	C	G	ENST00000476832.1	c.625G>C	c.(625-627)Gac>Cac	p.D209H
ESCC-0157	PC	11	66616434	66616434	Missense_Mutation	C	T	ENST00000393958.2	c.3473G>A	c.(3472-3474)cGc>cAc	p.R1158H
ESCC-0157	KCNA1	12	5021367	5021367	Missense_Mutation	G	A	ENST00000382545.3	c.823G>A	c.(823-825)Gag>Aag	p.E275K
ESCC-0157	KCNA5	12	5153536	5153536	Missense_Mutation	G	A	ENST00000252321.3	c.223G>A	c.(223-225)Gtg>Atg	p.V75M
ESCC-0157	KCNA5	12	5154267	5154267	Silent	G	A	ENST00000252321.3	c.954G>A	c.(952-954)agG>agA	p.R318R
ESCC-0157	OAS1	12	113346351	113346351	Missense_Mutation	C	T	ENST00000551241.1	c.191C>T	c.(190-192)tCa>tTa	p.S64L
ESCC-0157	ATP8B4	15	50193423	50193423	Missense_Mutation	T	A	ENST00000284509.6	c.2155A>T	c.(2155-2157)Aat>Tat	p.N719Y
ESCC-0157	ACSM3	16	20807764	20807764	Missense_Mutation	C	G	ENST00000289416.5	c.1627C>G	c.(1627-1629)Cag>Gag	p.Q543E
ESCC-0157	CHST5	16	75563902	75563902	Silent	G	A	ENST00000336257.3	c.381C>T	c.(379-381)gaC>gaT	p.D127D
ESCC-0157	KCNJ16	17	68128565	68128565	Missense_Mutation	G	A	ENST00000589377.1	c.337G>A	c.(337-339)Gac>Aac	p.D113N
ESCC-0157	PCYT2	17	79866830	79866830	Missense_Mutation	C	T	ENST00000538936.2	c.262G>A	c.(262-264)Gag>Aag	p.E88K
ESCC-0157	PDE4A	19	10578138	10578138	Silent	G	A	ENST00000352831.6	c.2502G>A	c.(2500-2502)ccG>ccA	p.P834P
ESCC-0157	HAO1	20	7866454	7866454	Missense_Mutation	C	T	ENST00000378789.3	c.871G>A	c.(871-873)Gac>Aac	p.D291N
ESCC-0157	MCAT	22	43533092	43533092	Nonsense_Mutation	G	A	ENST00000290429.6	c.724C>T	c.(724-726)Caa>Taa	p.Q242*
ESCC-0157	HS6ST2	X	132092370	132092370	Missense_Mutation	G	T	ENST00000521489.1	c.261C>A	c.(259-261)ttC>ttA	p.F87L
ESCC-0132	SLC9A1	1	27434356	27434356	Splice_Site	C	T	ENST00000263980.3	c.1065G>A	c.(1063-1065)gcG>gcA	p.A355A
ESCC-0132	ACYP2	2	54365849	54365849	Missense_Mutation	G	A	ENST00000394666.3	c.149G>A	c.(148-150)gGc>gAc	p.G50D
ESCC-0132	KCNJ3	2	155555708	155555708	Missense_Mutation	G	C	ENST00000295101.2	c.421G>C	c.(421-423)Gag>Cag	p.E141Q
ESCC-0132	ABCE1	4	146041209	146041209	Missense_Mutation	T	A	ENST00000296577.4	c.1048T>A	c.(1048-1050)Tat>Aat	p.Y350N
ESCC-0132	ASIC5	4	156784887	156784887	Silent	C	T	ENST00000537611.2	c.60G>A	c.(58-60)aaG>aaA	p.K20K
ESCC-0132	SLC9A3	5	482776	482776	Missense_Mutation	G	A	ENST00000264938.3	c.1243C>T	c.(1243-1245)Cgc>Tgc	p.R415C
ESCC-0132	AGXT2	5	35039462	35039462	Missense_Mutation	C	A	ENST00000231420.6	c.329G>T	c.(328-330)gGg>gTg	p.G110V
ESCC-0132	VDAC1	5	133316519	133316519	Missense_Mutation	G	A	ENST00000265333.3	c.452C>T	c.(451-453)gCc>gTc	p.A151V
ESCC-0132	GOT1	10	101190280	101190280	Missense_Mutation	G	A	ENST00000370508.5	c.43C>T	c.(43-45)Cct>Tct	p.P15S
ESCC-0132	SLC5A12	11	26725405	26725405	Silent	A	G	ENST00000396005.3	c.615T>C	c.(613-615)acT>acC	p.T205T
ESCC-0132	BBOX1	11	27148936	27148936	Missense_Mutation	C	T	ENST00000529202.1	c.1100C>T	c.(1099-1101)gCt>gTt	p.A367V
ESCC-0132	PLA2G4D	15	42363478	42363478	Silent	C	T	ENST00000290472.3	c.1719G>A	c.(1717-1719)cgG>cgA	p.R573R
ESCC-0132	CA4	17	58236740	58236740	Silent	G	A	ENST00000300900.4	c.894G>A	c.(892-894)ctG>ctA	p.L298L
ESCC-0132	NPC1	18	21166251	21166251	Splice_Site	C	A	ENST00000269228.5	c.57G>T	c.(55-57)caG>caT	p.Q19H
ESCC-0132	ATP8B3	19	1809692	1809692	Missense_Mutation	C	G	ENST00000310127.6	c.352G>C	c.(352-354)Ggg>Cgg	p.G118R
ESCC-0132	PLCB4	20	9434025	9434025	Missense_Mutation	C	T	ENST00000378501.2	c.2876C>T	c.(2875-2877)aCg>aTg	p.T959M
ESCC-0132	SLC9A8	20	48472034	48472034	Missense_Mutation	A	G	ENST00000361573.2	c.629A>G	c.(628-630)aAt>aGt	p.N210S
ESCC-0132	ARSD	X	2825371	2825371	Missense_Mutation	G	A	ENST00000381154.1	c.1723C>T	c.(1723-1725)Ccg>Tcg	p.P575S
ESCC-0132	CLCN4	X	10155573	10155573	Missense_Mutation	G	A	ENST00000380833.4	c.163G>A	c.(163-165)Gag>Aag	p.E55K
ESCC-0175	MECR	1	29542560	29542560	Silent	C	T	ENST00000263702.6	c.363G>A	c.(361-363)ggG>ggA	p.G121G
ESCC-0175	LPGAT1	1	211956832	211956832	Missense_Mutation	G	A	ENST00000366997.4	c.466C>T	c.(466-468)Cgt>Tgt	p.R156C
ESCC-0175	CAD	2	27464976	27464976	Missense_Mutation	G	T	ENST00000403525.1	c.5892G>T	c.(5890-5892)caG>caT	p.Q1964H
ESCC-0175	CACNB4	2	152739812	152739812	Nonsense_Mutation	G	A	ENST00000397327.2	c.79C>T	c.(79-81)Cga>Tga	p.R27*
ESCC-0175	SLC4A3	2	220497158	220497158	Missense_Mutation	G	T	ENST00000358055.3	c.1135G>T	c.(1135-1137)Gcc>Tcc	p.A379S
ESCC-0175	SCN5A	3	38646374	38646374	Missense_Mutation	G	A	ENST00000455624.2	c.1364C>T	c.(1363-1365)aCc>aTc	p.T455I
ESCC-0175	HCN1	5	45461977	45461977	Missense_Mutation	C	G	ENST00000303230.4	c.982G>C	c.(982-984)Gat>Cat	p.D328H
ESCC-0175	CNGB3	8	87638295	87638295	Missense_Mutation	C	A	ENST00000320005.5	c.1494G>T	c.(1492-1494)ttG>ttT	p.L498F
ESCC-0175	SLC3A2	11	62655835	62655835	Silent	C	T	ENST00000377889.2	c.1377C>T	c.(1375-1377)tcC>tcT	p.S459S
ESCC-0175	SLC13A5	17	6590883	6590883	Missense_Mutation	C	T	ENST00000433363.2	c.1540G>A	c.(1540-1542)Gtg>Atg	p.V514M
ESCC-0175	DGKE	17	54939579	54939579	Silent	T	C	ENST00000284061.3	c.1491T>C	c.(1489-1491)aaT>aaC	p.N497N
ESCC-0175	FASN	17	80048415	80048415	Missense_Mutation	C	T	ENST00000306749.2	c.1706G>A	c.(1705-1707)tGc>tAc	p.C569Y
ESCC-0175	ST8SIA3	18	55021645	55021645	Silent	G	A	ENST00000324000.3	c.192G>A	c.(190-192)gcG>gcA	p.A64A
ESCC-0184	KCNK3	2	26950926	26950926	Silent	C	T	ENST00000302909.3	c.675C>T	c.(673-675)ttC>ttT	p.F225F
ESCC-0184	PIK3CA	3	178938934	178938934	Missense_Mutation	G	A	ENST00000263967.3	c.2176G>A	c.(2176-2178)Gaa>Aaa	p.E726K
ESCC-0184	MCCC1	3	182804564	182804564	Missense_Mutation	A	T	ENST00000265594.4	c.286T>A	c.(286-288)Tat>Aat	p.Y96N
ESCC-0184	OXCT1	5	41794106	41794106	Splice_Site	G	C	ENST00000196371.5	c.1247C>G	c.(1246-1248)cCt>cGt	p.P416R
ESCC-0184	DMGDH	5	78340190	78340190	Missense_Mutation	G	A	ENST00000255189.3	c.931C>T	c.(931-933)Cca>Tca	p.P311S
ESCC-0184	PAM	5	102343222	102343222	Silent	G	A	ENST00000304400.7	c.2076G>A	c.(2074-2076)gtG>gtA	p.V692V
ESCC-0184	SLC29A1	6	44200735	44200735	Silent	C	T	ENST00000393841.1	c.1251C>T	c.(1249-1251)ttC>ttT	p.F417F
ESCC-0184	GAL3ST4	7	99758264	99758264	Missense_Mutation	G	C	ENST00000360039.4	c.748C>G	c.(748-750)Cga>Gga	p.R250G
ESCC-0184	EXTL3	8	28575635	28575635	Missense_Mutation	C	G	ENST00000220562.4	c.2059C>G	c.(2059-2061)Cct>Gct	p.P687A
ESCC-0184	ABCA1	9	107550277	107550277	Missense_Mutation	C	T	ENST00000374736.3	c.6128G>A	c.(6127-6129)gGt>gAt	p.G2043D
ESCC-0184	ASS1	9	133342161	133342161	Missense_Mutation	G	A	ENST00000372394.1	c.470G>A	c.(469-471)cGc>cAc	p.R157H
ESCC-0184	ENTPD8	9	140329663	140329663	Missense_Mutation	C	G	ENST00000472938.1	c.1289G>C	c.(1288-1290)cGa>cCa	p.R430P
ESCC-0184	SLC3A2	11	62652114	62652114	Missense_Mutation	C	T	ENST00000377889.2	c.887C>T	c.(886-888)tCa>tTa	p.S296L
ESCC-0184	SLC25A3	12	98993770	98993770	Missense_Mutation	A	G	ENST00000228318.3	c.682A>G	c.(682-684)Ata>Gta	p.I228V
ESCC-0184	ADPGK	15	73052778	73052778	Missense_Mutation	C	T	ENST00000311669.8	c.613G>A	c.(613-615)Gag>Aag	p.E205K
ESCC-0184	HS3ST4	16	26147200	26147200	Silent	G	A	ENST00000331351.5	c.1002G>A	c.(1000-1002)ggG>ggA	p.G334G
ESCC-0184	TRPV1	17	3493203	3493203	Silent	C	G	ENST00000310522.5	c.942G>C	c.(940-942)ctG>ctC	p.L314L
ESCC-0184	KCNQ2	20	62046447	62046447	Missense_Mutation	G	T	ENST00000360480.3	c.1250C>A	c.(1249-1251)tCc>tAc	p.S417Y
ESCC-0184	SLC5A4	22	32621655	32621655	Missense_Mutation	C	T	ENST00000266086.4	c.1436G>A	c.(1435-1437)aGa>aAa	p.R479K
ESCC-0184	CA5B	X	15792481	15792481	Silent	G	A	ENST00000318636.3	c.516G>A	c.(514-516)ctG>ctA	p.L172L
ESCC-0184	ABCB7	X	74318895	74318895	Splice_Site	A	T	ENST00000253577.3	c.338T>A	c.(337-339)tTa>tAa	p.L113*
ESCC-0184	SLC9A6	X	135092663	135092663	Missense_Mutation	T	C	ENST00000370695.4	c.962T>C	c.(961-963)tTc>tCc	p.F321S
ESCC-0176	CLCNKA	1	16356460	16356460	Splice_Site	G	C	ENST00000331433.4	c.1298G>C	c.(1297-1299)gGa>gCa	p.G433A
ESCC-0176	GGPS1	1	235505506	235505506	Missense_Mutation	C	T	ENST00000391855.2	c.160C>T	c.(160-162)Cac>Tac	p.H54Y
ESCC-0176	SLC4A10	2	162719506	162719506	Missense_Mutation	C	G	ENST00000446997.1	c.700C>G	c.(700-702)Ccc>Gcc	p.P234A
ESCC-0176	SLC51A	3	195959935	195959935	Splice_Site	G	A	ENST00000296327.5	c.888G>A	c.(886-888)gtG>gtA	p.V296V
ESCC-0176	PDE6B	4	647752	647752	Missense_Mutation	G	A	ENST00000496514.1	c.823G>A	c.(823-825)Gtg>Atg	p.V275M
ESCC-0176	AGPAT9	4	84519294	84519294	Missense_Mutation	G	A	ENST00000395226.2	c.1087G>A	c.(1087-1089)Gtc>Atc	p.V363I
ESCC-0176	HCN1	5	45267304	45267304	Missense_Mutation	G	C	ENST00000303230.4	c.1670C>G	c.(1669-1671)aCa>aGa	p.T557R
ESCC-0176	TRPM3	9	73168226	73168226	Splice_Site	G	A	ENST00000377111.2	c.3188C>T	c.(3187-3189)cCt>cTt	p.P1063L
ESCC-0176	PFKFB3	10	6255692	6255692	Missense_Mutation	G	T	ENST00000379775.4	c.183G>T	c.(181-183)tgG>tgT	p.W61C
ESCC-0176	LYZL1	10	29581536	29581536	Missense_Mutation	G	T	ENST00000375500.3	c.366G>T	c.(364-366)caG>caT	p.Q122H
ESCC-0176	SLC16A12	10	91203565	91203565	Silent	G	A	ENST00000371790.4	c.252C>T	c.(250-252)taC>taT	p.Y84Y
ESCC-0176	PDE3A	12	20522715	20522715	Missense_Mutation	C	A	ENST00000359062.3	c.497C>A	c.(496-498)gCc>gAc	p.A166D
ESCC-0176	TRPV3	17	3447918	3447918	Missense_Mutation	G	T	ENST00000301365.4	c.266C>A	c.(265-267)cCt>cAt	p.P89H
ESCC-0176	P2RX1	17	3819505	3819505	Silent	G	A	ENST00000225538.3	c.15C>T	c.(13-15)ttC>ttT	p.F5F
ESCC-0176	SLC13A3	20	45188672	45188672	Missense_Mutation	G	A	ENST00000279027.4	c.1798C>T	c.(1798-1800)Cgg>Tgg	p.R600W
ESCC-0176	GAL3ST1	22	30951326	30951326	Missense_Mutation	G	A	ENST00000402321.1	c.886C>T	c.(886-888)Cgc>Tgc	p.R296C
ESCC-0176	MIOX	22	50928243	50928243	Silent	G	A	ENST00000216075.6	c.816G>A	c.(814-816)caG>caA	p.Q272Q
ESCC-0166	RYR2	1	237890472	237890472	Missense_Mutation	G	A	ENST00000366574.2	c.10811G>A	c.(10810-10812)cGg>cAg	p.R3604Q
ESCC-0166	HTR3D	3	183754648	183754648	Silent	C	A	ENST00000382489.3	c.624C>A	c.(622-624)acC>acA	p.T208T
ESCC-0166	PDHA2	4	96762200	96762200	Missense_Mutation	G	A	ENST00000295266.4	c.899G>A	c.(898-900)cGt>cAt	p.R300H
ESCC-0166	MTTP	4	100529989	100529989	Missense_Mutation	G	A	ENST00000511045.1	c.1705G>A	c.(1705-1707)Gct>Act	p.A569T
ESCC-0166	ASIC5	4	156784847	156784847	Nonsense_Mutation	G	A	ENST00000537611.2	c.100C>T	c.(100-102)Cga>Tga	p.R34*
ESCC-0166	SLC27A6	5	128351617	128351617	Nonsense_Mutation	G	T	ENST00000262462.4	c.1009G>T	c.(1009-1011)Gga>Tga	p.G337*
ESCC-0166	GABRA1	5	161309578	161309578	Missense_Mutation	G	T	ENST00000428797.2	c.574G>T	c.(574-576)Gca>Tca	p.A192S
ESCC-0166	PLA2G7	6	46675812	46675812	Missense_Mutation	G	C	ENST00000274793.7	c.956C>G	c.(955-957)tCt>tGt	p.S319C
ESCC-0166	ASIC3	7	150747304	150747304	Missense_Mutation	G	A	ENST00000349064.5	c.646G>A	c.(646-648)Gtg>Atg	p.V216M
ESCC-0166	NAA60	16	3533476	3533476	Nonsense_Mutation	G	T	ENST00000360862.5	c.256G>T	c.(256-258)Gaa>Taa	p.E86*
ESCC-0095	CACNA1E	1	181765972	181765972	Missense_Mutation	G	T	ENST00000367570.1	c.6248G>T	c.(6247-6249)aGg>aTg	p.R2083M
ESCC-0095	ARSJ	4	114824547	114824547	Missense_Mutation	G	A	ENST00000315366.7	c.683C>T	c.(682-684)gCt>gTt	p.A228V
ESCC-0095	SLC25A16	10	70266430	70266430	Missense_Mutation	A	G	ENST00000609923.1	c.269T>C	c.(268-270)cTt>cCt	p.L90P
ESCC-0095	GDPD4	11	76954809	76954809	Missense_Mutation	C	T	ENST00000315938.4	c.1171G>A	c.(1171-1173)Gaa>Aaa	p.E391K
ESCC-0095	SLCO1C1	12	20864352	20864352	Missense_Mutation	A	T	ENST00000266509.2	c.437A>T	c.(436-438)aAt>aTt	p.N146I
ESCC-0095	MOCOS	18	33783131	33783131	Missense_Mutation	G	A	ENST00000261326.5	c.997G>A	c.(997-999)Gac>Aac	p.D333N
ESCC-0095	HEPH	X	65423338	65423338	Missense_Mutation	T	A	ENST00000419594.1	c.1643T>A	c.(1642-1644)aTc>aAc	p.I548N
ESCC-0104	GRIK3	1	37307336	37307336	Splice_Site	C	T	ENST00000373091.3		c.e10+1
ESCC-0104	SCN7A	2	167328913	167328913	Missense_Mutation	T	A	ENST00000409855.1	c.486A>T	c.(484-486)aaA>aaT	p.K162N
ESCC-0104	SCN11A	3	38950496	38950496	Missense_Mutation	C	G	ENST00000302328.3	c.1291G>C	c.(1291-1293)Gaa>Caa	p.E431Q
ESCC-0104	ABHD10	3	111705806	111705806	Missense_Mutation	G	A	ENST00000273359.3	c.484G>A	c.(484-486)Gca>Aca	p.A162T
ESCC-0104	SLC35A5	3	112300135	112300135	Nonsense_Mutation	C	T	ENST00000492406.1	c.1171C>T	c.(1171-1173)Cga>Tga	p.R391*
ESCC-0104	MTHFD1L	6	151277171	151277171	Silent	C	T	ENST00000367321.3	c.1767C>T	c.(1765-1767)atC>atT	p.I589I
ESCC-0104	ABCA13	7	48335319	48335319	Missense_Mutation	C	T	ENST00000435803.1	c.8978C>T	c.(8977-8979)tCg>tTg	p.S2993L
ESCC-0104	PON3	7	94989404	94989404	Missense_Mutation	C	T	ENST00000265627.5	c.946G>A	c.(946-948)Gtg>Atg	p.V316M
ESCC-0104	IDO2	8	39871215	39871215	Missense_Mutation	G	A	ENST00000389060.4	c.851G>A	c.(850-852)cGt>cAt	p.R284H
ESCC-0104	SLC26A7	8	92330559	92330559	Missense_Mutation	T	C	ENST00000276609.3	c.593T>C	c.(592-594)cTc>cCc	p.L198P
ESCC-0104	SLC26A7	8	92330560	92330560	Silent	C	T	ENST00000276609.3	c.594C>T	c.(592-594)ctC>ctT	p.L198L
ESCC-0104	IDI2	10	1065625	1065625	Silent	G	C	ENST00000277517.1	c.516C>G	c.(514-516)ctC>ctG	p.L172L
ESCC-0104	CUBN	10	16992027	16992027	Missense_Mutation	C	A	ENST00000377833.4	c.5053G>T	c.(5053-5055)Ggc>Tgc	p.G1685C
ESCC-0104	PLCE1	10	96081753	96081753	Silent	A	G	ENST00000371380.3	c.6438A>G	c.(6436-6438)ccA>ccG	p.P2146P
ESCC-0104	NDUFS3	11	47603714	47603714	Silent	C	T	ENST00000263774.4	c.456C>T	c.(454-456)ccC>ccT	p.P152P
ESCC-0104	DAGLA	11	61511357	61511357	Missense_Mutation	C	T	ENST00000257215.5	c.2525C>T	c.(2524-2526)gCg>gTg	p.A842V
ESCC-0104	ITPK1	14	93408239	93408239	Silent	G	A	ENST00000267615.6	c.912C>T	c.(910-912)ggC>ggT	p.G304G
ESCC-0104	ITPK1	14	93412754	93412754	Missense_Mutation	C	T	ENST00000267615.6	c.823G>A	c.(823-825)Gtg>Atg	p.V275M
ESCC-0104	ABCA3	16	2334332	2334332	Silent	C	T	ENST00000382381.3	c.3636G>A	c.(3634-3636)acG>acA	p.T1212T
ESCC-0104	P2RX1	17	3819429	3819429	Missense_Mutation	C	T	ENST00000225538.3	c.91G>A	c.(91-93)Gtt>Att	p.V31I
ESCC-0104	ACACA	17	35512672	35512672	Missense_Mutation	C	G	ENST00000394406.2	c.5269G>C	c.(5269-5271)Gat>Cat	p.D1757H
ESCC-0104	ABCA5	17	67309295	67309295	Missense_Mutation	G	C	ENST00000392676.3	c.245C>G	c.(244-246)aCt>aGt	p.T82S
ESCC-0104	EDEM2	20	33706436	33706436	Missense_Mutation	C	G	ENST00000374492.3	c.1201G>C	c.(1201-1203)Gaa>Caa	p.E401Q
ESCC-0104	EDEM2	20	33706456	33706456	Missense_Mutation	C	G	ENST00000374492.3	c.1181G>C	c.(1180-1182)aGa>aCa	p.R394T
ESCC-0104	EDEM2	20	33706466	33706466	Missense_Mutation	C	G	ENST00000374492.3	c.1171G>C	c.(1171-1173)Gaa>Caa	p.E391Q
ESCC-0104	TMLHE	X	154743900	154743900	Missense_Mutation	C	G	ENST00000334398.3	c.385G>C	c.(385-387)Gat>Cat	p.D129H
ESCC-0100	SMPDL3B	1	28282207	28282207	Missense_Mutation	G	A	ENST00000373894.3	c.703G>A	c.(703-705)Ggc>Agc	p.G235S
ESCC-0100	RYR2	1	237787092	237787092	Missense_Mutation	G	A	ENST00000366574.2	c.5944G>A	c.(5944-5946)Gac>Aac	p.D1982N
ESCC-0100	ABCG5	2	44055171	44055171	Silent	C	T	ENST00000405322.1	c.342G>A	c.(340-342)acG>acA	p.T114T
ESCC-0100	SCN7A	2	167300099	167300099	Missense_Mutation	A	T	ENST00000409855.1	c.1714T>A	c.(1714-1716)Ttt>Att	p.F572I
ESCC-0100	DGKD	2	234358633	234358633	Missense_Mutation	G	A	ENST00000264057.2	c.1894G>A	c.(1894-1896)Gat>Aat	p.D632N
ESCC-0100	SLC6A3	5	1441532	1441532	Silent	G	A	ENST00000270349.9	c.360C>T	c.(358-360)ctC>ctT	p.L120L
ESCC-0100	SLC27A6	5	128301877	128301877	Missense_Mutation	T	A	ENST00000262462.4	c.47T>A	c.(46-48)cTg>cAg	p.L16Q
ESCC-0100	SLC27A6	5	128301878	128301878	Silent	G	T	ENST00000262462.4	c.48G>T	c.(46-48)ctG>ctT	p.L16L
ESCC-0100	AGPAT4	6	161653333	161653333	De_novo_Start_OutOfFrame	G	A	ENST00000320285.4
ESCC-0100	DGKI	7	137304572	137304572	Missense_Mutation	G	C	ENST00000288490.5	c.991C>G	c.(991-993)Cag>Gag	p.Q331E
ESCC-0100	SLC3A2	11	62652683	62652683	Missense_Mutation	C	G	ENST00000377889.2	c.970C>G	c.(970-972)Cag>Gag	p.Q324E
ESCC-0100	SVOP	12	109306414	109306414	Missense_Mutation	C	T	ENST00000299134.5	c.1348G>A	c.(1348-1350)Gag>Aag	p.E450K
ESCC-0100	ATP7B	13	52549257	52549257	Missense_Mutation	C	A	ENST00000242839.4	c.99G>T	c.(97-99)atG>atT	p.M33I
ESCC-0100	TRPM7	15	50866850	50866850	Missense_Mutation	T	C	ENST00000313478.7	c.5086A>G	c.(5086-5088)Ata>Gta	p.I1696V
ESCC-0100	ATP2B3	X	152823620	152823620	Silent	C	T	ENST00000349466.2	c.2484C>T	c.(2482-2484)acC>acT	p.T828T
ESCC-0089	MAN1C1	1	26104748	26104748	Silent	G	A	ENST00000374332.4	c.1410G>A	c.(1408-1410)aaG>aaA	p.K470K
ESCC-0089	ATP1A1	1	116944258	116944258	Missense_Mutation	C	A	ENST00000295598.5	c.2932C>A	c.(2932-2934)Ctt>Att	p.L978I
ESCC-0089	CACNA1E	1	181686244	181686244	Missense_Mutation	G	C	ENST00000367570.1	c.1331G>C	c.(1330-1332)cGa>cCa	p.R444P
ESCC-0089	ATP2B4	1	203668775	203668775	Missense_Mutation	C	G	ENST00000357681.5	c.579C>G	c.(577-579)atC>atG	p.I193M
ESCC-0089	KCNK2	1	215256745	215256745	Missense_Mutation	C	G	ENST00000444842.2	c.17C>G	c.(16-18)tCg>tGg	p.S6W
ESCC-0089	UGGT1	2	128928788	128928788	Nonsense_Mutation	C	T	ENST00000259253.6	c.3034C>T	c.(3034-3036)Cag>Tag	p.Q1012*
ESCC-0089	ADCY5	3	123071366	123071366	Silent	C	A	ENST00000491190.1	c.96G>T	c.(94-96)ccG>ccT	p.P32P
ESCC-0089	ADCY5	3	123071367	123071367	Missense_Mutation	G	A	ENST00000491190.1	c.95C>T	c.(94-96)cCg>cTg	p.P32L
ESCC-0089	PIK3CA	3	178928254	178928254	Silent	C	T	ENST00000263967.3	c.1440C>T	c.(1438-1440)ttC>ttT	p.F480F
ESCC-0089	PIK3CA	3	178947852	178947852	Missense_Mutation	C	G	ENST00000263967.3	c.2727C>G	c.(2725-2727)ttC>ttG	p.F909L
ESCC-0089	ATP11B	3	182566295	182566295	Missense_Mutation	G	C	ENST00000323116.5	c.801G>C	c.(799-801)aaG>aaC	p.K267N
ESCC-0089	GUCY1B3	4	156717649	156717649	Missense_Mutation	C	G	ENST00000507146.1	c.760C>G	c.(760-762)Cta>Gta	p.L254V
ESCC-0089	CHST12	7	2472415	2472415	Silent	G	A	ENST00000258711.6	c.141G>A	c.(139-141)ccG>ccA	p.P47P
ESCC-0089	ABCA13	7	48278989	48278989	Missense_Mutation	G	T	ENST00000435803.1	c.1049G>T	c.(1048-1050)cGa>cTa	p.R350L
ESCC-0089	PIK3CG	7	106526715	106526715	Missense_Mutation	G	C	ENST00000359195.3	c.3008G>C	c.(3007-3009)aGc>aCc	p.S1003T
ESCC-0089	TRPA1	8	72975796	72975796	Missense_Mutation	C	G	ENST00000262209.4	c.563G>C	c.(562-564)gGa>gCa	p.G188A
ESCC-0089	ALDH1A1	9	75545874	75545874	Missense_Mutation	C	T	ENST00000297785.3	c.233G>A	c.(232-234)cGt>cAt	p.R78H
ESCC-0089	ST6GALNAC4	9	130676982	130676982	Missense_Mutation	G	A	ENST00000335791.5	c.151C>T	c.(151-153)Ccg>Tcg	p.P51S
ESCC-0089	MAN1B1	9	139983397	139983397	Silent	C	G	ENST00000371589.4	c.405C>G	c.(403-405)gtC>gtG	p.V135V
ESCC-0089	PYGM	11	64518885	64518885	Silent	G	T	ENST00000164139.3	c.1881C>A	c.(1879-1881)atC>atA	p.I627I
ESCC-0089	ABCG4	11	119031019	119031019	Nonsense_Mutation	C	G	ENST00000449422.2	c.1520C>G	c.(1519-1521)tCa>tGa	p.S507*
ESCC-0089	COQ5	12	120960087	120960087	Missense_Mutation	C	G	ENST00000445328.2	c.282G>C	c.(280-282)tgG>tgC	p.W94C
ESCC-0089	ABCB9	12	123429023	123429023	Missense_Mutation	C	T	ENST00000442833.2	c.1295G>A	c.(1294-1296)gGc>gAc	p.G432D
ESCC-0089	NALCN	13	101795504	101795504	Missense_Mutation	G	A	ENST00000251127.6	c.2045C>T	c.(2044-2046)cCg>cTg	p.P682L
ESCC-0089	SLC7A7	14	23282565	23282565	Missense_Mutation	C	T	ENST00000397532.3	c.43G>A	c.(43-45)Gtg>Atg	p.V15M
ESCC-0089	SLC38A6	14	61519130	61519130	Missense_Mutation	G	C	ENST00000267488.4	c.1354G>C	c.(1354-1356)Gat>Cat	p.D452H
ESCC-0089	GABRA5	15	27128324	27128324	Missense_Mutation	C	G	ENST00000335625.5	c.220C>G	c.(220-222)Cag>Gag	p.Q74E
ESCC-0089	DUOX2	15	45401147	45401147	Missense_Mutation	T	A	ENST00000389039.6	c.1238A>T	c.(1237-1239)tAc>tTc	p.Y413F
ESCC-0089	GNPTG	16	1412896	1412896	Missense_Mutation	C	G	ENST00000204679.4	c.812C>G	c.(811-813)aCg>aGg	p.T271R
ESCC-0089	GDE1	16	19516412	19516412	Missense_Mutation	C	G	ENST00000353258.3	c.639G>C	c.(637-639)atG>atC	p.M213I
ESCC-0089	WWOX	16	78466571	78466571	Missense_Mutation	G	C	ENST00000566780.1	c.978G>C	c.(976-978)atG>atC	p.M326I
ESCC-0089	SLC25A19	17	73274248	73274248	Missense_Mutation	C	T	ENST00000402418.3	c.628G>A	c.(628-630)Gaa>Aaa	p.E210K
ESCC-0089	PRPSAP1	17	74326634	74326634	Missense_Mutation	C	G	ENST00000446526.3	c.577G>C	c.(577-579)Gaa>Caa	p.E193Q
ESCC-0089	PLA2G4C	19	48556289	48556289	Missense_Mutation	C	G	ENST00000599111.1	c.1575G>C	c.(1573-1575)aaG>aaC	p.K525N
ESCC-0089	PLCB4	20	9382221	9382221	Missense_Mutation	C	A	ENST00000378501.2	c.1595C>A	c.(1594-1596)gCa>gAa	p.A532E
ESCC-0126	KCNJ3	2	155711303	155711303	Missense_Mutation	T	A	ENST00000295101.2	c.984T>A	c.(982-984)ttT>ttA	p.F328L
ESCC-0126	PIK3CB	3	138413729	138413729	Missense_Mutation	A	C	ENST00000477593.1	c.1791T>G	c.(1789-1791)atT>atG	p.I597M
ESCC-0126	SLC6A19	5	1213637	1213637	Silent	C	T	ENST00000304460.10	c.723C>T	c.(721-723)ggC>ggT	p.G241G
ESCC-0126	ACOT12	5	80631636	80631636	Missense_Mutation	G	T	ENST00000307624.3	c.1213C>A	c.(1213-1215)Cgt>Agt	p.R405S
ESCC-0126	ATP6V0A4	7	138437508	138437508	Silent	G	A	ENST00000310018.2	c.891C>T	c.(889-891)atC>atT	p.I297I
ESCC-0126	TBXAS1	7	139661776	139661776	Missense_Mutation	G	T	ENST00000336425.5	c.878G>T	c.(877-879)gGc>gTc	p.G293V
ESCC-0126	ABCA9	17	66980251	66980251	Missense_Mutation	G	T	ENST00000340001.4	c.4445C>A	c.(4444-4446)gCa>gAa	p.A1482E
ESCC-0126	CPT1B	22	51015763	51015763	Missense_Mutation	G	A	ENST00000360719.2	c.271C>T	c.(271-273)Ctc>Ttc	p.L91F
ESCC-0114	PANK4	1	2458016	2458016	Missense_Mutation	C	G	ENST00000378466.3	c.11G>C	c.(10-12)tGt>tCt	p.C4S
ESCC-0114	CACNA1S	1	201081318	201081318	Missense_Mutation	C	G	ENST00000362061.3	c.150G>C	c.(148-150)tgG>tgC	p.W50C
ESCC-0114	ASIC4	2	220397072	220397072	Silent	C	G	ENST00000358078.4	c.1272C>G	c.(1270-1272)cgC>cgG	p.R424R
ESCC-0114	SI	3	164727083	164727083	Missense_Mutation	A	T	ENST00000264382.3	c.4163T>A	c.(4162-4164)tTt>tAt	p.F1388Y
ESCC-0114	GUCY1B3	4	156725803	156725803	Missense_Mutation	C	A	ENST00000507146.1	c.1538C>A	c.(1537-1539)cCt>cAt	p.P513H
ESCC-0114	KCNN2	5	113740420	113740420	Missense_Mutation	G	T	ENST00000512097.3	c.868G>T	c.(868-870)Gca>Tca	p.A290S
ESCC-0114	SLC22A3	6	160858039	160858039	Missense_Mutation	G	A	ENST00000275300.2	c.1084G>A	c.(1084-1086)Gca>Aca	p.A362T
ESCC-0114	CCBL1	9	131597675	131597675	Missense_Mutation	T	A	ENST00000302586.3	c.1049A>T	c.(1048-1050)aAg>aTg	p.K350M
ESCC-0114	SLC39A11	17	70845817	70845817	Missense_Mutation	C	A	ENST00000579732.1	c.557G>T	c.(556-558)aGg>aTg	p.R186M
ESCC-0114	PI4KA	22	21147492	21147492	Missense_Mutation	C	A	ENST00000255882.6	c.2317G>T	c.(2317-2319)Gta>Tta	p.V773L
ESCC-0111	CHRNB2	1	154544295	154544295	Silent	G	A	ENST00000368476.3	c.996G>A	c.(994-996)gcG>gcA	p.A332A
ESCC-0111	PLCL1	2	198948637	198948637	Missense_Mutation	C	G	ENST00000428675.1	c.396C>G	c.(394-396)aaC>aaG	p.N132K
ESCC-0111	PLD1	3	171405317	171405317	Missense_Mutation	G	C	ENST00000356327.5	c.1597C>G	c.(1597-1599)Caa>Gaa	p.Q533E
ESCC-0111	CYP4V2	4	187126362	187126362	Missense_Mutation	T	G	ENST00000378802.4	c.996T>G	c.(994-996)gaT>gaG	p.D332E
ESCC-0111	ADCY2	5	7709360	7709360	Missense_Mutation	C	T	ENST00000338316.4	c.1438C>T	c.(1438-1440)Cgc>Tgc	p.R480C
ESCC-0111	SLC22A1	6	160553318	160553318	Silent	C	T	ENST00000324965.4	c.570C>T	c.(568-570)ggC>ggT	p.G190G
ESCC-0111	ATP6V1B2	8	20072359	20072359	Nonsense_Mutation	C	T	ENST00000276390.2	c.958C>T	c.(958-960)Cga>Tga	p.R320*
ESCC-0111	POMT1	9	134394271	134394271	Silent	C	A	ENST00000423007.1	c.1413C>A	c.(1411-1413)atC>atA	p.I471I
ESCC-0111	GBGT1	9	136031409	136031409	Missense_Mutation	C	T	ENST00000372040.3	c.181G>A	c.(181-183)Gtg>Atg	p.V61M
ESCC-0111	INPP5F	10	121586822	121586822	Missense_Mutation	A	T	ENST00000361976.2	c.2929A>T	c.(2929-2931)Acc>Tcc	p.T977S
ESCC-0111	SLC2A14	12	7982529	7982529	Missense_Mutation	C	T	ENST00000340749.5	c.346G>A	c.(346-348)Gag>Aag	p.E116K
ESCC-0111	TRPM7	15	50886713	50886713	Missense_Mutation	G	A	ENST00000313478.7	c.3388C>T	c.(3388-3390)Cct>Tct	p.P1130S
ESCC-0111	GRIN2A	16	9923306	9923306	Missense_Mutation	G	T	ENST00000396573.2	c.1981C>A	c.(1981-1983)Caa>Aaa	p.Q661K
ESCC-0111	XYLT1	16	17353283	17353283	Missense_Mutation	C	T	ENST00000261381.6	c.475G>A	c.(475-477)Gac>Aac	p.D159N
ESCC-0111	HS3ST4	16	26147555	26147555	Nonsense_Mutation	G	T	ENST00000331351.5	c.1357G>T	c.(1357-1359)Gag>Tag	p.E453*
ESCC-0111	SLC4A1	17	42335862	42335862	Missense_Mutation	C	G	ENST00000262418.6	c.1006G>C	c.(1006-1008)Gtg>Ctg	p.V336L
ESCC-0111	MOCOS	18	33779678	33779678	Missense_Mutation	A	G	ENST00000261326.5	c.332A>G	c.(331-333)gAc>gGc	p.D111G
ESCC-0111	RYR1	19	38991285	38991285	Missense_Mutation	G	A	ENST00000359596.3	c.7363G>A	c.(7363-7365)Gcc>Acc	p.A2455T
ESCC-0177	NT5C1A	1	40131257	40131257	Silent	G	A	ENST00000235628.1	c.369C>T	c.(367-369)atC>atT	p.I123I
ESCC-0177	DPYD	1	98205993	98205993	Silent	T	A	ENST00000370192.3	c.276A>T	c.(274-276)ccA>ccT	p.P92P
ESCC-0177	KCNS3	2	18113171	18113171	Missense_Mutation	G	A	ENST00000403915.1	c.896G>A	c.(895-897)cGa>cAa	p.R299Q
ESCC-0177	PCYOX1	2	70486629	70486629	Missense_Mutation	G	A	ENST00000264441.5	c.250G>A	c.(250-252)Gaa>Aaa	p.E84K
ESCC-0177	SCN3A	2	165996102	165996102	Missense_Mutation	G	A	ENST00000283254.7	c.2036C>T	c.(2035-2037)aCg>aTg	p.T679M
ESCC-0177	CP	3	148919987	148919987	Missense_Mutation	C	A	ENST00000264613.6	c.1250G>T	c.(1249-1251)gGa>gTa	p.G417V
ESCC-0177	UGT2B4	4	70346525	70346525	Missense_Mutation	C	T	ENST00000305107.6	c.1414G>A	c.(1414-1416)Gga>Aga	p.G472R
ESCC-0177	GRIA1	5	153174257	153174257	Missense_Mutation	G	A	ENST00000518783.1	c.2377G>A	c.(2377-2379)Gac>Aac	p.D793N
ESCC-0177	MUT	6	49412468	49412468	Splice_Site	C	T	ENST00000274813.3		c.e9-1
ESCC-0177	ABCB5	7	20782557	20782557	Missense_Mutation	C	T	ENST00000404938.2	c.3082C>T	c.(3082-3084)Cca>Tca	p.P1028S
ESCC-0177	GAL3ST4	7	99757876	99757876	Missense_Mutation	G	A	ENST00000360039.4	c.1136C>T	c.(1135-1137)gCa>gTa	p.A379V
ESCC-0177	PIK3CG	7	106520094	106520094	Missense_Mutation	A	G	ENST00000359195.3	c.2522A>G	c.(2521-2523)gAc>gGc	p.D841G
ESCC-0177	SLCO5A1	8	70744788	70744788	Missense_Mutation	G	C	ENST00000524945.1	c.121C>G	c.(121-123)Ctc>Gtc	p.L41V
ESCC-0177	TRPA1	8	72973992	72973992	Missense_Mutation	C	G	ENST00000262209.4	c.812G>C	c.(811-813)gGa>gCa	p.G271A
ESCC-0177	TRPM6	9	77470482	77470482	Splice_Site	C	G	ENST00000360774.1		c.e3-1
ESCC-0177	ABCA2	9	139910799	139910799	Silent	G	A	ENST00000341511.6	c.3048C>T	c.(3046-3048)taC>taT	p.Y1016Y
ESCC-0177	SLC1A2	11	35287260	35287260	Silent	C	A	ENST00000395753.1	c.1440G>T	c.(1438-1440)ggG>ggT	p.G480G
ESCC-0177	EXT2	11	44257844	44257844	Splice_Site	T	C	ENST00000343631.3	c.1937T>C	c.(1936-1938)gTa>gCa	p.V646A
ESCC-0177	GAL3ST3	11	65811009	65811009	Missense_Mutation	G	A	ENST00000312006.4	c.265C>T	c.(265-267)Cgc>Tgc	p.R89C
ESCC-0177	ASIC1	12	50474950	50474950	Missense_Mutation	G	C	ENST00000447966.2	c.1363G>C	c.(1363-1365)Gac>Cac	p.D455H
ESCC-0177	SLC12A1	15	48577311	48577311	Missense_Mutation	G	C	ENST00000396577.3	c.2494G>C	c.(2494-2496)Gag>Cag	p.E832Q
ESCC-0177	CHRNA5	15	78880716	78880716	Missense_Mutation	C	T	ENST00000299565.5	c.364C>T	c.(364-366)Cgt>Tgt	p.R122C
ESCC-0177	CLCN7	16	1507292	1507292	Missense_Mutation	G	C	ENST00000382745.4	c.785C>G	c.(784-786)tCt>tGt	p.S262C
ESCC-0177	CACNG3	16	24373022	24373022	Silent	C	A	ENST00000005284.3	c.786C>A	c.(784-786)atC>atA	p.I262I
ESCC-0177	SCN4A	17	62020385	62020385	Silent	G	A	ENST00000578147.1	c.4089C>T	c.(4087-4089)atC>atT	p.I1363I
ESCC-0177	RYR1	19	38990449	38990449	Missense_Mutation	G	T	ENST00000359596.3	c.7202G>T	c.(7201-7203)cGg>cTg	p.R2401L
ESCC-0177	ITPKC	19	41224189	41224189	Missense_Mutation	G	T	ENST00000263370.2	c.1149G>T	c.(1147-1149)agG>agT	p.R383S
ESCC-0177	SLC8A2	19	47969508	47969508	Silent	C	T	ENST00000236877.6	c.153G>A	c.(151-153)ccG>ccA	p.P51P
ESCC-0177	NUDT10	X	51076184	51076184	Missense_Mutation	G	C	ENST00000376006.3	c.367G>C	c.(367-369)Gaa>Caa	p.E123Q
ESCC-0128	FUCA1	1	24180897	24180897	Missense_Mutation	G	A	ENST00000374479.3	c.922C>T	c.(922-924)Cgt>Tgt	p.R308C
ESCC-0128	ELOVL1	1	43830050	43830050	Missense_Mutation	C	A	ENST00000372458.3	c.563G>T	c.(562-564)gGc>gTc	p.G188V
ESCC-0128	RYR2	1	237617762	237617762	Missense_Mutation	G	A	ENST00000366574.2	c.1364G>A	c.(1363-1365)aGt>aAt	p.S455N
ESCC-0128	SI	3	164758743	164758743	Missense_Mutation	C	A	ENST00000264382.3	c.2144G>T	c.(2143-2145)aGa>aTa	p.R715I
ESCC-0128	TRPC7	5	135651344	135651344	Missense_Mutation	C	T	ENST00000513104.1	c.904G>A	c.(904-906)Gac>Aac	p.D302N
ESCC-0128	KCNH2	7	150644006	150644006	Missense_Mutation	C	T	ENST00000262186.5	c.3289G>A	c.(3289-3291)Gtc>Atc	p.V1097I
ESCC-0128	GALNT18	11	11454199	11454199	Silent	C	T	ENST00000227756.4	c.564G>A	c.(562-564)gaG>gaA	p.E188E
ESCC-0128	GRIA4	11	105845096	105845096	Silent	C	T	ENST00000525187.1	c.2469C>T	c.(2467-2469)ggC>ggT	p.G823G
ESCC-0128	DUOX2	15	45396243	45396243	Missense_Mutation	C	T	ENST00000389039.6	c.2569G>A	c.(2569-2571)Gag>Aag	p.E857K
ESCC-0128	STRA6	15	74483798	74483798	Missense_Mutation	C	T	ENST00000323940.5	c.755G>A	c.(754-756)aGg>aAg	p.R252K
ESCC-0128	IMPA2	18	12009942	12009942	Silent	G	T	ENST00000269159.3	c.291G>T	c.(289-291)acG>acT	p.T97T
ESCC-0128	LIPI	21	15538748	15538748	Missense_Mutation	C	T	ENST00000344577.2	c.731G>A	c.(730-732)gGa>gAa	p.G244E
ESCC-0128	NAGA	22	42458843	42458843	Silent	G	A	ENST00000396398.3	c.945C>T	c.(943-945)cgC>cgT	p.R315R
ESCC-0128	ARSH	X	2942148	2942148	Missense_Mutation	C	A	ENST00000381130.2	c.988C>A	c.(988-990)Ccc>Acc	p.P330T
ESCC-0128	MAGT1	X	77126420	77126420	Missense_Mutation	T	G	ENST00000373336.3	c.275A>C	c.(274-276)cAa>cCa	p.Q92P
ESCC-0145	RPE65	1	68897001	68897001	Silent	C	G	ENST00000262340.5	c.1302G>C	c.(1300-1302)gcG>gcC	p.A434A
ESCC-0145	HMGCS2	1	120306798	120306798	Missense_Mutation	C	A	ENST00000369406.3	c.556G>T	c.(556-558)Gat>Tat	p.D186Y
ESCC-0145	CERS6	2	169622113	169622113	Missense_Mutation	C	A	ENST00000305747.6	c.857C>A	c.(856-858)aCc>aAc	p.T286N
ESCC-0145	SULT1E1	4	70723259	70723259	Missense_Mutation	G	A	ENST00000226444.3	c.104C>T	c.(103-105)gCa>gTa	p.A35V
ESCC-0145	DCTD	4	183836130	183836130	Missense_Mutation	C	G	ENST00000438320.2	c.190G>C	c.(190-192)Gtg>Ctg	p.V64L
ESCC-0145	SLC10A5	8	82605955	82605955	Missense_Mutation	T	C	ENST00000518568.1	c.1253A>G	c.(1252-1254)tAc>tGc	p.Y418C
ESCC-0145	GLYATL1	11	58723125	58723125	Silent	T	C	ENST00000317391.4	c.534T>C	c.(532-534)taT>taC	p.Y178Y
ESCC-0145	ATP10A	15	25940174	25940174	Silent	G	C	ENST00000356865.6	c.2880C>G	c.(2878-2880)ccC>ccG	p.P960P
ESCC-0145	LIPE	19	42914693	42914693	Silent	G	A	ENST00000244289.4	c.1185C>T	c.(1183-1185)gcC>gcT	p.A395A
ESCC-0115	DHRS3	1	12640611	12640611	Silent	G	A	ENST00000376223.2	c.279C>T	c.(277-279)ttC>ttT	p.F93F
ESCC-0115	PIGV	1	27121451	27121451	Missense_Mutation	A	T	ENST00000374145.1	c.926A>T	c.(925-927)gAt>gTt	p.D309V
ESCC-0115	RYR2	1	237753097	237753097	Missense_Mutation	C	G	ENST00000366574.2	c.3603C>G	c.(3601-3603)ttC>ttG	p.F1201L
ESCC-0115	LIPT1	2	99778601	99778601	Missense_Mutation	C	G	ENST00000393473.2	c.181C>G	c.(181-183)Cca>Gca	p.P61A
ESCC-0115	ABCB11	2	169801198	169801198	Missense_Mutation	C	A	ENST00000263817.6	c.2527G>T	c.(2527-2529)Gat>Tat	p.D843Y
ESCC-0115	SLC25A12	2	172690558	172690558	Missense_Mutation	C	A	ENST00000422440.2	c.760G>T	c.(760-762)Gcc>Tcc	p.A254S
ESCC-0115	SLC9A9	3	143271232	143271232	Missense_Mutation	G	T	ENST00000316549.6	c.1061C>A	c.(1060-1062)tCt>tAt	p.S354Y
ESCC-0115	NDST3	4	119035984	119035984	Missense_Mutation	G	C	ENST00000296499.5	c.1093G>C	c.(1093-1095)Gat>Cat	p.D365H
ESCC-0115	ADCY2	5	7743851	7743851	Missense_Mutation	G	A	ENST00000338316.4	c.1942G>A	c.(1942-1944)Gct>Act	p.A648T
ESCC-0115	ADCY1	7	45717589	45717589	Missense_Mutation	G	A	ENST00000297323.7	c.1727G>A	c.(1726-1728)cGc>cAc	p.R576H
ESCC-0115	CUBN	10	16967279	16967279	Missense_Mutation	C	T	ENST00000377833.4	c.6607G>A	c.(6607-6609)Ggg>Agg	p.G2203R
ESCC-0115	SLC18A3	10	50820355	50820355	Silent	C	T	ENST00000374115.3	c.1569C>T	c.(1567-1569)gaC>gaT	p.D523D
ESCC-0115	CYP2C19	10	96609718	96609718	Missense_Mutation	C	A	ENST00000371321.3	c.1194C>A	c.(1192-1194)aaC>aaA	p.N398K
ESCC-0115	PNPLA2	11	821966	821966	Silent	C	T	ENST00000336615.4	c.429C>T	c.(427-429)gtC>gtT	p.V143V
ESCC-0115	SLC6A12	12	309941	309941	Missense_Mutation	A	G	ENST00000428720.1	c.587T>C	c.(586-588)gTt>gCt	p.V196A
ESCC-0115	KCNH5	14	63174510	63174510	Missense_Mutation	T	C	ENST00000322893.7	c.2683A>G	c.(2683-2685)Aag>Gag	p.K895E
ESCC-0115	OCA2	15	28096536	28096536	Missense_Mutation	C	T	ENST00000353809.5	c.2258G>A	c.(2257-2259)tGc>tAc	p.C753Y
ESCC-0115	ACSM2B	16	20563554	20563554	Missense_Mutation	A	G	ENST00000329697.6	c.806T>C	c.(805-807)aTc>aCc	p.I269T
ESCC-0115	KCTD19	16	67325617	67325617	Missense_Mutation	C	T	ENST00000304372.5	c.2342G>A	c.(2341-2343)aGc>aAc	p.S781N
ESCC-0115	TAT	16	71602181	71602181	Missense_Mutation	C	G	ENST00000355962.4	c.1231G>C	c.(1231-1233)Gag>Cag	p.E411Q
ESCC-0115	CNP	17	40120562	40120562	Missense_Mutation	G	T	ENST00000393892.3	c.480G>T	c.(478-480)caG>caT	p.Q160H
ESCC-0115	GRIN2C	17	72843453	72843453	Missense_Mutation	G	T	ENST00000293190.5	c.1995C>A	c.(1993-1995)gaC>gaA	p.D665E
ESCC-0115	AHCY	20	32878167	32878167	Missense_Mutation	C	T	ENST00000217426.2	c.943G>A	c.(943-945)Gcc>Acc	p.A315T
ESCC-0115	TRPM2	21	45819207	45819207	Silent	C	T	ENST00000397932.2	c.2091C>T	c.(2089-2091)gaC>gaT	p.D697D
ESCC-0198	CACNA1E	1	181745285	181745285	Missense_Mutation	A	C	ENST00000367570.1	c.5188A>C	c.(5188-5190)Act>Cct	p.T1730P
ESCC-0198	FLVCR1	1	213068618	213068618	Missense_Mutation	G	A	ENST00000366971.4	c.1654G>A	c.(1654-1656)Gaa>Aaa	p.E552K
ESCC-0198	KCNS3	2	18113346	18113346	Silent	C	T	ENST00000403915.1	c.1071C>T	c.(1069-1071)atC>atT	p.I357I
ESCC-0198	KCNJ3	2	155555856	155555856	Missense_Mutation	G	A	ENST00000295101.2	c.569G>A	c.(568-570)cGc>cAc	p.R190H
ESCC-0198	ABCC5	3	183655838	183655838	Silent	C	T	ENST00000334444.6	c.3705G>A	c.(3703-3705)tcG>tcA	p.S1235S
ESCC-0198	ATP10D	4	47538933	47538933	Silent	T	C	ENST00000273859.3	c.1374T>C	c.(1372-1374)ttT>ttC	p.F458F
ESCC-0198	PAICS	4	57307898	57307898	Missense_Mutation	G	C	ENST00000512576.1	c.86G>C	c.(85-87)gGa>gCa	p.G29A
ESCC-0198	PPIP5K2	5	102513392	102513392	Nonsense_Mutation	C	T	ENST00000321521.9	c.2554C>T	c.(2554-2556)Cga>Tga	p.R852*
ESCC-0198	SLC22A23	6	3324210	3324210	Missense_Mutation	G	A	ENST00000436008.2	c.940C>T	c.(940-942)Cgg>Tgg	p.R314W
ESCC-0198	MANEA	6	96034650	96034650	Missense_Mutation	G	A	ENST00000358812.4	c.335G>A	c.(334-336)gGa>gAa	p.G112E
ESCC-0198	CNGB3	8	87660104	87660104	Silent	T	C	ENST00000320005.5	c.915A>G	c.(913-915)gcA>gcG	p.A305A
ESCC-0198	NAA35	9	88633696	88633696	Missense_Mutation	C	A	ENST00000361671.5	c.1997C>A	c.(1996-1998)gCa>gAa	p.A666E
ESCC-0198	PLCE1	10	96066246	96066246	Silent	C	T	ENST00000371380.3	c.5685C>T	c.(5683-5685)gaC>gaT	p.D1895D
ESCC-0198	CACNA1C	12	2775938	2775938	Missense_Mutation	T	C	ENST00000347598.4	c.4757T>C	c.(4756-4758)gTg>gCg	p.V1586A
ESCC-0198	ETNK1	12	22778368	22778368	Missense_Mutation	G	A	ENST00000266517.4	c.271G>A	c.(271-273)Gcc>Acc	p.A91T
ESCC-0198	PFKM	12	48534513	48534513	Silent	G	A	ENST00000312352.7	c.1200G>A	c.(1198-1200)tcG>tcA	p.S400S
ESCC-0198	SLC25A3	12	98992437	98992437	Missense_Mutation	G	C	ENST00000228318.3	c.600G>C	c.(598-600)ttG>ttC	p.L200F
ESCC-0198	NOS1	12	117669805	117669805	Missense_Mutation	T	C	ENST00000338101.4	c.3469A>G	c.(3469-3471)Agc>Ggc	p.S1157G
ESCC-0198	ALG5	13	37563654	37563654	Silent	C	T	ENST00000239891.3	c.414G>A	c.(412-414)gtG>gtA	p.V138V
ESCC-0198	KCNK10	14	88707089	88707089	Missense_Mutation	C	T	ENST00000340700.5	c.463G>A	c.(463-465)Ggc>Agc	p.G155S
ESCC-0198	ACSM3	16	20792123	20792123	Silent	G	A	ENST00000289416.5	c.726G>A	c.(724-726)ccG>ccA	p.P242P
ESCC-0198	CHST4	16	71571146	71571146	Missense_Mutation	C	T	ENST00000338482.5	c.566C>T	c.(565-567)cCg>cTg	p.P189L
ESCC-0198	SLC8A2	19	47969596	47969596	Missense_Mutation	G	A	ENST00000236877.6	c.65C>T	c.(64-66)gCc>gTc	p.A22V
ESCC-0198	MICAL3	22	18371818	18371818	Missense_Mutation	C	G	ENST00000441493.2	c.1873G>C	c.(1873-1875)Gac>Cac	p.D625H
ESCC-0198	LARGE	22	34046569	34046569	Silent	G	A	ENST00000354992.2	c.192C>T	c.(190-192)agC>agT	p.S64S
ESCC-0198	NAGA	22	42457009	42457009	Missense_Mutation	G	C	ENST00000396398.3	c.1020C>G	c.(1018-1020)ttC>ttG	p.F340L
ESCC-0198	HEPH	X	65393605	65393605	Missense_Mutation	C	T	ENST00000419594.1	c.596C>T	c.(595-597)gCa>gTa	p.A199V
ESCC-0198	GLUD2	X	120183055	120183055	Missense_Mutation	T	C	ENST00000328078.1	c.1517T>C	c.(1516-1518)gTg>gCg	p.V506A
ESCC-0198	TKTL1	X	153557895	153557895	Missense_Mutation	G	A	ENST00000369915.3	c.1648G>A	c.(1648-1650)Gtc>Atc	p.V550I
ESCC-0188	SLC35F5	2	114493411	114493411	Missense_Mutation	G	C	ENST00000245680.2	c.775C>G	c.(775-777)Caa>Gaa	p.Q259E
ESCC-0188	KCNJ3	2	155555899	155555899	Missense_Mutation	G	T	ENST00000295101.2	c.612G>T	c.(610-612)atG>atT	p.M204I
ESCC-0188	KCNE4	2	223917948	223917948	Missense_Mutation	G	A	ENST00000281830.3	c.553G>A	c.(553-555)Gtg>Atg	p.V185M
ESCC-0188	SLC2A12	6	134373535	134373535	Silent	C	T	ENST00000275230.5	c.84G>A	c.(82-84)cgG>cgA	p.R28R
ESCC-0188	PDE1C	7	31864484	31864484	Missense_Mutation	G	A	ENST00000396193.1	c.1583C>T	c.(1582-1584)tCg>tTg	p.S528L
ESCC-0188	SLC26A5	7	103061896	103061896	Missense_Mutation	G	C	ENST00000306312.3	c.66C>G	c.(64-66)atC>atG	p.I22M
ESCC-0188	ABCC2	10	101553390	101553390	Missense_Mutation	C	T	ENST00000370449.4	c.416C>T	c.(415-417)tCg>tTg	p.S139L
ESCC-0188	GLRX3	10	131964775	131964775	Missense_Mutation	C	A	ENST00000368644.1	c.483C>A	c.(481-483)ttC>ttA	p.F161L
ESCC-0188	SLC43A3	11	57182570	57182570	Missense_Mutation	C	T	ENST00000395123.2	c.779G>A	c.(778-780)gGg>gAg	p.G260E
ESCC-0188	SLC16A11	17	6946705	6946705	Missense_Mutation	G	A	ENST00000308009.1	c.200C>T	c.(199-201)gCc>gTc	p.A67V
ESCC-0188	SLC1A6	19	15083627	15083627	Missense_Mutation	C	G	ENST00000221742.3	c.96G>C	c.(94-96)caG>caC	p.Q32H
ESCC-0158	SLC9A1	1	27429770	27429770	Missense_Mutation	C	T	ENST00000263980.3	c.1519G>A	c.(1519-1521)Gct>Act	p.A507T
ESCC-0158	KCNH1	1	210857348	210857348	Missense_Mutation	C	G	ENST00000271751.4	c.2245G>C	c.(2245-2247)Gag>Cag	p.E749Q
ESCC-0158	GALNT2	1	230391091	230391091	Splice_Site	G	C	ENST00000366672.4		c.e11+1
ESCC-0158	TPO	2	1459959	1459959	Missense_Mutation	G	A	ENST00000345913.4	c.724G>A	c.(724-726)Gcg>Acg	p.A242T
ESCC-0158	CAD	2	27456345	27456345	Missense_Mutation	C	T	ENST00000403525.1	c.2968C>T	c.(2968-2970)Cgg>Tgg	p.R990W
ESCC-0158	ST6GAL2	2	107459881	107459881	Missense_Mutation	C	T	ENST00000409382.3	c.553G>A	c.(553-555)Gtg>Atg	p.V185M
ESCC-0158	SCN1A	2	166848369	166848369	Missense_Mutation	C	T	ENST00000409050.1	c.5332G>A	c.(5332-5334)Gag>Aag	p.E1778K
ESCC-0158	SCN1A	2	166898899	166898899	Missense_Mutation	C	A	ENST00000409050.1	c.1995G>T	c.(1993-1995)agG>agT	p.R665S
ESCC-0158	SI	3	164780196	164780196	Missense_Mutation	C	G	ENST00000264382.3	c.983G>C	c.(982-984)gGa>gCa	p.G328A
ESCC-0158	NAAA	4	76862017	76862017	Nonsense_Mutation	G	T	ENST00000286733.4	c.86C>A	c.(85-87)tCg>tAg	p.S29*
ESCC-0158	AGXT2	5	35035413	35035413	Missense_Mutation	G	T	ENST00000231420.6	c.495C>A	c.(493-495)ttC>ttA	p.F165L
ESCC-0158	SLCO4C1	5	101572588	101572588	Missense_Mutation	G	C	ENST00000310954.6	c.2149C>G	c.(2149-2151)Ctc>Gtc	p.L717V
ESCC-0158	SLC18B1	6	133108588	133108588	Silent	G	A	ENST00000275227.4	c.486C>T	c.(484-486)aaC>aaT	p.N162N
ESCC-0158	SLC22A3	6	160858112	160858112	Missense_Mutation	C	T	ENST00000275300.2	c.1157C>T	c.(1156-1158)tCg>tTg	p.S386L
ESCC-0158	CYP3A7	7	99306869	99306869	Missense_Mutation	C	G	ENST00000336374.2	c.1042G>C	c.(1042-1044)Gat>Cat	p.D348H
ESCC-0158	DPYS	8	105478909	105478909	Silent	G	A	ENST00000351513.2	c.240C>T	c.(238-240)atC>atT	p.I80I
ESCC-0158	CACNA2D4	12	1955804	1955804	Silent	G	A	ENST00000382722.5	c.2298C>T	c.(2296-2298)ctC>ctT	p.L766L
ESCC-0158	CACNA1C	12	2224508	2224508	Silent	C	T	ENST00000347598.4	c.168C>T	c.(166-168)atC>atT	p.I56I
ESCC-0158	SLC2A14	12	7970506	7970506	Missense_Mutation	C	T	ENST00000340749.5	c.1196G>A	c.(1195-1197)cGc>cAc	p.R399H
ESCC-0158	TPH2	12	72366417	72366417	Missense_Mutation	T	C	ENST00000333850.3	c.727T>C	c.(727-729)Ttc>Ctc	p.F243L
ESCC-0158	ACSS3	12	81568668	81568668	Silent	C	A	ENST00000548058.1	c.1200C>A	c.(1198-1200)atC>atA	p.I400I
ESCC-0158	ATP2B1	12	89996908	89996908	Missense_Mutation	C	T	ENST00000428670.3	c.2972G>A	c.(2971-2973)cGg>cAg	p.R991Q
ESCC-0158	LIPC	15	58840623	58840623	Silent	G	A	ENST00000414170.3	c.903G>A	c.(901-903)ccG>ccA	p.P301P
ESCC-0158	HCN4	15	73635775	73635775	Missense_Mutation	C	T	ENST00000261917.3	c.1160G>A	c.(1159-1161)cGc>cAc	p.R387H
ESCC-0158	SMPD3	16	68405508	68405508	Missense_Mutation	C	T	ENST00000219334.5	c.577G>A	c.(577-579)Ggc>Agc	p.G193S
ESCC-0158	TRPV3	17	3430172	3430172	Missense_Mutation	G	A	ENST00000301365.4	c.1553C>T	c.(1552-1554)tCg>tTg	p.S518L
ESCC-0158	PIGW	17	34894035	34894035	Missense_Mutation	A	G	ENST00000592983.1	c.1085A>G	c.(1084-1086)gAa>gGa	p.E362G
ESCC-0158	KCNH6	17	61611471	61611471	Silent	C	T	ENST00000583023.1	c.900C>T	c.(898-900)ctC>ctT	p.L300L
ESCC-0158	ABCA6	17	67099082	67099082	Missense_Mutation	G	A	ENST00000284425.2	c.2768C>T	c.(2767-2769)tCa>tTa	p.S923L
ESCC-0158	FECH	18	55221530	55221530	Missense_Mutation	C	T	ENST00000262093.5	c.1039G>A	c.(1039-1041)Gag>Aag	p.E347K
ESCC-0158	ABCA7	19	1049389	1049389	Silent	C	T	ENST00000435683.2	c.2091C>T	c.(2089-2091)caC>caT	p.H697H
ESCC-0158	LARGE	22	34000503	34000503	Missense_Mutation	G	A	ENST00000354992.2	c.533C>T	c.(532-534)gCg>gTg	p.A178V
ESCC-0110	ALDH9A1	1	165638545	165638545	Missense_Mutation	G	C	ENST00000354775.4	c.1073C>G	c.(1072-1074)cCa>cGa	p.P358R
ESCC-0110	FMO4	1	171306494	171306494	Splice_Site	G	T	ENST00000367749.3		c.e9-1
ESCC-0110	CACNA1S	1	201020183	201020183	Missense_Mutation	C	T	ENST00000362061.3	c.4042G>A	c.(4042-4044)Gag>Aag	p.E1348K
ESCC-0110	SCN7A	2	167273383	167273383	Missense_Mutation	C	G	ENST00000409855.1	c.3248G>C	c.(3247-3249)aGa>aCa	p.R1083T
ESCC-0110	PIK3CA	3	178921390	178921390	Missense_Mutation	A	T	ENST00000263967.3	c.872A>T	c.(871-873)gAa>gTa	p.E291V
ESCC-0110	PIK3R1	5	67576498	67576498	Silent	G	A	ENST00000521381.1	c.777G>A	c.(775-777)ttG>ttA	p.L259L
ESCC-0110	SLC12A2	5	127518615	127518615	Missense_Mutation	C	T	ENST00000262461.2	c.3281C>T	c.(3280-3282)aCc>aTc	p.T1094I
ESCC-0110	SLC27A6	5	128364103	128364103	Missense_Mutation	A	G	ENST00000262462.4	c.1520A>G	c.(1519-1521)cAg>cGg	p.Q507R
ESCC-0110	GRIK2	6	102247622	102247622	Missense_Mutation	A	G	ENST00000421544.1	c.1051A>G	c.(1051-1053)Aaa>Gaa	p.K351E
ESCC-0110	ENPP3	6	131973712	131973712	Missense_Mutation	G	A	ENST00000414305.1	c.308G>A	c.(307-309)tGt>tAt	p.C103Y
ESCC-0110	P2RX2	12	133195469	133195469	Missense_Mutation	T	C	ENST00000389110.3	c.67T>C	c.(67-69)Tcc>Ccc	p.S23P
ESCC-0110	NALCN	13	102047563	102047563	Missense_Mutation	C	T	ENST00000251127.6	c.262G>A	c.(262-264)Gca>Aca	p.A88T
ESCC-0110	CHRNA3	15	78894529	78894529	Missense_Mutation	G	A	ENST00000348639.3	c.455C>T	c.(454-456)cCg>cTg	p.P152L
ESCC-0110	CYP4F12	19	15794459	15794459	Silent	C	T	ENST00000550308.1	c.804C>T	c.(802-804)gaC>gaT	p.D268D
ESCC-0110	LPIN3	20	39986907	39986907	Silent	C	T	ENST00000373257.3	c.2223C>T	c.(2221-2223)ttC>ttT	p.F741F
ESCC-0169	PLA2G2E	1	20248829	20248829	Missense_Mutation	T	A	ENST00000375116.3	c.248A>T	c.(247-249)aAg>aTg	p.K83M
ESCC-0169	GSTM3	1	110282458	110282458	Nonsense_Mutation	C	A	ENST00000540225.1	c.121G>T	c.(121-123)Gaa>Taa	p.E41*
ESCC-0169	G6PC2	2	169764531	169764531	Missense_Mutation	C	A	ENST00000375363.3	c.1010C>A	c.(1009-1011)gCt>gAt	p.A337D
ESCC-0169	PDE11A	2	178936692	178936692	Missense_Mutation	A	T	ENST00000286063.6	c.473T>A	c.(472-474)cTc>cAc	p.L158H
ESCC-0169	SLC25A26	3	66313779	66313779	Silent	C	G	ENST00000413054.1	c.165C>G	c.(163-165)ggC>ggG	p.G55G
ESCC-0169	ADCY5	3	123022984	123022984	Missense_Mutation	G	C	ENST00000491190.1	c.1388C>G	c.(1387-1389)tCc>tGc	p.S463C
ESCC-0169	AGXT2	5	35010127	35010127	Missense_Mutation	C	T	ENST00000231420.6	c.1316G>A	c.(1315-1317)gGc>gAc	p.G439D
ESCC-0169	SLC22A4	5	131647916	131647916	Silent	C	G	ENST00000200652.3	c.456C>G	c.(454-456)ggC>ggG	p.G152G
ESCC-0169	B3GAT2	6	71571376	71571376	Missense_Mutation	A	G	ENST00000230053.6	c.962T>C	c.(961-963)aTt>aCt	p.I321T
ESCC-0169	CFTR	7	117176684	117176684	Missense_Mutation	T	A	ENST00000003084.6	c.826T>A	c.(826-828)Tgc>Agc	p.C276S
ESCC-0169	GOT1L1	8	37794387	37794387	Splice_Site	C	T	ENST00000307599.4	c.614G>A	c.(613-615)aGc>aAc	p.S205N
ESCC-0169	PSAT1	9	80921269	80921269	Missense_Mutation	C	T	ENST00000376588.3	c.437C>T	c.(436-438)gCc>gTc	p.A146V
ESCC-0169	SFXN2	10	104486757	104486757	Missense_Mutation	C	T	ENST00000369893.5	c.175C>T	c.(175-177)Ccc>Tcc	p.P59S
ESCC-0169	SLC15A3	11	60706963	60706963	Missense_Mutation	G	A	ENST00000227880.3	c.1424C>T	c.(1423-1425)gCc>gTc	p.A475V
ESCC-0169	GAL3ST3	11	65812883	65812883	Missense_Mutation	G	A	ENST00000312006.4	c.4C>T	c.(4-6)Cca>Tca	p.P2S
ESCC-0169	SLC41A2	12	105238332	105238332	Missense_Mutation	T	C	ENST00000258538.3	c.1454A>G	c.(1453-1455)tAc>tGc	p.Y485C
ESCC-0169	CHRNA3	15	78893829	78893829	Silent	G	A	ENST00000348639.3	c.1155C>T	c.(1153-1155)cgC>cgT	p.R385R
ESCC-0169	ABCC12	16	48117850	48117850	Silent	G	A	ENST00000311303.3	c.3963C>T	c.(3961-3963)tgC>tgT	p.C1321C
ESCC-0169	PGLS	19	17628174	17628174	Silent	C	G	ENST00000252603.2	c.474C>G	c.(472-474)ctC>ctG	p.L158L
ESCC-0169	PLCB1	20	8717781	8717781	Missense_Mutation	C	T	ENST00000338037.6	c.2150C>T	c.(2149-2151)aCa>aTa	p.T717I
ESCC-0169	PDXK	21	45170424	45170424	Missense_Mutation	C	T	ENST00000291565.4	c.508C>T	c.(508-510)Cgg>Tgg	p.R170W
ESCC-0169	CACNA1I	22	40075829	40075829	Missense_Mutation	T	A	ENST00000401624.1	c.5497T>A	c.(5497-5499)Tcc>Acc	p.S1833T
ESCC-0169	SLC9A7	X	46502782	46502782	Missense_Mutation	G	C	ENST00000328306.4	c.1502C>G	c.(1501-1503)aCg>aGg	p.T501R
ESCC-0169	ATP2B3	X	152806905	152806905	Silent	G	C	ENST00000349466.2	c.297G>C	c.(295-297)ctG>ctC	p.L99L
ESCC-0169	RENBP	X	153209006	153209006	Missense_Mutation	G	A	ENST00000393700.3	c.454C>T	c.(454-456)Cgg>Tgg	p.R152W
ESCC-0091	UXS1	2	106710556	106710556	Missense_Mutation	A	G	ENST00000283148.7	c.1204T>C	c.(1204-1206)Tac>Cac	p.Y402H
ESCC-0091	TRPC1	3	142525046	142525046	Missense_Mutation	C	T	ENST00000476941.1	c.2351C>T	c.(2350-2352)tCt>tTt	p.S784F
ESCC-0091	GUCY1B3	4	156724814	156724814	Silent	T	C	ENST00000507146.1	c.1377T>C	c.(1375-1377)ggT>ggC	p.G459G
ESCC-0091	CKMT2	5	80561991	80561991	Missense_Mutation	A	C	ENST00000424301.2	c.1174A>C	c.(1174-1176)Aat>Cat	p.N392H
ESCC-0091	ABCA13	7	48319512	48319512	Missense_Mutation	T	A	ENST00000435803.1	c.8721T>A	c.(8719-8721)gaT>gaA	p.D2907E
ESCC-0091	TRPM5	11	2436504	2436504	Silent	C	T	ENST00000155858.6	c.1326G>A	c.(1324-1326)acG>acA	p.T442T
ESCC-0091	ABCC9	12	22047066	22047066	Missense_Mutation	G	C	ENST00000261200.4	c.1702C>G	c.(1702-1704)Cct>Gct	p.P568A
ESCC-0091	ACACB	12	109629455	109629455	Missense_Mutation	G	A	ENST00000338432.7	c.2182G>A	c.(2182-2184)Ggc>Agc	p.G728S
ESCC-0091	ACAD10	12	112147468	112147468	Missense_Mutation	C	T	ENST00000313698.4	c.670C>T	c.(670-672)Ctt>Ttt	p.L224F
ESCC-0091	STARD13	13	33704394	33704394	Silent	G	A	ENST00000336934.5	c.420C>T	c.(418-420)atC>atT	p.I140I
ESCC-0091	DHRS12	13	52365364	52365364	Silent	A	G	ENST00000444610.2	c.303T>C	c.(301-303)tcT>tcC	p.S101S
ESCC-0091	SLC10A2	13	103718381	103718381	Silent	G	T	ENST00000245312.3	c.219C>A	c.(217-219)ctC>ctA	p.L73L
ESCC-0091	SLC25A47	14	100795908	100795908	Missense_Mutation	G	A	ENST00000361529.3	c.853G>A	c.(853-855)Gcc>Acc	p.A285T
ESCC-0091	GABRB3	15	26825536	26825536	Silent	T	C	ENST00000311550.5	c.612A>G	c.(610-612)gaA>gaG	p.E204E
ESCC-0091	RYR3	15	34115206	34115206	Missense_Mutation	G	C	ENST00000389232.4	c.11005G>C	c.(11005-11007)Gat>Cat	p.D3669H
ESCC-0091	STARD9	15	42877729	42877729	Missense_Mutation	G	A	ENST00000290607.7	c.128G>A	c.(127-129)cGa>cAa	p.R43Q
ESCC-0091	ADAL	15	43643198	43643198	Missense_Mutation	T	C	ENST00000562188.1	c.832T>C	c.(832-834)Ttc>Ctc	p.F278L
ESCC-0091	STRA6	15	74474503	74474503	Splice_Site	G	A	ENST00000323940.5	c.1519C>T	c.(1519-1521)Cgg>Tgg	p.R507W
ESCC-0091	ABCA3	16	2331127	2331127	Silent	G	A	ENST00000382381.3	c.4086C>T	c.(4084-4086)gcC>gcT	p.A1362A
ESCC-0091	SULT1A1	16	28619879	28619879	Missense_Mutation	C	T	ENST00000395607.1	c.194G>A	c.(193-195)gGt>gAt	p.G65D
ESCC-0091	ALDOC	17	26900841	26900841	Missense_Mutation	C	T	ENST00000395319.3	c.827G>A	c.(826-828)cGt>cAt	p.R276H
ESCC-0091	COX6B1	19	36145487	36145487	Nonsense_Mutation	C	T	ENST00000592141.1	c.121C>T	c.(121-123)Cag>Tag	p.Q41*
ESCC-0091	LIPI	21	15537691	15537691	Missense_Mutation	T	G	ENST00000344577.2	c.817A>C	c.(817-819)Aac>Cac	p.N273H
ESCC-0091	RENBP	X	153209762	153209762	Splice_Site	C	A	ENST00000393700.3	c.136G>T	c.(136-138)Ggg>Tgg	p.G46W
ESCC-0187	HCN3	1	155252515	155252515	Missense_Mutation	G	A	ENST00000368358.3	c.592G>A	c.(592-594)Gct>Act	p.A198T
ESCC-0187	CHRND	2	233394680	233394680	Silent	G	A	ENST00000258385.3	c.651G>A	c.(649-651)ccG>ccA	p.P217P
ESCC-0187	HCN1	5	45262557	45262557	Silent	G	A	ENST00000303230.4	c.2139C>T	c.(2137-2139)gcC>gcT	p.A713A
ESCC-0187	MAN2A1	5	109124646	109124646	Missense_Mutation	C	T	ENST00000261483.4	c.1772C>T	c.(1771-1773)tCg>tTg	p.S591L
ESCC-0187	ARSI	5	149678005	149678005	Missense_Mutation	C	T	ENST00000328668.7	c.482G>A	c.(481-483)cGt>cAt	p.R161H
ESCC-0187	MGAM	7	141750550	141750550	Silent	A	G	ENST00000475668.2	c.2691A>G	c.(2689-2691)ttA>ttG	p.L897L
ESCC-0187	SLC7A2	8	17401110	17401110	Missense_Mutation	G	A	ENST00000494857.1	c.262G>A	c.(262-264)Gaa>Aaa	p.E88K
ESCC-0187	TRPC4	13	38211140	38211140	Missense_Mutation	G	A	ENST00000379705.3	c.2834C>T	c.(2833-2835)cCa>cTa	p.P945L
ESCC-0187	SLC5A10	17	18874477	18874477	Silent	C	G	ENST00000395645.3	c.792C>G	c.(790-792)acC>acG	p.T264T
ESCC-0187	FASN	17	80043740	80043740	Missense_Mutation	G	A	ENST00000306749.2	c.3740C>T	c.(3739-3741)gCt>gTt	p.A1247V
ESCC-0187	SLC27A5	19	59010174	59010174	Missense_Mutation	G	A	ENST00000263093.2	c.1874C>T	c.(1873-1875)aCc>aTc	p.T625I
ESCC-0187	SMOX	20	4162549	4162549	Missense_Mutation	C	T	ENST00000305958.4	c.535C>T	c.(535-537)Cgc>Tgc	p.R179C
ESCC-0107	PLB1	2	28752609	28752609	Missense_Mutation	A	T	ENST00000327757.5	c.431A>T	c.(430-432)cAg>cTg	p.Q144L
ESCC-0107	SCN3A	2	165949023	165949023	Missense_Mutation	T	A	ENST00000283254.7	c.4548A>T	c.(4546-4548)caA>caT	p.Q1516H
ESCC-0107	SCN10A	3	38748796	38748796	Missense_Mutation	G	T	ENST00000449082.2	c.4360C>A	c.(4360-4362)Ccc>Acc	p.P1454T
ESCC-0107	GLT8D1	3	52729509	52729509	Missense_Mutation	A	T	ENST00000407584.3	c.740T>A	c.(739-741)gTt>gAt	p.V247D
ESCC-0107	SI	3	164748558	164748558	Missense_Mutation	G	A	ENST00000264382.3	c.2834C>T	c.(2833-2835)cCa>cTa	p.P945L
ESCC-0107	SI	3	164748612	164748612	Missense_Mutation	A	C	ENST00000264382.3	c.2780T>G	c.(2779-2781)tTt>tGt	p.F927C
ESCC-0107	SLC25A4	4	186065955	186065955	Missense_Mutation	A	T	ENST00000281456.6	c.149A>T	c.(148-150)cAg>cTg	p.Q50L
ESCC-0107	ABCA13	7	48559704	48559704	Missense_Mutation	A	T	ENST00000435803.1	c.13865A>T	c.(13864-13866)cAa>cTa	p.Q4622L
ESCC-0107	TBXAS1	7	139661737	139661737	Missense_Mutation	A	G	ENST00000336425.5	c.839A>G	c.(838-840)cAa>cGa	p.Q280R
ESCC-0107	TRPV6	7	142575696	142575696	Missense_Mutation	T	A	ENST00000359396.3	c.212A>T	c.(211-213)aAg>aTg	p.K71M
ESCC-0107	CA8	8	61144903	61144903	Silent	G	T	ENST00000317995.4	c.453C>A	c.(451-453)ggC>ggA	p.G151G
ESCC-0107	KCNQ3	8	133141785	133141785	Missense_Mutation	G	C	ENST00000388996.4	c.2343C>G	c.(2341-2343)agC>agG	p.S781R
ESCC-0107	TRPM3	9	73458034	73458034	Missense_Mutation	C	T	ENST00000377111.2	c.686G>A	c.(685-687)cGt>cAt	p.R229H
ESCC-0107	CYP2C8	10	96796907	96796907	Missense_Mutation	T	A	ENST00000371270.3	c.1451A>T	c.(1450-1452)cAg>cTg	p.Q484L
ESCC-0107	ABCC8	11	17419953	17419953	Missense_Mutation	T	A	ENST00000389817.3	c.3686A>T	c.(3685-3687)tAc>tTc	p.Y1229F
ESCC-0107	SLC39A13	11	47431759	47431759	Silent	G	A	ENST00000533076.1	c.114G>A	c.(112-114)cgG>cgA	p.R38R
ESCC-0107	SLC35F2	11	107676139	107676139	Missense_Mutation	T	A	ENST00000525815.1	c.677A>T	c.(676-678)cAg>cTg	p.Q226L
ESCC-0107	KCNA6	12	4919327	4919327	Silent	C	T	ENST00000280684.3	c.120C>T	c.(118-120)agC>agT	p.S40S
ESCC-0107	XYLT1	16	17211800	17211800	Missense_Mutation	G	A	ENST00000261381.6	c.2260C>T	c.(2260-2262)Cgc>Tgc	p.R754C
ESCC-0107	ADCY7	16	50326719	50326719	Missense_Mutation	A	T	ENST00000394697.2	c.670A>T	c.(670-672)Atc>Ttc	p.I224F
ESCC-0107	PLCG2	16	81971431	81971431	Missense_Mutation	G	A	ENST00000359376.3	c.3121G>A	c.(3121-3123)Gag>Aag	p.E1041K
ESCC-0107	SLC25A10	17	79682553	79682553	Missense_Mutation	G	T	ENST00000571730.1	c.724G>T	c.(724-726)Gac>Tac	p.D242Y
ESCC-0107	SLC27A5	19	59010501	59010501	Missense_Mutation	A	T	ENST00000263093.2	c.1754T>A	c.(1753-1755)gTg>gAg	p.V585E
ESCC-0107	CACNA1I	22	40066188	40066188	Missense_Mutation	G	A	ENST00000401624.1	c.4340G>A	c.(4339-4341)cGg>cAg	p.R1447Q
ESCC-0116	SLC17A2	6	25914791	25914791	Silent	C	T	ENST00000265425.3	c.1319G>A	c.(1318-1320)tGa>tAa	p.*440*
ESCC-0116	SLCO1A2	12	21450396	21450396	Missense_Mutation	C	A	ENST00000458504.1	c.621G>T	c.(619-621)atG>atT	p.M207I
ESCC-0116	OGFOD2	12	123463853	123463853	Missense_Mutation	G	A	ENST00000538755.1	c.521G>A	c.(520-522)cGa>cAa	p.R174Q
ESCC-0116	ABCC4	13	95735487	95735487	Missense_Mutation	C	T	ENST00000376887.4	c.2593G>A	c.(2593-2595)Gca>Aca	p.A865T
ESCC-0116	MAN2C1	15	75653415	75653415	Missense_Mutation	G	A	ENST00000563622.1	c.1135C>T	c.(1135-1137)Cgc>Tgc	p.R379C
ESCC-0116	SLC14A2	18	43206924	43206924	Splice_Site	C	A	ENST00000255226.6	c.333C>A	c.(331-333)gaC>gaA	p.D111E
ESCC-0116	CKM	19	45810008	45810008	Silent	C	T	ENST00000221476.3	c.1146G>A	c.(1144-1146)taG>taA	p.*382*
ESCC-0116	SLC2A11	22	24199173	24199173	Missense_Mutation	A	G	ENST00000403208.3	c.16A>G	c.(16-18)Aga>Gga	p.R6G
ESCC-0116	SLC5A4	22	32621766	32621766	Missense_Mutation	G	A	ENST00000266086.4	c.1325C>T	c.(1324-1326)cCa>cTa	p.P442L
ESCC-0116	PNPLA5	22	44276684	44276684	Silent	G	A	ENST00000597664.1	c.1281C>T	c.(1279-1281)caC>caT	p.H427H
ESCC-0173	DHCR24	1	55319854	55319854	Missense_Mutation	C	T	ENST00000371269.3	c.1074G>A	c.(1072-1074)atG>atA	p.M358I
ESCC-0173	ATP2B4	1	203678667	203678667	Missense_Mutation	G	A	ENST00000357681.5	c.1796G>A	c.(1795-1797)cGc>cAc	p.R599H
ESCC-0173	RYR2	1	237798204	237798204	Missense_Mutation	G	C	ENST00000366574.2	c.6704G>C	c.(6703-6705)aGa>aCa	p.R2235T
ESCC-0173	INPP4A	2	99163131	99163131	Silent	G	A	ENST00000409016.4	c.1137G>A	c.(1135-1137)ctG>ctA	p.L379L
ESCC-0173	CHST10	2	101023123	101023123	Nonsense_Mutation	C	T	ENST00000264249.3	c.15G>A	c.(13-15)tgG>tgA	p.W5*
ESCC-0173	BTD	3	15685847	15685847	Missense_Mutation	G	A	ENST00000437172.1	c.490G>A	c.(490-492)Gcc>Acc	p.A164T
ESCC-0173	SLC12A7	5	1085524	1085524	Missense_Mutation	A	G	ENST00000264930.5	c.740T>C	c.(739-741)aTg>aCg	p.M247T
ESCC-0173	SLC29A1	6	44200685	44200685	Missense_Mutation	G	A	ENST00000393841.1	c.1201G>A	c.(1201-1203)Gct>Act	p.A401T
ESCC-0173	SLC22A16	6	110778051	110778051	Missense_Mutation	C	T	ENST00000368919.3	c.223G>A	c.(223-225)Ggg>Agg	p.G75R
ESCC-0173	SLC26A4	7	107329498	107329498	Splice_Site	G	A	ENST00000265715.3	c.1002G>A	c.(1000-1002)ggG>ggA	p.G334G
ESCC-0173	ENPP2	8	120577101	120577101	Silent	G	A	ENST00000522167.1	c.1131C>T	c.(1129-1131)gaC>gaT	p.D377D
ESCC-0173	CHAT	10	50835688	50835688	Missense_Mutation	G	A	ENST00000337653.2	c.968G>A	c.(967-969)cGt>cAt	p.R323H
ESCC-0173	GLRX3	10	131958258	131958258	Splice_Site	G	T	ENST00000368644.1		c.e3-1
ESCC-0173	KCNA4	11	30033371	30033371	Silent	G	A	ENST00000328224.6	c.855C>T	c.(853-855)ccC>ccT	p.P285P
ESCC-0173	KCNA6	12	4920027	4920027	Missense_Mutation	T	C	ENST00000280684.3	c.820T>C	c.(820-822)Ttc>Ctc	p.F274L
ESCC-0173	AACS	12	125599048	125599048	Missense_Mutation	A	T	ENST00000316519.6	c.941A>T	c.(940-942)gAg>gTg	p.E314V
ESCC-0173	GABRG3	15	27772763	27772763	Missense_Mutation	G	C	ENST00000333743.6	c.1050G>C	c.(1048-1050)aaG>aaC	p.K350N
ESCC-0173	GABRG3	15	27773116	27773116	Missense_Mutation	G	A	ENST00000333743.6	c.1100G>A	c.(1099-1101)cGa>cAa	p.R367Q
ESCC-0173	OCA2	15	28326853	28326853	Silent	G	A	ENST00000353809.5	c.168C>T	c.(166-168)gcC>gcT	p.A56A
ESCC-0173	TRPM7	15	50884470	50884470	Missense_Mutation	T	C	ENST00000313478.7	c.3962A>G	c.(3961-3963)gAt>gGt	p.D1321G
ESCC-0173	GUCY2D	17	7917311	7917311	Nonsense_Mutation	G	T	ENST00000254854.4	c.2377G>T	c.(2377-2379)Gaa>Taa	p.E793*
ESCC-0173	CHRNA4	20	61978104	61978104	Missense_Mutation	C	T	ENST00000370263.4	c.1870G>A	c.(1870-1872)Gct>Act	p.A624T
ESCC-0173	HEPH	X	65413464	65413464	Silent	G	A	ENST00000419594.1	c.1362G>A	c.(1360-1362)agG>agA	p.R454R
ESCC-0102	PGM1	1	64102025	64102025	Missense_Mutation	G	C	ENST00000371084.3	c.994G>C	c.(994-996)Gca>Cca	p.A332P
ESCC-0102	DECR1	8	91049155	91049155	Missense_Mutation	G	C	ENST00000522161.1	c.625G>C	c.(625-627)Gaa>Caa	p.E209Q
ESCC-0102	KCNS2	8	99441490	99441490	Missense_Mutation	G	A	ENST00000287042.4	c.1283G>A	c.(1282-1284)cGc>cAc	p.R428H
ESCC-0102	KCNK7	11	65360477	65360477	Silent	C	T	ENST00000340313.4	c.923G>A	c.(922-924)tGa>tAa	p.*308*
ESCC-0102	MOGAT2	11	75439973	75439973	Silent	C	T	ENST00000198801.5	c.789C>T	c.(787-789)ggC>ggT	p.G263G
ESCC-0168	CACNA1E	1	181725134	181725134	Silent	G	A	ENST00000367570.1	c.4032G>A	c.(4030-4032)aaG>aaA	p.K1344K
ESCC-0168	SLC35F5	2	114480713	114480713	Missense_Mutation	G	C	ENST00000245680.2	c.1309C>G	c.(1309-1311)Ctg>Gtg	p.L437V
ESCC-0168	SLC41A3	3	125769846	125769846	Silent	C	T	ENST00000360370.4	c.321G>A	c.(319-321)ccG>ccA	p.P107P
ESCC-0168	GALNT7	4	174169260	174169260	Missense_Mutation	A	G	ENST00000265000.4	c.256A>G	c.(256-258)Aga>Gga	p.R86G
ESCC-0168	ADCY2	5	7626352	7626352	Missense_Mutation	G	C	ENST00000338316.4	c.643G>C	c.(643-645)Gct>Cct	p.A215P
ESCC-0168	PDE4D	5	58481057	58481057	Missense_Mutation	T	A	ENST00000507116.1	c.524A>T	c.(523-525)aAc>aTc	p.N175I
ESCC-0168	GCNT4	5	74325693	74325693	Missense_Mutation	C	T	ENST00000322348.4	c.170G>A	c.(169-171)aGa>aAa	p.R57K
ESCC-0168	GALNT10	5	153789189	153789189	Missense_Mutation	G	C	ENST00000297107.6	c.1253G>C	c.(1252-1254)gGg>gCg	p.G418A
ESCC-0168	SLC17A2	6	25917252	25917252	Missense_Mutation	T	C	ENST00000265425.3	c.713A>G	c.(712-714)cAc>cGc	p.H238R
ESCC-0168	TRPM3	9	73225537	73225537	Missense_Mutation	G	T	ENST00000377111.2	c.2619C>A	c.(2617-2619)ttC>ttA	p.F873L
ESCC-0168	SLC27A4	9	131107521	131107521	Silent	C	T	ENST00000300456.4	c.249C>T	c.(247-249)acC>acT	p.T83T
ESCC-0168	ECHDC3	10	11789360	11789360	Missense_Mutation	G	C	ENST00000379215.4	c.183G>C	c.(181-183)ttG>ttC	p.L61F
ESCC-0168	CUBN	10	17126375	17126375	Silent	C	T	ENST00000377833.4	c.2196G>A	c.(2194-2196)agG>agA	p.R732R
ESCC-0168	SLC39A12	10	18266945	18266945	Missense_Mutation	C	G	ENST00000377371.3	c.866C>G	c.(865-867)tCt>tGt	p.S289C
ESCC-0168	SLC11A2	12	51398635	51398635	Missense_Mutation	G	A	ENST00000547688.1	c.452C>T	c.(451-453)gCa>gTa	p.A151V
ESCC-0168	AACS	12	125609479	125609479	Silent	G	A	ENST00000316519.6	c.1218G>A	c.(1216-1218)acG>acA	p.T406T
ESCC-0168	NALCN	13	101714344	101714344	Missense_Mutation	C	G	ENST00000251127.6	c.4731G>C	c.(4729-4731)aaG>aaC	p.K1577N
ESCC-0168	NALCN	13	102051404	102051404	Missense_Mutation	G	A	ENST00000251127.6	c.74C>T	c.(73-75)tCg>tTg	p.S25L
ESCC-0168	DUOX2	15	45396441	45396441	Silent	G	C	ENST00000389039.6	c.2457C>G	c.(2455-2457)ccC>ccG	p.P819P
ESCC-0168	SLC27A2	15	50521188	50521188	Missense_Mutation	G	C	ENST00000544960.1	c.799G>C	c.(799-801)Gga>Cga	p.G267R
ESCC-0168	CACNA1H	16	1270602	1270602	Missense_Mutation	G	A	ENST00000565831.1	c.6652G>A	c.(6652-6654)Gag>Aag	p.E2218K
ESCC-0168	MFSD11	17	74771124	74771124	Missense_Mutation	G	C	ENST00000588460.1	c.920G>C	c.(919-921)aGa>aCa	p.R307T
ESCC-0168	CACNA1A	19	13409467	13409467	Missense_Mutation	C	T	ENST00000360228.5	c.2980G>A	c.(2980-2982)Gag>Aag	p.E994K
ESCC-0168	CACNA1A	19	13616764	13616764	Missense_Mutation	T	C	ENST00000360228.5	c.275A>G	c.(274-276)aAa>aGa	p.K92R
ESCC-0168	SLC24A3	20	19701638	19701638	Missense_Mutation	T	C	ENST00000328041.6	c.1789T>C	c.(1789-1791)Ttc>Ctc	p.F597L
ESCC-0168	SLC12A5	20	44686166	44686166	Silent	C	G	ENST00000243964.3	c.3273C>G	c.(3271-3273)ctC>ctG	p.L1091L
ESCC-0168	ACOT9	X	23726040	23726040	Silent	G	A	ENST00000336430.7	c.657C>T	c.(655-657)ctC>ctT	p.L219L
ESCC-0171	RYR2	1	237955513	237955513	Missense_Mutation	C	T	ENST00000366574.2	c.13672C>T	c.(13672-13674)Cac>Tac	p.H4558Y
ESCC-0171	SLC9A2	2	103318873	103318873	Missense_Mutation	G	A	ENST00000233969.2	c.1757G>A	c.(1756-1758)cGt>cAt	p.R586H
ESCC-0171	SLC26A8	6	35927308	35927308	Missense_Mutation	C	A	ENST00000490799.1	c.1792G>T	c.(1792-1794)Gac>Tac	p.D598Y
ESCC-0171	MUT	6	49409584	49409584	Missense_Mutation	C	T	ENST00000274813.3	c.1777G>A	c.(1777-1779)Gaa>Aaa	p.E593K
ESCC-0171	MUT	6	49409685	49409685	Splice_Site	C	G	ENST00000274813.3		c.e10-1
ESCC-0171	DSE	6	116747966	116747966	Missense_Mutation	G	C	ENST00000331677.3	c.646G>C	c.(646-648)Gga>Cga	p.G216R
ESCC-0171	TRPV5	7	142609824	142609824	Missense_Mutation	G	C	ENST00000265310.1	c.1612C>G	c.(1612-1614)Ctc>Gtc	p.L538V
ESCC-0171	SLC4A2	7	150772710	150772710	Missense_Mutation	G	A	ENST00000461735.1	c.3277G>A	c.(3277-3279)Ggg>Agg	p.G1093R
ESCC-0171	GALNT11	7	151805267	151805267	Missense_Mutation	C	T	ENST00000434507.1	c.857C>T	c.(856-858)tCg>tTg	p.S286L
ESCC-0171	FUT10	8	33247026	33247026	Missense_Mutation	G	A	ENST00000518672.1	c.583C>T	c.(583-585)Cca>Tca	p.P195S
ESCC-0171	CYP11B1	8	143957240	143957240	Nonsense_Mutation	G	A	ENST00000377675.3	c.1222C>T	c.(1222-1224)Cag>Tag	p.Q408*
ESCC-0171	ABCA1	9	107645375	107645375	Missense_Mutation	C	A	ENST00000374736.3	c.366G>T	c.(364-366)atG>atT	p.M122I
ESCC-0171	CACNA1B	9	140907688	140907688	Splice_Site	G	A	ENST00000371372.1		c.e18+1
ESCC-0171	SLC39A12	10	18242434	18242434	Missense_Mutation	A	T	ENST00000377371.3	c.229A>T	c.(229-231)Agg>Tgg	p.R77W
ESCC-0171	SLC29A3	10	73121831	73121831	Silent	C	T	ENST00000373189.5	c.894C>T	c.(892-894)ctC>ctT	p.L298L
ESCC-0171	PI4K2A	10	99400564	99400564	Missense_Mutation	C	T	ENST00000370631.3	c.65C>T	c.(64-66)tCg>tTg	p.S22L
ESCC-0171	SLC6A5	11	20623158	20623158	Missense_Mutation	A	G	ENST00000525748.1	c.487A>G	c.(487-489)Acg>Gcg	p.T163A
ESCC-0171	SLC38A2	12	46756890	46756890	Missense_Mutation	T	C	ENST00000256689.5	c.1093A>G	c.(1093-1095)Atc>Gtc	p.I365V
ESCC-0171	SLC5A8	12	101587457	101587457	Missense_Mutation	C	T	ENST00000536262.2	c.638G>A	c.(637-639)gGa>gAa	p.G213E
ESCC-0171	DCT	13	95112370	95112370	Missense_Mutation	G	A	ENST00000377028.5	c.1154C>T	c.(1153-1155)tCa>tTa	p.S385L
ESCC-0171	TGDS	13	95243181	95243181	Missense_Mutation	G	A	ENST00000261296.5	c.239C>T	c.(238-240)tCt>tTt	p.S80F
ESCC-0171	DHRS4	14	24429175	24429175	Missense_Mutation	G	C	ENST00000313250.5	c.371G>C	c.(370-372)gGa>gCa	p.G124A
ESCC-0171	RYR3	15	33822852	33822852	Missense_Mutation	C	G	ENST00000389232.4	c.339C>G	c.(337-339)caC>caG	p.H113Q
ESCC-0171	SLC12A1	15	48566846	48566846	Silent	G	T	ENST00000396577.3	c.2481G>T	c.(2479-2481)gtG>gtT	p.V827V
ESCC-0171	HEXA	15	72647924	72647924	Nonsense_Mutation	C	A	ENST00000566304.1	c.421G>T	c.(421-423)Gag>Tag	p.E141*
ESCC-0171	SCNN1G	16	23226621	23226621	Missense_Mutation	C	T	ENST00000300061.2	c.1781C>T	c.(1780-1782)cCa>cTa	p.P594L
ESCC-0171	SLC12A4	16	67980202	67980202	Missense_Mutation	C	T	ENST00000316341.3	c.2479G>A	c.(2479-2481)Gtg>Atg	p.V827M
ESCC-0171	SRR	17	2224873	2224873	Missense_Mutation	G	A	ENST00000344595.5	c.557G>A	c.(556-558)gGa>gAa	p.G186E
ESCC-0171	CHRNE	17	4805946	4805946	Silent	G	C	ENST00000293780.4	c.159C>G	c.(157-159)ctC>ctG	p.L53L
ESCC-0171	ACER1	19	6306772	6306772	Missense_Mutation	C	A	ENST00000301452.4	c.748G>T	c.(748-750)Gtg>Ttg	p.V250L
ESCC-0171	ABHD8	19	17411965	17411965	Missense_Mutation	G	A	ENST00000247706.3	c.461C>T	c.(460-462)cCc>cTc	p.P154L
ESCC-0171	MBOAT7	19	54692329	54692329	Missense_Mutation	G	A	ENST00000245615.1	c.34C>T	c.(34-36)Ctt>Ttt	p.L12F
ESCC-0171	KCNQ2	20	62103636	62103636	Missense_Mutation	C	A	ENST00000360480.3	c.181G>T	c.(181-183)Ggc>Tgc	p.G61C
ESCC-0171	GART	21	34897137	34897137	Missense_Mutation	C	G	ENST00000381831.3	c.1237G>C	c.(1237-1239)Gag>Cag	p.E413Q
ESCC-0171	ACE2	X	15609861	15609861	Missense_Mutation	C	G	ENST00000252519.3	c.558G>C	c.(556-558)ttG>ttC	p.L186F
ESCC-0192	INPP5B	1	38355355	38355355	Missense_Mutation	G	A	ENST00000373024.3	c.671C>T	c.(670-672)tCc>tTc	p.S224F
ESCC-0192	CEPT1	1	111726905	111726905	Silent	C	G	ENST00000545121.1	c.1224C>G	c.(1222-1224)gtC>gtG	p.V408V
ESCC-0192	CACNA1E	1	181726164	181726164	Missense_Mutation	C	T	ENST00000367570.1	c.4231C>T	c.(4231-4233)Ccc>Tcc	p.P1411S
ESCC-0192	ABCB10	1	229676408	229676408	Missense_Mutation	T	C	ENST00000344517.4	c.1148A>G	c.(1147-1149)cAt>cGt	p.H383R
ESCC-0192	CPS1	2	211473186	211473186	Missense_Mutation	G	A	ENST00000233072.5	c.2294G>A	c.(2293-2295)aGc>aAc	p.S765N
ESCC-0192	SLC15A2	3	121641899	121641899	Missense_Mutation	A	C	ENST00000489711.1	c.880A>C	c.(880-882)Atg>Ctg	p.M294L
ESCC-0192	SFXN1	5	174919137	174919137	Missense_Mutation	A	G	ENST00000321442.5	c.31A>G	c.(31-33)Atc>Gtc	p.I11V
ESCC-0192	MICAL1	6	109768378	109768378	Missense_Mutation	G	A	ENST00000358807.3	c.2125C>T	c.(2125-2127)Cgc>Tgc	p.R709C
ESCC-0192	SLC22A2	6	160679543	160679543	Missense_Mutation	C	T	ENST00000366953.3	c.247G>A	c.(247-249)Gaa>Aaa	p.E83K
ESCC-0192	SLC13A1	7	122787344	122787344	Missense_Mutation	T	A	ENST00000194130.2	c.681A>T	c.(679-681)aaA>aaT	p.K227N
ESCC-0192	KCNB2	8	73849440	73849440	Missense_Mutation	A	T	ENST00000523207.1	c.1850A>T	c.(1849-1851)gAg>gTg	p.E617V
ESCC-0192	ACSM4	12	7470779	7470779	Splice_Site	G	A	ENST00000399422.4		c.e5+1
ESCC-0192	AACS	12	125612814	125612814	Missense_Mutation	G	A	ENST00000316519.6	c.1417G>A	c.(1417-1419)Gag>Aag	p.E473K
ESCC-0192	ATP13A1	19	19766871	19766871	Missense_Mutation	C	T	ENST00000357324.6	c.1205G>A	c.(1204-1206)gGc>gAc	p.G402D
ESCC-0138	ALG6	1	63902515	63902515	Missense_Mutation	A	G	ENST00000371108.4	c.1348A>G	c.(1348-1350)Atg>Gtg	p.M450V
ESCC-0138	ATP2B4	1	203708833	203708833	Missense_Mutation	G	C	ENST00000357681.5	c.3469G>C	c.(3469-3471)Gac>Cac	p.D1157H
ESCC-0138	SLC30A10	1	220101691	220101691	Missense_Mutation	A	T	ENST00000366926.3	c.92T>A	c.(91-93)cTg>cAg	p.L31Q
ESCC-0138	SLC26A6	3	48667527	48667527	Missense_Mutation	G	A	ENST00000455886.2	c.1282C>T	c.(1282-1284)Cgc>Tgc	p.R428C
ESCC-0138	KCNAB1	3	156175293	156175293	Missense_Mutation	G	A	ENST00000302490.8	c.355G>A	c.(355-357)Gat>Aat	p.D119N
ESCC-0138	CYP2C9	10	96698608	96698608	Splice_Site	G	T	ENST00000260682.6		c.e1+1
ESCC-0138	KCNC2	12	75601592	75601592	Missense_Mutation	G	A	ENST00000393288.2	c.172C>T	c.(172-174)Ccg>Tcg	p.P58S
ESCC-0138	DCT	13	95114331	95114331	Nonsense_Mutation	G	A	ENST00000377028.5	c.976C>T	c.(976-978)Cga>Tga	p.R326*
ESCC-0138	SLC7A8	14	23652032	23652032	Missense_Mutation	C	T	ENST00000469263.1	c.92G>A	c.(91-93)gGg>gAg	p.G31E
ESCC-0138	KCNK10	14	88729778	88729778	Missense_Mutation	A	C	ENST00000340700.5	c.155T>G	c.(154-156)gTa>gGa	p.V52G
ESCC-0138	SLC24A4	14	92909063	92909063	Missense_Mutation	T	G	ENST00000531433.1	c.485T>G	c.(484-486)tTc>tGc	p.F162C
ESCC-0138	HAGH	16	1872316	1872316	Missense_Mutation	G	A	ENST00000566709.1	c.155C>T	c.(154-156)aCc>aTc	p.T52I
ESCC-0138	CYB5D2	17	4047300	4047300	Splice_Site	G	A	ENST00000301391.3		c.e1+1
ESCC-0138	ABCC3	17	48755518	48755518	Missense_Mutation	G	C	ENST00000285238.8	c.3643G>C	c.(3643-3645)Gtc>Ctc	p.V1215L
ESCC-0138	GRIN2D	19	48947041	48947041	Silent	G	A	ENST00000263269.3	c.3858G>A	c.(3856-3858)agG>agA	p.R1286R
ESCC-0138	ABCD1	X	152990838	152990838	Silent	C	T	ENST00000218104.3	c.117C>T	c.(115-117)tgC>tgT	p.C39C
ESCC-0152	DDOST	1	20978877	20978877	Missense_Mutation	C	T	ENST00000602624.2	c.1315G>A	c.(1315-1317)Gac>Aac	p.D439N
ESCC-0152	ST3GAL3	1	44365315	44365315	Silent	C	T	ENST00000361392.4	c.660C>T	c.(658-660)taC>taT	p.Y220Y
ESCC-0152	SLC22A4	5	131658009	131658009	Missense_Mutation	C	T	ENST00000200652.3	c.785C>T	c.(784-786)gCg>gTg	p.A262V
ESCC-0152	TRPC7	5	135692515	135692515	Silent	G	A	ENST00000513104.1	c.561C>T	c.(559-561)ggC>ggT	p.G187G
ESCC-0152	DGKB	7	14741346	14741346	Missense_Mutation	C	T	ENST00000403951.2	c.476G>A	c.(475-477)cGc>cAc	p.R159H
ESCC-0152	AOAH	7	36552944	36552944	Silent	G	A	ENST00000431169.1	c.1761C>T	c.(1759-1761)tgC>tgT	p.C587C
ESCC-0152	KCNB2	8	73480241	73480241	Missense_Mutation	G	A	ENST00000523207.1	c.272G>A	c.(271-273)cGg>cAg	p.R91Q
ESCC-0152	PLCE1	10	96033453	96033453	Silent	G	A	ENST00000371380.3	c.4641G>A	c.(4639-4641)acG>acA	p.T1547T
ESCC-0152	DAGLA	11	61511843	61511843	Missense_Mutation	C	T	ENST00000257215.5	c.3011C>T	c.(3010-3012)aCg>aTg	p.T1004M
ESCC-0152	TCIRG1	11	67815147	67815147	Missense_Mutation	C	T	ENST00000265686.3	c.1339C>T	c.(1339-1341)Ctc>Ttc	p.L447F
ESCC-0152	ATP10A	15	25924954	25924954	Missense_Mutation	T	G	ENST00000356865.6	c.4034A>C	c.(4033-4035)aAg>aCg	p.K1345T
ESCC-0152	CYP1A2	15	75042881	75042881	Missense_Mutation	G	T	ENST00000343932.4	c.802G>T	c.(802-804)Gtc>Ttc	p.V268F
ESCC-0152	ST8SIA2	15	93007609	93007609	Silent	C	T	ENST00000268164.3	c.1122C>T	c.(1120-1122)gcC>gcT	p.A374A
ESCC-0152	PNPLA6	19	7619887	7619887	Missense_Mutation	C	T	ENST00000221249.6	c.2629C>T	c.(2629-2631)Cgc>Tgc	p.R877C
ESCC-0152	SLC32A1	20	37356905	37356905	Missense_Mutation	G	A	ENST00000217420.1	c.1201G>A	c.(1201-1203)Gct>Act	p.A401T
ESCC-0152	FTCD	21	47574134	47574134	Missense_Mutation	T	A	ENST00000291670.5	c.167A>T	c.(166-168)gAg>gTg	p.E56V
ESCC-0159	CMPK1	1	47838639	47838639	Missense_Mutation	A	G	ENST00000371873.5	c.331A>G	c.(331-333)Aca>Gca	p.T111A
ESCC-0159	SLC4A1AP	2	27886820	27886820	Silent	G	A	ENST00000326019.6	c.201G>A	c.(199-201)tcG>tcA	p.S67S
ESCC-0159	XDH	2	31610708	31610708	Missense_Mutation	G	T	ENST00000379416.3	c.620C>A	c.(619-621)aCc>aAc	p.T207N
ESCC-0159	PDE6A	5	149279035	149279035	Missense_Mutation	G	A	ENST00000255266.5	c.1166C>T	c.(1165-1167)cCg>cTg	p.P389L
ESCC-0159	KCNU1	8	36666296	36666296	Silent	G	A	ENST00000399881.3	c.717G>A	c.(715-717)gcG>gcA	p.A239A
ESCC-0159	IDO2	8	39806733	39806733	Nonsense_Mutation	G	T	ENST00000389060.4	c.49G>T	c.(49-51)Gaa>Taa	p.E17*
ESCC-0159	SLC39A12	10	18242302	18242302	Missense_Mutation	G	A	ENST00000377371.3	c.97G>A	c.(97-99)Gat>Aat	p.D33N
ESCC-0159	GALNT18	11	11314597	11314597	Silent	C	T	ENST00000227756.4	c.1656G>A	c.(1654-1656)aaG>aaA	p.K552K
ESCC-0159	DAK	11	61113211	61113211	Silent	G	A	ENST00000394900.3	c.1479G>A	c.(1477-1479)agG>agA	p.R493R
ESCC-0159	PYGM	11	64527180	64527180	Missense_Mutation	A	C	ENST00000164139.3	c.191T>G	c.(190-192)cTc>cGc	p.L64R
ESCC-0159	PDE2A	11	72300974	72300974	Missense_Mutation	C	A	ENST00000334456.5	c.808G>T	c.(808-810)Gac>Tac	p.D270Y
ESCC-0159	ALG10	12	34179563	34179563	Missense_Mutation	T	A	ENST00000266483.2	c.1135T>A	c.(1135-1137)Ttt>Att	p.F379I
ESCC-0159	ADCY6	12	49168815	49168815	Missense_Mutation	C	T	ENST00000307885.4	c.2003G>A	c.(2002-2004)cGc>cAc	p.R668H
ESCC-0159	BEST3	12	70049110	70049110	Missense_Mutation	G	T	ENST00000330891.5	c.1584C>A	c.(1582-1584)agC>agA	p.S528R
ESCC-0159	ARSF	X	3028203	3028203	Nonsense_Mutation	C	T	ENST00000381127.1	c.1300C>T	c.(1300-1302)Cag>Tag	p.Q434*
ESCC-0144	PLCH2	1	2436423	2436423	Missense_Mutation	G	A	ENST00000419816.2	c.4022G>A	c.(4021-4023)cGc>cAc	p.R1341H
ESCC-0144	CHRNB2	1	154544245	154544245	Missense_Mutation	G	A	ENST00000368476.3	c.946G>A	c.(946-948)Gtg>Atg	p.V316M
ESCC-0144	CNGA3	2	99012480	99012480	Missense_Mutation	C	T	ENST00000409937.1	c.859C>T	c.(859-861)Cgg>Tgg	p.R287W
ESCC-0144	SCN3A	2	166003326	166003326	Missense_Mutation	C	T	ENST00000283254.7	c.1594G>A	c.(1594-1596)Gtc>Atc	p.V532I
ESCC-0144	UGT1A10	2	234545488	234545488	Missense_Mutation	C	G	ENST00000344644.5	c.320C>G	c.(319-321)tCt>tGt	p.S107C
ESCC-0144	UGT1A4	2	234627673	234627673	Missense_Mutation	C	G	ENST00000373409.3	c.207C>G	c.(205-207)atC>atG	p.I69M
ESCC-0144	KCNH8	3	19479658	19479658	Missense_Mutation	T	A	ENST00000328405.2	c.1180T>A	c.(1180-1182)Tgg>Agg	p.W394R
ESCC-0144	KCNK5	6	39162105	39162105	Silent	C	T	ENST00000359534.3	c.474G>A	c.(472-474)gcG>gcA	p.A158A
ESCC-0144	ALOX5	10	45936839	45936839	Silent	C	T	ENST00000374391.2	c.1233C>T	c.(1231-1233)gcC>gcT	p.A411A
ESCC-0144	HKDC1	10	71026493	71026493	Nonsense_Mutation	C	T	ENST00000354624.5	c.2734C>T	c.(2734-2736)Cag>Tag	p.Q912*
ESCC-0144	HS6ST3	13	97485133	97485133	Missense_Mutation	G	A	ENST00000376705.2	c.1097G>A	c.(1096-1098)aGa>aAa	p.R366K
ESCC-0144	SLC12A4	16	67983767	67983767	Missense_Mutation	C	T	ENST00000316341.3	c.1684G>A	c.(1684-1686)Gca>Aca	p.A562T
ESCC-0144	CACNA1A	19	13397548	13397548	Missense_Mutation	C	A	ENST00000360228.5	c.3322G>T	c.(3322-3324)Gcc>Tcc	p.A1108S
ESCC-0106	PIKFYVE	2	209195372	209195372	Missense_Mutation	A	G	ENST00000264380.4	c.3917A>G	c.(3916-3918)tAt>tGt	p.Y1306C
ESCC-0106	SLC6A19	5	1222004	1222004	Silent	G	T	ENST00000304460.10	c.1890G>T	c.(1888-1890)ggG>ggT	p.G630G
ESCC-0106	PSAT1	9	80932699	80932699	Missense_Mutation	A	T	ENST00000376588.3	c.848A>T	c.(847-849)gAt>gTt	p.D283V
ESCC-0106	SLC44A1	9	108123589	108123589	Missense_Mutation	C	T	ENST00000374720.3	c.878C>T	c.(877-879)gCc>gTc	p.A293V
ESCC-0106	GALC	14	88459377	88459377	Silent	C	T	ENST00000261304.2	c.132G>A	c.(130-132)gtG>gtA	p.V44V
ESCC-0106	RYR3	15	34130861	34130861	Missense_Mutation	G	C	ENST00000389232.4	c.12680G>C	c.(12679-12681)aGa>aCa	p.R4227T
ESCC-0106	BCAT2	19	49303469	49303469	Missense_Mutation	C	A	ENST00000316273.6	c.386G>T	c.(385-387)cGc>cTc	p.R129L
ESCC-0106	HAS1	19	52222854	52222854	Missense_Mutation	C	T	ENST00000222115.1	c.307G>A	c.(307-309)Gcc>Acc	p.A103T
ESCC-0105	ST6GALNAC5	1	77334290	77334290	Nonsense_Mutation	C	T	ENST00000477717.1	c.124C>T	c.(124-126)Cag>Tag	p.Q42*
ESCC-0105	ALDH9A1	1	165667654	165667654	Missense_Mutation	C	T	ENST00000354775.4	c.142G>A	c.(142-144)Gac>Aac	p.D48N
ESCC-0105	GNPAT	1	231411198	231411198	Missense_Mutation	G	A	ENST00000366647.4	c.1891G>A	c.(1891-1893)Gcc>Acc	p.A631T
ESCC-0105	SLC1A4	2	65243588	65243588	Missense_Mutation	G	A	ENST00000234256.3	c.815G>A	c.(814-816)gGc>gAc	p.G272D
ESCC-0105	UGT1A5	2	234621879	234621879	Missense_Mutation	C	T	ENST00000373414.3	c.242C>T	c.(241-243)gCc>gTc	p.A81V
ESCC-0105	IP6K1	3	49775850	49775850	Missense_Mutation	C	G	ENST00000468463.1	c.229G>C	c.(229-231)Gta>Cta	p.V77L
ESCC-0105	DGKG	3	185867945	185867945	Missense_Mutation	C	T	ENST00000265022.3	c.2310G>A	c.(2308-2310)atG>atA	p.M770I
ESCC-0105	ITPR3	6	33635035	33635035	Missense_Mutation	C	T	ENST00000374316.5	c.1681C>T	c.(1681-1683)Cgg>Tgg	p.R561W
ESCC-0105	CHST3	10	73767423	73767423	Missense_Mutation	G	A	ENST00000373115.4	c.634G>A	c.(634-636)Gag>Aag	p.E212K
ESCC-0105	CYP26A1	10	94835624	94835624	Silent	C	T	ENST00000224356.4	c.906C>T	c.(904-906)caC>caT	p.H302H
ESCC-0105	TRPC6	11	101344240	101344240	Splice_Site	G	A	ENST00000532133.1	c.1775C>T	c.(1774-1776)aCa>aTa	p.T592I
ESCC-0105	GUCY2C	12	14774049	14774049	Silent	G	A	ENST00000261170.3	c.2703C>T	c.(2701-2703)ctC>ctT	p.L901L
ESCC-0105	ACACB	12	109684125	109684125	Nonsense_Mutation	G	T	ENST00000338432.7	c.5443G>T	c.(5443-5445)Gag>Tag	p.E1815*
ESCC-0105	KCNH5	14	63269151	63269151	Missense_Mutation	G	A	ENST00000322893.7	c.1718C>T	c.(1717-1719)cCc>cTc	p.P573L
ESCC-0105	NIPA1	15	23062275	23062275	Missense_Mutation	C	T	ENST00000337435.4	c.223G>A	c.(223-225)Gca>Aca	p.A75T
ESCC-0105	OCA2	15	28200313	28200313	Silent	G	C	ENST00000353809.5	c.1761C>G	c.(1759-1761)ctC>ctG	p.L587L
ESCC-0105	GANC	15	42640384	42640384	Silent	C	T	ENST00000318010.8	c.2388C>T	c.(2386-2388)tcC>tcT	p.S796S
ESCC-0105	ALOX12B	17	7990819	7990819	De_novo_Start_OutOfFrame	C	T	ENST00000319144.4
ESCC-0105	CACNG4	17	64961040	64961040	Missense_Mutation	G	A	ENST00000262138.3	c.13G>A	c.(13-15)Gac>Aac	p.D5N
ESCC-0105	GYG2	X	2799128	2799128	Silent	C	T	ENST00000381163.3	c.1380C>T	c.(1378-1380)atC>atT	p.I460I
ESCC-0178	MAN1C1	1	26073268	26073268	Silent	G	A	ENST00000374332.4	c.747G>A	c.(745-747)ctG>ctA	p.L249L
ESCC-0178	ECHDC2	1	53370434	53370434	Missense_Mutation	G	T	ENST00000371522.4	c.586C>A	c.(586-588)Ctg>Atg	p.L196M
ESCC-0178	FMO3	1	171083369	171083369	Silent	C	A	ENST00000367755.4	c.1050C>A	c.(1048-1050)atC>atA	p.I350I
ESCC-0178	CACNA1S	1	201012602	201012602	Missense_Mutation	G	A	ENST00000362061.3	c.4855C>T	c.(4855-4857)Ccc>Tcc	p.P1619S
ESCC-0178	GALNT3	2	166613625	166613625	Missense_Mutation	C	A	ENST00000392701.3	c.1324G>T	c.(1324-1326)Gtc>Ttc	p.V442F
ESCC-0178	NCEH1	3	172365703	172365703	Missense_Mutation	C	T	ENST00000475381.1	c.340G>A	c.(340-342)Gga>Aga	p.G114R
ESCC-0178	PIK3CA	3	178936091	178936091	Missense_Mutation	G	A	ENST00000263967.3	c.1633G>A	c.(1633-1635)Gag>Aag	p.E545K
ESCC-0178	MAN2B2	4	6615990	6615990	Missense_Mutation	C	T	ENST00000285599.3	c.2609C>T	c.(2608-2610)aCg>aTg	p.T870M
ESCC-0178	GABRA2	4	46307612	46307612	Nonsense_Mutation	C	A	ENST00000507069.1	c.676G>T	c.(676-678)Gga>Tga	p.G226*
ESCC-0178	COX18	4	73935148	73935148	Silent	G	A	ENST00000507544.2	c.219C>T	c.(217-219)ggC>ggT	p.G73G
ESCC-0178	PON1	7	94937371	94937371	Missense_Mutation	G	T	ENST00000222381.3	c.650C>A	c.(649-651)gCa>gAa	p.A217E
ESCC-0178	MGAM	7	141759338	141759338	Missense_Mutation	G	T	ENST00000475668.2	c.3886G>T	c.(3886-3888)Gct>Tct	p.A1296S
ESCC-0178	ADCY8	8	131955616	131955616	Missense_Mutation	C	A	ENST00000286355.5	c.1334G>T	c.(1333-1335)aGa>aTa	p.R445I
ESCC-0178	CYP2C9	10	96698584	96698584	Missense_Mutation	G	T	ENST00000260682.6	c.145G>T	c.(145-147)Gac>Tac	p.D49Y
ESCC-0178	ABCC2	10	101591407	101591407	Nonsense_Mutation	G	T	ENST00000370449.4	c.2923G>T	c.(2923-2925)Gga>Tga	p.G975*
ESCC-0178	GMPR2	14	24707836	24707836	Missense_Mutation	A	G	ENST00000456667.3	c.815A>G	c.(814-816)gAt>gGt	p.D272G
ESCC-0178	KCNK13	14	90651181	90651181	Missense_Mutation	C	A	ENST00000282146.4	c.1061C>A	c.(1060-1062)gCa>gAa	p.A354E
ESCC-0178	PLA2G4D	15	42362107	42362107	Splice_Site	C	T	ENST00000290472.3	c.2230G>A	c.(2230-2232)Ggt>Agt	p.G744S
ESCC-0178	ACSM2A	16	20489993	20489993	Silent	C	A	ENST00000573854.1	c.1275C>A	c.(1273-1275)ggC>ggA	p.G425G
ESCC-0178	SLC12A5	20	44665935	44665935	Nonsense_Mutation	G	T	ENST00000243964.3	c.523G>T	c.(523-525)Gag>Tag	p.E175*
ESCC-0178	SLC16A2	X	73744280	73744280	Missense_Mutation	G	T	ENST00000587091.1	c.662G>T	c.(661-663)gGc>gTc	p.G221V
ESCC-0124	BEST4	1	45253236	45253236	Missense_Mutation	T	A	ENST00000372207.3	c.142A>T	c.(142-144)Atc>Ttc	p.I48F
ESCC-0124	SCN1A	2	166848402	166848402	Missense_Mutation	C	T	ENST00000409050.1	c.5299G>A	c.(5299-5301)Gaa>Aaa	p.E1767K
ESCC-0124	CHRND	2	233398946	233398946	Missense_Mutation	C	G	ENST00000258385.3	c.1265C>G	c.(1264-1266)gCa>gGa	p.A422G
ESCC-0124	ALG3	3	183960353	183960353	Silent	C	T	ENST00000455059.1	c.1146G>A	c.(1144-1146)ctG>ctA	p.L382L
ESCC-0124	MTTP	4	100532487	100532487	Splice_Site	A	T	ENST00000511045.1		c.e14-1
ESCC-0124	SLC6A3	5	1401052	1401052	Missense_Mutation	C	T	ENST00000270349.9	c.1817G>A	c.(1816-1818)aGa>aAa	p.R606K
ESCC-0124	UGT3A1	5	35968190	35968190	Missense_Mutation	G	A	ENST00000507113.1	c.140C>T	c.(139-141)tCa>tTa	p.S47L
ESCC-0124	PGK2	6	49753997	49753997	Missense_Mutation	T	G	ENST00000304801.3	c.904A>C	c.(904-906)Act>Cct	p.T302P
ESCC-0124	SLC25A40	7	87488068	87488068	Splice_Site	T	A	ENST00000341119.5		c.e3-2
ESCC-0124	CHRNA2	8	27326867	27326867	Silent	G	A	ENST00000520933.2	c.324C>T	c.(322-324)aaC>aaT	p.N108N
ESCC-0124	SQLE	8	126034099	126034099	Missense_Mutation	C	T	ENST00000265896.5	c.1637C>T	c.(1636-1638)gCc>gTc	p.A546V
ESCC-0124	IPPK	9	95400548	95400548	Missense_Mutation	A	C	ENST00000287996.3	c.651T>G	c.(649-651)atT>atG	p.I217M
ESCC-0124	FUT7	9	139925972	139925972	Silent	G	A	ENST00000314412.6	c.219C>T	c.(217-219)atC>atT	p.I73I
ESCC-0124	KCNK18	10	118969135	118969135	Silent	T	C	ENST00000334549.1	c.480T>C	c.(478-480)tcT>tcC	p.S160S
ESCC-0124	ALDH3B2	11	67432899	67432899	Missense_Mutation	G	T	ENST00000349015.3	c.563C>A	c.(562-564)aCc>aAc	p.T188N
ESCC-0124	DUOX1	15	45439732	45439732	Silent	C	T	ENST00000321429.4	c.2424C>T	c.(2422-2424)gcC>gcT	p.A808A
ESCC-0124	GRIN2A	16	9943686	9943686	Missense_Mutation	C	T	ENST00000396573.2	c.1255G>A	c.(1255-1257)Gtg>Atg	p.V419M
ESCC-0124	GDE1	16	19528437	19528437	Silent	G	A	ENST00000353258.3	c.336C>T	c.(334-336)caC>caT	p.H112H
ESCC-0124	SLC12A3	16	56924255	56924255	Missense_Mutation	G	A	ENST00000438926.2	c.2355G>A	c.(2353-2355)atG>atA	p.M785I
ESCC-0124	KCNG4	16	84270939	84270939	Silent	G	A	ENST00000308251.4	c.153C>T	c.(151-153)gaC>gaT	p.D51D
ESCC-0124	ME2	18	48450546	48450546	Missense_Mutation	G	A	ENST00000321341.5	c.1135G>A	c.(1135-1137)Gat>Aat	p.D379N
ESCC-0124	ALDH16A1	19	49971736	49971736	Silent	C	G	ENST00000293350.4	c.2037C>G	c.(2035-2037)tcC>tcG	p.S679S
ESCC-0124	PDHA1	X	19377656	19377656	Missense_Mutation	C	T	ENST00000422285.2	c.1058C>T	c.(1057-1059)gCc>gTc	p.A353V
ESCC-0103	GNPAT	1	231406696	231406696	Missense_Mutation	G	A	ENST00000366647.4	c.1472G>A	c.(1471-1473)cGc>cAc	p.R491H
ESCC-0103	XDH	2	31562358	31562358	Silent	C	T	ENST00000379416.3	c.3771G>A	c.(3769-3771)tcG>tcA	p.S1257S
ESCC-0103	ABCG2	4	89036124	89036124	Missense_Mutation	C	T	ENST00000237612.3	c.928G>A	c.(928-930)Gaa>Aaa	p.E310K
ESCC-0103	PLCXD3	5	41382563	41382563	Missense_Mutation	C	G	ENST00000377801.3	c.177G>C	c.(175-177)caG>caC	p.Q59H
ESCC-0103	SLC25A46	5	110097185	110097185	Silent	C	T	ENST00000509432.1	c.321C>T	c.(319-321)aaC>aaT	p.N107N
ESCC-0103	SLC16A10	6	111493993	111493993	Missense_Mutation	G	A	ENST00000368851.5	c.439G>A	c.(439-441)Gtg>Atg	p.V147M
ESCC-0103	ABCB4	7	87092173	87092173	Missense_Mutation	T	C	ENST00000359206.3	c.187A>G	c.(187-189)Atg>Gtg	p.M63V
ESCC-0103	TRPV6	7	142573365	142573365	Silent	C	T	ENST00000359396.3	c.978G>A	c.(976-978)cgG>cgA	p.R326R
ESCC-0103	SLC26A7	8	92330507	92330507	Missense_Mutation	G	A	ENST00000276609.3	c.541G>A	c.(541-543)Gca>Aca	p.A181T
ESCC-0103	SMPD1	11	6415782	6415782	Missense_Mutation	C	T	ENST00000342245.4	c.1841C>T	c.(1840-1842)cCa>cTa	p.P614L
ESCC-0103	SCNN1A	12	6472625	6472625	Missense_Mutation	T	G	ENST00000543768.1	c.737A>C	c.(736-738)aAg>aCg	p.K246T
ESCC-0103	KCTD12	13	77459957	77459957	Missense_Mutation	C	A	ENST00000377474.2	c.327G>T	c.(325-327)gaG>gaT	p.E109D
ESCC-0103	FUT8	14	66096269	66096269	Missense_Mutation	A	G	ENST00000358307.2	c.155A>G	c.(154-156)gAa>gGa	p.E52G
ESCC-0103	DUOX2	15	45387134	45387134	Splice_Site	T	C	ENST00000389039.6	c.4395A>G	c.(4393-4395)ctA>ctG	p.L1465L
ESCC-0103	NAGS	17	42083091	42083091	Silent	G	A	ENST00000293404.3	c.513G>A	c.(511-513)ccG>ccA	p.P171P
ESCC-0146	KCNQ4	1	41296912	41296912	Nonsense_Mutation	G	A	ENST00000347132.5	c.1449G>A	c.(1447-1449)tgG>tgA	p.W483*
ESCC-0146	AK5	1	77876673	77876673	Missense_Mutation	C	T	ENST00000354567.2	c.899C>T	c.(898-900)gCc>gTc	p.A300V
ESCC-0146	SV2A	1	149884858	149884858	Missense_Mutation	C	T	ENST00000369146.3	c.535G>A	c.(535-537)Gac>Aac	p.D179N
ESCC-0146	ATP1A2	1	160100233	160100233	Missense_Mutation	C	T	ENST00000361216.3	c.1673C>T	c.(1672-1674)cCa>cTa	p.P558L
ESCC-0146	KCNT2	1	196397261	196397261	Missense_Mutation	C	T	ENST00000294725.9	c.958G>A	c.(958-960)Gaa>Aaa	p.E320K
ESCC-0146	PLD5	1	242277250	242277250	Missense_Mutation	G	T	ENST00000536534.2	c.1012C>A	c.(1012-1014)Cag>Aag	p.Q338K
ESCC-0146	ABCG5	2	44051459	44051459	Silent	C	T	ENST00000405322.1	c.504G>A	c.(502-504)ttG>ttA	p.L168L
ESCC-0146	SLC25A12	2	172700977	172700977	Missense_Mutation	G	A	ENST00000422440.2	c.367C>T	c.(367-369)Cat>Tat	p.H123Y
ESCC-0146	ITPR1	3	4715045	4715045	Missense_Mutation	G	C	ENST00000443694.2	c.2385G>C	c.(2383-2385)gaG>gaC	p.E795D
ESCC-0146	SCN5A	3	38622493	38622493	Missense_Mutation	C	T	ENST00000455624.2	c.3157G>A	c.(3157-3159)Gag>Aag	p.E1053K
ESCC-0146	ST3GAL6	3	98512551	98512551	Silent	C	G	ENST00000483910.1	c.942C>G	c.(940-942)ctC>ctG	p.L314L
ESCC-0146	SLC2A2	3	170715727	170715727	Missense_Mutation	C	T	ENST00000314251.3	c.1540G>A	c.(1540-1542)Gaa>Aaa	p.E514K
ESCC-0146	PIK3CA	3	178916876	178916876	Missense_Mutation	G	A	ENST00000263967.3	c.263G>A	c.(262-264)cGa>cAa	p.R88Q
ESCC-0146	PIK3CA	3	178928079	178928079	Missense_Mutation	G	A	ENST00000263967.3	c.1357G>A	c.(1357-1359)Gaa>Aaa	p.E453K
ESCC-0146	GRID2	4	94377004	94377004	Silent	G	T	ENST00000282020.4	c.1737G>T	c.(1735-1737)ctG>ctT	p.L579L
ESCC-0146	CYP4V2	4	187122487	187122487	Silent	C	T	ENST00000378802.4	c.978C>T	c.(976-978)ttC>ttT	p.F326F
ESCC-0146	SLC17A4	6	25777166	25777166	Missense_Mutation	A	C	ENST00000377905.4	c.1247A>C	c.(1246-1248)aAc>aCc	p.N416T
ESCC-0146	ITPR3	6	33652422	33652422	Silent	G	T	ENST00000374316.5	c.5094G>T	c.(5092-5094)cgG>cgT	p.R1698R
ESCC-0146	ITPR3	6	33653986	33653986	Missense_Mutation	G	C	ENST00000374316.5	c.5824G>C	c.(5824-5826)Gag>Cag	p.E1942Q
ESCC-0146	PDE10A	6	165843800	165843800	Missense_Mutation	T	A	ENST00000539869.2	c.778A>T	c.(778-780)Aat>Tat	p.N260Y
ESCC-0146	PDE10A	6	165843801	165843801	Missense_Mutation	C	G	ENST00000539869.2	c.777G>C	c.(775-777)ttG>ttC	p.L259F
ESCC-0146	NT5C3A	7	33057137	33057137	Missense_Mutation	C	T	ENST00000610140.1	c.607G>A	c.(607-609)Gat>Aat	p.D203N
ESCC-0146	PIK3CG	7	106509637	106509637	Missense_Mutation	G	C	ENST00000359195.3	c.1631G>C	c.(1630-1632)cGa>cCa	p.R544P
ESCC-0146	ATP6V0A4	7	138444605	138444605	Missense_Mutation	G	C	ENST00000310018.2	c.531C>G	c.(529-531)atC>atG	p.I177M
ESCC-0146	KCNB2	8	73480005	73480005	Silent	G	A	ENST00000523207.1	c.36G>A	c.(34-36)aaG>aaA	p.K12K
ESCC-0146	SLC10A5	8	82607115	82607115	Missense_Mutation	C	G	ENST00000518568.1	c.93G>C	c.(91-93)aaG>aaC	p.K31N
ESCC-0146	EXT1	8	118812026	118812026	Missense_Mutation	C	A	ENST00000378204.2	c.2166G>T	c.(2164-2166)atG>atT	p.M722I
ESCC-0146	CYP11B2	8	143994703	143994703	Silent	C	T	ENST00000323110.2	c.1119G>A	c.(1117-1119)ttG>ttA	p.L373L
ESCC-0146	IDI2	10	1068646	1068646	Missense_Mutation	G	A	ENST00000277517.1	c.212C>T	c.(211-213)tCg>tTg	p.S71L
ESCC-0146	CH25H	10	90966350	90966350	Missense_Mutation	C	T	ENST00000371852.2	c.700G>A	c.(700-702)Ggg>Agg	p.G234R
ESCC-0146	DPYSL4	10	134016171	134016171	Missense_Mutation	G	A	ENST00000338492.4	c.1303G>A	c.(1303-1305)Gag>Aag	p.E435K
ESCC-0146	GUCY2C	12	14836176	14836176	Missense_Mutation	C	A	ENST00000261170.3	c.411G>T	c.(409-411)ttG>ttT	p.L137F
ESCC-0146	ALG5	13	37524102	37524102	Missense_Mutation	C	G	ENST00000239891.3	c.952G>C	c.(952-954)Gag>Cag	p.E318Q
ESCC-0146	CATSPERB	14	92105451	92105451	Missense_Mutation	G	A	ENST00000256343.3	c.1576C>T	c.(1576-1578)Ctt>Ttt	p.L526F
ESCC-0146	ATP10A	15	25969108	25969108	Missense_Mutation	G	A	ENST00000356865.6	c.1040C>T	c.(1039-1041)tCt>tTt	p.S347F
ESCC-0146	GCNT3	15	59911149	59911149	Missense_Mutation	G	C	ENST00000396065.1	c.712G>C	c.(712-714)Gag>Cag	p.E238Q
ESCC-0146	HCN4	15	73617728	73617728	Missense_Mutation	G	T	ENST00000261917.3	c.1648C>A	c.(1648-1650)Cgc>Agc	p.R550S
ESCC-0146	ACSM1	16	20682939	20682939	Silent	G	C	ENST00000307493.4	c.666C>G	c.(664-666)gtC>gtG	p.V222V
ESCC-0146	ACADVL	17	7124925	7124925	Missense_Mutation	G	C	ENST00000356839.5	c.546G>C	c.(544-546)caG>caC	p.Q182H
ESCC-0146	CACNA1G	17	48696283	48696283	Missense_Mutation	G	A	ENST00000515411.1	c.5641G>A	c.(5641-5643)Gac>Aac	p.D1881N
ESCC-0146	ABCA9	17	66985247	66985247	Missense_Mutation	C	T	ENST00000340001.4	c.3968G>A	c.(3967-3969)gGa>gAa	p.G1323E
ESCC-0146	FASN	17	80051484	80051484	Silent	G	A	ENST00000306749.2	c.444C>T	c.(442-444)ttC>ttT	p.F148F
ESCC-0146	ATP8B3	19	1789542	1789542	Missense_Mutation	C	T	ENST00000310127.6	c.2663G>A	c.(2662-2664)cGc>cAc	p.R888H
ESCC-0146	CACNA1A	19	13409479	13409479	Missense_Mutation	C	G	ENST00000360228.5	c.2968G>C	c.(2968-2970)Gag>Cag	p.E990Q
ESCC-0146	ATP4A	19	36050887	36050887	Missense_Mutation	C	G	ENST00000262623.3	c.876G>C	c.(874-876)aaG>aaC	p.K292N
ESCC-0146	CACNA1F	X	49066435	49066435	Silent	C	T	ENST00000376265.2	c.4689G>A	c.(4687-4689)caG>caA	p.Q1563Q
ESCC-0146	NSDHL	X	152037396	152037396	Silent	C	G	ENST00000370274.3	c.858C>G	c.(856-858)ctC>ctG	p.L286L
ESCC-0194	SLC2A5	1	9099862	9099862	Silent	G	A	ENST00000377424.4	c.882C>T	c.(880-882)aaC>aaT	p.N294N
ESCC-0194	SLC9A1	1	27429183	27429183	Missense_Mutation	G	A	ENST00000263980.3	c.1627C>T	c.(1627-1629)Cac>Tac	p.H543Y
ESCC-0194	SMPDL3B	1	28280953	28280953	Silent	G	T	ENST00000373894.3	c.606G>T	c.(604-606)gcG>gcT	p.A202A
ESCC-0194	CTPS1	1	41449012	41449012	Missense_Mutation	G	T	ENST00000372621.4	c.50G>T	c.(49-51)gGa>gTa	p.G17V
ESCC-0194	SLC3A1	2	44508015	44508015	Silent	T	C	ENST00000409387.1	c.591T>C	c.(589-591)gtT>gtC	p.V197V
ESCC-0194	KCNH7	2	163302804	163302804	Silent	G	T	ENST00000332142.5	c.1278C>A	c.(1276-1278)ccC>ccA	p.P426P
ESCC-0194	SCN3A	2	165986572	165986572	Missense_Mutation	G	T	ENST00000283254.7	c.2800C>A	c.(2800-2802)Ctg>Atg	p.L934M
ESCC-0194	ABCB6	2	220083063	220083063	Silent	G	C	ENST00000265316.3	c.333C>G	c.(331-333)tcC>tcG	p.S111S
ESCC-0194	IDUA	4	995621	995621	Missense_Mutation	C	G	ENST00000247933.4	c.744C>G	c.(742-744)ttC>ttG	p.F248L
ESCC-0194	KCNN2	5	113699675	113699675	Missense_Mutation	G	A	ENST00000512097.3	c.559G>A	c.(559-561)Gtg>Atg	p.V187M
ESCC-0194	B3GAT2	6	71603871	71603871	Silent	G	A	ENST00000230053.6	c.696C>T	c.(694-696)acC>acT	p.T232T
ESCC-0194	GGH	8	63938810	63938810	Nonsense_Mutation	C	A	ENST00000260118.6	c.406G>T	c.(406-408)Gga>Tga	p.G136*
ESCC-0194	KCNJ11	11	17409633	17409633	Silent	C	A	ENST00000339994.4	c.6G>T	c.(4-6)ctG>ctT	p.L2L
ESCC-0194	ME3	11	86267649	86267649	Missense_Mutation	G	A	ENST00000393324.3	c.413C>T	c.(412-414)aCg>aTg	p.T138M
ESCC-0194	TYR	11	88924416	88924416	Missense_Mutation	G	A	ENST00000263321.5	c.866G>A	c.(865-867)tGc>tAc	p.C289Y
ESCC-0194	PIK3C2G	12	18649021	18649021	Missense_Mutation	C	T	ENST00000266497.5	c.2696C>T	c.(2695-2697)gCt>gTt	p.A899V
ESCC-0194	ABCC9	12	22015896	22015896	Missense_Mutation	T	A	ENST00000261200.4	c.2330A>T	c.(2329-2331)aAc>aTc	p.N777I
ESCC-0194	SCN8A	12	52056609	52056609	Missense_Mutation	C	T	ENST00000354534.6	c.8C>T	c.(7-9)gCg>gTg	p.A3V
ESCC-0194	DDHD1	14	53619608	53619608	Missense_Mutation	C	A	ENST00000323669.5	c.209G>T	c.(208-210)gGc>gTc	p.G70V
ESCC-0194	SLC30A4	15	45777484	45777484	Silent	T	C	ENST00000261867.4	c.1167A>G	c.(1165-1167)gtA>gtG	p.V389V
ESCC-0194	ATP2A3	17	3850871	3850871	Silent	C	T	ENST00000397043.3	c.909G>A	c.(907-909)gcG>gcA	p.A303A
ESCC-0194	PLD6	17	17109483	17109483	Missense_Mutation	C	G	ENST00000321560.3	c.118G>C	c.(118-120)Gag>Cag	p.E40Q
ESCC-0194	ABCA9	17	66979984	66979984	Silent	A	G	ENST00000340001.4	c.4506T>C	c.(4504-4506)atT>atC	p.I1502I
ESCC-0194	SLC13A3	20	45204253	45204253	Missense_Mutation	G	T	ENST00000279027.4	c.1291C>A	c.(1291-1293)Ctt>Att	p.L431I
ESCC-0194	SLC9A8	20	48500427	48500427	Missense_Mutation	C	A	ENST00000361573.2	c.1315C>A	c.(1315-1317)Ctg>Atg	p.L439M
ESCC-0135	CLCNKA	1	16357117	16357117	Missense_Mutation	A	G	ENST00000331433.4	c.1570A>G	c.(1570-1572)Atc>Gtc	p.I524V
ESCC-0135	ABCA4	1	94512592	94512592	Missense_Mutation	A	G	ENST00000370225.3	c.2801T>C	c.(2800-2802)cTg>cCg	p.L934P
ESCC-0135	CACNA1E	1	181765954	181765954	Missense_Mutation	G	C	ENST00000367570.1	c.6230G>C	c.(6229-6231)aGg>aCg	p.R2077T
ESCC-0135	D2HGDH	2	242681953	242681953	Missense_Mutation	C	A	ENST00000321264.4	c.454C>A	c.(454-456)Cgc>Agc	p.R152S
ESCC-0135	GBE1	3	81586207	81586207	Missense_Mutation	C	A	ENST00000429644.2	c.1658G>T	c.(1657-1659)aGa>aTa	p.R553I
ESCC-0135	NDST4	4	115997621	115997621	Missense_Mutation	T	C	ENST00000264363.2	c.572A>G	c.(571-573)aAg>aGg	p.K191R
ESCC-0135	RHAG	6	49604373	49604373	Silent	A	G	ENST00000371175.4	c.153T>C	c.(151-153)taT>taC	p.Y51Y
ESCC-0135	TTYH3	7	2698639	2698639	Missense_Mutation	C	T	ENST00000258796.7	c.1490C>T	c.(1489-1491)cCg>cTg	p.P497L
ESCC-0135	SLC25A32	8	104427149	104427149	Missense_Mutation	T	A	ENST00000297578.4	c.17A>T	c.(16-18)cAg>cTg	p.Q6L
ESCC-0135	SLC39A12	10	18284629	18284629	Silent	T	C	ENST00000377371.3	c.1575T>C	c.(1573-1575)agT>agC	p.S525S
ESCC-0135	CYP2C8	10	96796912	96796912	Silent	T	C	ENST00000371270.3	c.1446A>G	c.(1444-1446)tcA>tcG	p.S482S
ESCC-0135	GYLTL1B	11	45950230	45950230	Missense_Mutation	A	G	ENST00000531526.1	c.2000A>G	c.(1999-2001)cAc>cGc	p.H667R
ESCC-0135	SLC5A2	16	31499945	31499945	Silent	C	T	ENST00000330498.3	c.1132C>T	c.(1132-1134)Ctg>Ttg	p.L378L
ESCC-0135	TRPM2	21	45811433	45811433	Silent	G	A	ENST00000397932.2	c.1719G>A	c.(1717-1719)acG>acA	p.T573T
ESCC-0131	KDM1A	1	23346193	23346193	Missense_Mutation	C	T	ENST00000400181.4	c.104C>T	c.(103-105)tCt>tTt	p.S35F
ESCC-0131	KCNA2	1	111147124	111147124	Missense_Mutation	G	A	ENST00000369770.3	c.281C>T	c.(280-282)tCa>tTa	p.S94L
ESCC-0131	AMPD1	1	115220986	115220986	Missense_Mutation	C	T	ENST00000369538.3	c.1147G>A	c.(1147-1149)Gac>Aac	p.D383N
ESCC-0131	FMO4	1	171310755	171310755	Missense_Mutation	C	T	ENST00000367749.3	c.1454C>T	c.(1453-1455)gCc>gTc	p.A485V
ESCC-0131	RBKS	2	28050562	28050562	Missense_Mutation	C	A	ENST00000302188.3	c.667G>T	c.(667-669)Gtg>Ttg	p.V223L
ESCC-0131	CHRNA1	2	175618996	175618996	Missense_Mutation	A	G	ENST00000409219.1	c.491T>C	c.(490-492)aTg>aCg	p.M164T
ESCC-0131	CYP20A1	2	204111584	204111584	Missense_Mutation	C	T	ENST00000429815.2	c.229C>T	c.(229-231)Ctc>Ttc	p.L77F
ESCC-0131	CACNA1D	3	53757544	53757544	Missense_Mutation	G	A	ENST00000422281.2	c.1750G>A	c.(1750-1752)Gtc>Atc	p.V584I
ESCC-0131	SI	3	164714561	164714561	Splice_Site	C	T	ENST00000264382.3		c.e39-1
ESCC-0131	ATP13A5	3	193039500	193039500	Missense_Mutation	T	C	ENST00000342358.4	c.1885A>G	c.(1885-1887)Atg>Gtg	p.M629V
ESCC-0131	CYP2U1	4	108866353	108866353	Missense_Mutation	C	T	ENST00000508453.1	c.91C>T	c.(91-93)Cgc>Tgc	p.R31C
ESCC-0131	SLC6A19	5	1221330	1221330	Missense_Mutation	C	T	ENST00000304460.10	c.1603C>T	c.(1603-1605)Cgc>Tgc	p.R535C
ESCC-0131	UGT3A2	5	36035947	36035947	Silent	G	C	ENST00000513300.1	c.1323C>G	c.(1321-1323)gtC>gtG	p.V441V
ESCC-0131	LGSN	6	63995638	63995638	Missense_Mutation	G	C	ENST00000370657.4	c.184C>G	c.(184-186)Caa>Gaa	p.Q62E
ESCC-0131	MAN1A1	6	119509574	119509574	Missense_Mutation	A	G	ENST00000368468.3	c.1715T>C	c.(1714-1716)gTa>gCa	p.V572A
ESCC-0131	MAN1A1	6	119509575	119509575	Missense_Mutation	C	A	ENST00000368468.3	c.1714G>T	c.(1714-1716)Gta>Tta	p.V572L
ESCC-0131	SMPDL3A	6	123122533	123122533	Missense_Mutation	A	G	ENST00000368440.4	c.550A>G	c.(550-552)Att>Gtt	p.I184V
ESCC-0131	ENPP3	6	132007026	132007026	Silent	G	A	ENST00000414305.1	c.1263G>A	c.(1261-1263)gaG>gaA	p.E421E
ESCC-0131	NOX3	6	155764496	155764496	Missense_Mutation	C	G	ENST00000159060.2	c.397G>C	c.(397-399)Gag>Cag	p.E133Q
ESCC-0131	PHYHD1	9	131702749	131702749	Missense_Mutation	C	G	ENST00000372592.3	c.559C>G	c.(559-561)Ctc>Gtc	p.L187V
ESCC-0131	ABCA2	9	139913245	139913245	Missense_Mutation	C	T	ENST00000341511.6	c.1745G>A	c.(1744-1746)gGc>gAc	p.G582D
ESCC-0131	ABCC9	12	22069947	22069947	Missense_Mutation	C	T	ENST00000261200.4	c.497G>A	c.(496-498)cGt>cAt	p.R166H
ESCC-0131	ATP12A	13	25283886	25283886	Missense_Mutation	C	T	ENST00000381946.3	c.2683C>T	c.(2683-2685)Ccc>Tcc	p.P895S
ESCC-0131	CES5A	16	55907800	55907800	Missense_Mutation	G	T	ENST00000521992.1	c.310C>A	c.(310-312)Ccg>Acg	p.P104T
ESCC-0131	ALDH3A1	17	19648317	19648317	Silent	C	T	ENST00000457500.2	c.126G>A	c.(124-126)caG>caA	p.Q42Q
ESCC-0131	SGSH	17	78186030	78186030	Silent	C	A	ENST00000326317.6	c.789G>T	c.(787-789)ctG>ctT	p.L263L
ESCC-0131	GAL3ST1	22	30952023	30952023	Missense_Mutation	G	C	ENST00000402321.1	c.189C>G	c.(187-189)atC>atG	p.I63M
ESCC-0131	INPP5J	22	31523968	31523968	Missense_Mutation	C	T	ENST00000404390.3	c.715C>T	c.(715-717)Cgc>Tgc	p.R239C
ESCC-0108	CYP4B1	1	47278289	47278289	Silent	C	T	ENST00000371919.4	c.444C>T	c.(442-444)atC>atT	p.I148I
ESCC-0108	CPT2	1	53667995	53667995	Splice_Site	G	A	ENST00000371486.3	c.234G>A	c.(232-234)agG>agA	p.R78R
ESCC-0108	SLC30A10	1	220101272	220101272	Nonsense_Mutation	G	A	ENST00000366926.3	c.511C>T	c.(511-513)Cag>Tag	p.Q171*
ESCC-0108	ABCB6	2	220083312	220083312	Missense_Mutation	G	C	ENST00000265316.3	c.84C>G	c.(82-84)ttC>ttG	p.F28L
ESCC-0108	KCNE4	2	223918033	223918033	Missense_Mutation	C	A	ENST00000281830.3	c.638C>A	c.(637-639)tCc>tAc	p.S213Y
ESCC-0108	ENPP4	6	46108115	46108115	Missense_Mutation	G	C	ENST00000321037.4	c.795G>C	c.(793-795)ttG>ttC	p.L265F
ESCC-0108	MGAM	7	141738378	141738378	Nonsense_Mutation	G	A	ENST00000475668.2	c.2279G>A	c.(2278-2280)tGg>tAg	p.W760*
ESCC-0108	MGAM	7	141738379	141738379	Missense_Mutation	G	T	ENST00000475668.2	c.2280G>T	c.(2278-2280)tgG>tgT	p.W760C
ESCC-0108	SLC37A2	11	124955541	124955541	Missense_Mutation	C	T	ENST00000308074.4	c.1396C>T	c.(1396-1398)Ctc>Ttc	p.L466F
ESCC-0108	ABCC9	12	22005087	22005087	Missense_Mutation	C	G	ENST00000261200.4	c.2713G>C	c.(2713-2715)Gag>Cag	p.E905Q
ESCC-0108	KCNC2	12	75444281	75444281	Nonsense_Mutation	G	A	ENST00000393288.2	c.1504C>T	c.(1504-1506)Cag>Tag	p.Q502*
ESCC-0108	NALCN	13	101881747	101881747	Silent	C	T	ENST00000251127.6	c.1623G>A	c.(1621-1623)ccG>ccA	p.P541P
ESCC-0108	TMCO3	13	114152756	114152756	Missense_Mutation	G	A	ENST00000434316.2	c.544G>A	c.(544-546)Gag>Aag	p.E182K
ESCC-0108	COX10	17	14110268	14110268	Missense_Mutation	C	T	ENST00000261643.3	c.1070C>T	c.(1069-1071)gCg>gTg	p.A357V
ESCC-0108	ABCA6	17	67085664	67085664	Missense_Mutation	C	G	ENST00000284425.2	c.3548G>C	c.(3547-3549)aGa>aCa	p.R1183T
ESCC-0108	CYP2B6	19	41512844	41512844	Silent	C	A	ENST00000324071.4	c.519C>A	c.(517-519)tcC>tcA	p.S173S
ESCC-0108	CECR1	22	17690525	17690525	Silent	A	G	ENST00000399839.1	c.43T>C	c.(43-45)Ttg>Ctg	p.L15L
ESCC-0121	MMEL1	1	2526730	2526730	Silent	G	A	ENST00000378412.3	c.1569C>T	c.(1567-1569)gaC>gaT	p.D523D
ESCC-0121	KCNN3	1	154698440	154698440	Silent	C	T	ENST00000271915.4	c.1653G>A	c.(1651-1653)gcG>gcA	p.A551A
ESCC-0121	CACNA1S	1	201044690	201044690	Silent	G	A	ENST00000362061.3	c.1881C>T	c.(1879-1881)taC>taT	p.Y627Y
ESCC-0121	ABCG8	2	44100928	44100928	Missense_Mutation	G	A	ENST00000272286.2	c.1214G>A	c.(1213-1215)cGt>cAt	p.R405H
ESCC-0121	UXS1	2	106810663	106810663	Missense_Mutation	G	A	ENST00000283148.7	c.35C>T	c.(34-36)gCc>gTc	p.A12V
ESCC-0121	ABCB11	2	169842765	169842765	Missense_Mutation	C	T	ENST00000263817.6	c.938G>A	c.(937-939)cGt>cAt	p.R313H
ESCC-0121	ASIC4	2	220400032	220400032	Silent	C	T	ENST00000358078.4	c.1596C>T	c.(1594-1596)aaC>aaT	p.N532N
ESCC-0121	ATP10D	4	47560012	47560012	Missense_Mutation	G	A	ENST00000273859.3	c.2156G>A	c.(2155-2157)tGc>tAc	p.C719Y
ESCC-0121	PDHA2	4	96761311	96761311	Missense_Mutation	G	A	ENST00000295266.4	c.10G>A	c.(10-12)Gcc>Acc	p.A4T
ESCC-0121	PDE8B	5	76627276	76627276	Missense_Mutation	T	G	ENST00000264917.5	c.700T>G	c.(700-702)Ttc>Gtc	p.F234V
ESCC-0121	CA8	8	61137113	61137113	Missense_Mutation	G	T	ENST00000317995.4	c.608C>A	c.(607-609)cCt>cAt	p.P203H
ESCC-0121	ALAD	9	116151330	116151330	Nonsense_Mutation	C	T	ENST00000409155.3	c.858G>A	c.(856-858)tgG>tgA	p.W286*
ESCC-0121	ABCA2	9	139908713	139908713	Missense_Mutation	G	A	ENST00000341511.6	c.4147C>T	c.(4147-4149)Cgt>Tgt	p.R1383C
ESCC-0121	MAT1A	10	82039949	82039949	Missense_Mutation	G	A	ENST00000372213.3	c.529C>T	c.(529-531)Cgg>Tgg	p.R177W
ESCC-0121	ATP6V0A2	12	124221611	124221611	Silent	G	A	ENST00000330342.3	c.831G>A	c.(829-831)ctG>ctA	p.L277L
ESCC-0121	ATP8B4	15	50226247	50226247	Missense_Mutation	A	C	ENST00000284509.6	c.1420T>G	c.(1420-1422)Tgc>Ggc	p.C474G
ESCC-0121	SCNN1B	16	23391924	23391924	Silent	G	A	ENST00000568923.1	c.1644G>A	c.(1642-1644)ccG>ccA	p.P548P
ESCC-0117	PLCH2	1	2420772	2420772	Silent	C	T	ENST00000419816.2	c.1362C>T	c.(1360-1362)acC>acT	p.T454T
ESCC-0117	CYB5RL	1	54653339	54653339	Missense_Mutation	C	G	ENST00000534324.1	c.421G>C	c.(421-423)Gaa>Caa	p.E141Q
ESCC-0117	CYB5RL	1	54653383	54653383	Missense_Mutation	C	G	ENST00000534324.1	c.377G>C	c.(376-378)aGa>aCa	p.R126T
ESCC-0117	PLCL2	3	17051498	17051498	Silent	C	T	ENST00000418129.2	c.282C>T	c.(280-282)gtC>gtT	p.V94V
ESCC-0117	ALG3	3	183966839	183966839	Silent	G	A	ENST00000455059.1	c.15C>T	c.(13-15)taC>taT	p.Y5Y
ESCC-0117	DGKG	3	186002489	186002489	Missense_Mutation	C	T	ENST00000265022.3	c.554G>A	c.(553-555)cGc>cAc	p.R185H
ESCC-0117	ADH4	4	100062779	100062779	Missense_Mutation	C	T	ENST00000508393.1	c.232G>A	c.(232-234)Gag>Aag	p.E78K
ESCC-0117	INPP4B	4	143033825	143033825	Missense_Mutation	C	T	ENST00000513000.1	c.2146G>A	c.(2146-2148)Gtg>Atg	p.V716M
ESCC-0117	PDE4D	5	58481072	58481072	Missense_Mutation	C	T	ENST00000507116.1	c.509G>A	c.(508-510)cGa>cAa	p.R170Q
ESCC-0117	GFPT2	5	179729499	179729499	Missense_Mutation	T	C	ENST00000253778.8	c.1928A>G	c.(1927-1929)gAc>gGc	p.D643G
ESCC-0117	ABCA13	7	48352726	48352726	Silent	C	T	ENST00000435803.1	c.9579C>T	c.(9577-9579)ctC>ctT	p.L3193L
ESCC-0117	CACNA2D1	7	81765962	81765962	Missense_Mutation	C	T	ENST00000423588.1	c.385G>A	c.(385-387)Gat>Aat	p.D129N
ESCC-0117	CYP11B1	8	143955840	143955840	Silent	G	A	ENST00000377675.3	c.1674C>T	c.(1672-1674)ttC>ttT	p.F558F
ESCC-0117	NDOR1	9	140107011	140107011	Missense_Mutation	G	A	ENST00000344894.5	c.271G>A	c.(271-273)Gac>Aac	p.D91N
ESCC-0117	CACNA1B	9	140772535	140772535	Silent	G	A	ENST00000371372.1	c.150G>A	c.(148-150)gcG>gcA	p.A50A
ESCC-0117	OGDHL	10	50960265	50960265	Missense_Mutation	C	G	ENST00000374103.4	c.508G>C	c.(508-510)Gat>Cat	p.D170H
ESCC-0117	TPCN2	11	68837941	68837941	Silent	C	T	ENST00000294309.3	c.873C>T	c.(871-873)ttC>ttT	p.F291F
ESCC-0117	SLCO1C1	12	20852631	20852631	Missense_Mutation	G	A	ENST00000266509.2	c.121G>A	c.(121-123)Gaa>Aaa	p.E41K
ESCC-0117	SLCO1C1	12	20905274	20905274	Missense_Mutation	A	G	ENST00000266509.2	c.1951A>G	c.(1951-1953)Aca>Gca	p.T651A
ESCC-0117	SLCO1B1	12	21349909	21349909	Missense_Mutation	C	G	ENST00000256958.2	c.757C>G	c.(757-759)Cga>Gga	p.R253G
ESCC-0117	SLCO1B1	12	21349946	21349946	Missense_Mutation	C	G	ENST00000256958.2	c.794C>G	c.(793-795)tCt>tGt	p.S265C
ESCC-0117	ACSS3	12	81472196	81472196	Silent	G	A	ENST00000548058.1	c.297G>A	c.(295-297)tcG>tcA	p.S99S
ESCC-0117	RYR3	15	33962692	33962692	Missense_Mutation	A	T	ENST00000389232.4	c.5795A>T	c.(5794-5796)tAc>tTc	p.Y1932F
ESCC-0117	LIPC	15	58830645	58830645	Missense_Mutation	C	G	ENST00000414170.3	c.202C>G	c.(202-204)Cat>Gat	p.H68D
ESCC-0117	CHRNA3	15	78894529	78894529	Missense_Mutation	G	A	ENST00000348639.3	c.455C>T	c.(454-456)cCg>cTg	p.P152L
ESCC-0117	GRIN2A	16	10032147	10032147	Missense_Mutation	C	T	ENST00000396573.2	c.676G>A	c.(676-678)Gtc>Atc	p.V226I
ESCC-0117	ABCC1	16	16180775	16180775	Nonsense_Mutation	C	G	ENST00000399410.3	c.2387C>G	c.(2386-2388)tCa>tGa	p.S796*
ESCC-0117	ABCC6	16	16272728	16272728	Missense_Mutation	G	A	ENST00000205557.7	c.2342C>T	c.(2341-2343)gCg>gTg	p.A781V
ESCC-0117	XYLT1	16	17252739	17252739	Silent	G	A	ENST00000261381.6	c.1317C>T	c.(1315-1317)ctC>ctT	p.L439L
ESCC-0117	LPCAT2	16	55562497	55562497	Silent	C	T	ENST00000262134.5	c.520C>T	c.(520-522)Ctg>Ttg	p.L174L
ESCC-0117	SLC6A2	16	55690822	55690822	Silent	C	T	ENST00000379906.2	c.216C>T	c.(214-216)ttC>ttT	p.F72F
ESCC-0117	DPEP1	16	89704364	89704364	Silent	C	T	ENST00000393092.3	c.1050C>T	c.(1048-1050)ttC>ttT	p.F350F
ESCC-0117	GLOD4	17	673156	673156	Nonsense_Mutation	G	A	ENST00000301329.6	c.784C>T	c.(784-786)Cga>Tga	p.R262*
ESCC-0117	CNP	17	40120386	40120386	Missense_Mutation	C	T	ENST00000393892.3	c.304C>T	c.(304-306)Cgg>Tgg	p.R102W
ESCC-0117	CANT1	17	76989652	76989652	Missense_Mutation	C	T	ENST00000302345.2	c.1186G>A	c.(1186-1188)Gaa>Aaa	p.E396K
ESCC-0117	GRIN3B	19	1005381	1005381	Silent	C	G	ENST00000234389.3	c.1881C>G	c.(1879-1881)ctC>ctG	p.L627L
ESCC-0117	GRIN3B	19	1005407	1005407	Missense_Mutation	C	T	ENST00000234389.3	c.1907C>T	c.(1906-1908)aCg>aTg	p.T636M
ESCC-0117	SLC27A1	19	17611152	17611152	Silent	C	T	ENST00000252595.7	c.1272C>T	c.(1270-1272)gtC>gtT	p.V424V
ESCC-0117	PLCB4	20	9343573	9343573	Missense_Mutation	C	T	ENST00000378501.2	c.400C>T	c.(400-402)Cac>Tac	p.H134Y
ESCC-0117	SLC2A10	20	45354848	45354848	Silent	G	C	ENST00000359271.2	c.1173G>C	c.(1171-1173)ctG>ctC	p.L391L
ESCC-0117	TRPM2	21	45811488	45811488	Missense_Mutation	G	A	ENST00000397932.2	c.1774G>A	c.(1774-1776)Gtt>Att	p.V592I
ESCC-0117	GCAT	22	38206134	38206134	Silent	C	T	ENST00000323205.6	c.375C>T	c.(373-375)ctC>ctT	p.L125L
ESCC-0097	ABCA4	1	94510254	94510254	Missense_Mutation	C	T	ENST00000370225.3	c.2965G>A	c.(2965-2967)Gtt>Att	p.V989I
ESCC-0097	FH	1	241663818	241663818	Nonsense_Mutation	C	A	ENST00000366560.3	c.1309G>T	c.(1309-1311)Gga>Tga	p.G437*
ESCC-0097	FH	1	241663819	241663819	Silent	C	A	ENST00000366560.3	c.1308G>T	c.(1306-1308)gtG>gtT	p.V436V
ESCC-0097	PLB1	2	28852026	28852026	Silent	C	T	ENST00000327757.5	c.3792C>T	c.(3790-3792)ggC>ggT	p.G1264G
ESCC-0097	XDH	2	31610692	31610692	Silent	A	G	ENST00000379416.3	c.636T>C	c.(634-636)ttT>ttC	p.F212F
ESCC-0097	ABCA12	2	215884357	215884357	Missense_Mutation	G	T	ENST00000272895.7	c.1451C>A	c.(1450-1452)gCa>gAa	p.A484E
ESCC-0097	ACSL3	2	223773550	223773550	Silent	T	G	ENST00000357430.3	c.60T>G	c.(58-60)ccT>ccG	p.P20P
ESCC-0097	PIGG	4	515812	515812	Missense_Mutation	C	T	ENST00000509768.1	c.1429C>T	c.(1429-1431)Cca>Tca	p.P477S
ESCC-0097	SLC12A7	5	1065423	1065423	Silent	G	A	ENST00000264930.5	c.2412C>T	c.(2410-2412)aaC>aaT	p.N804N
ESCC-0097	FUT9	6	96651088	96651088	Silent	G	T	ENST00000302103.5	c.57G>T	c.(55-57)ctG>ctT	p.L19L
ESCC-0097	SYNJ2	6	158492758	158492758	Missense_Mutation	G	A	ENST00000355585.4	c.2065G>A	c.(2065-2067)Ggg>Agg	p.G689R
ESCC-0097	PDE1C	7	31887634	31887634	Missense_Mutation	G	T	ENST00000396193.1	c.1108C>A	c.(1108-1110)Caa>Aaa	p.Q370K
ESCC-0097	MGAM	7	141765625	141765625	Silent	G	T	ENST00000475668.2	c.4764G>T	c.(4762-4764)ggG>ggT	p.G1588G
ESCC-0097	GSR	8	30557645	30557645	Silent	G	A	ENST00000221130.5	c.648C>T	c.(646-648)agC>agT	p.S216S
ESCC-0097	TALDO1	11	747499	747499	Silent	G	A	ENST00000528097.1	c.18G>A	c.(16-18)gtG>gtA	p.V6V
ESCC-0097	NAALAD2	11	89896541	89896541	Missense_Mutation	G	A	ENST00000525171.1	c.860G>A	c.(859-861)aGt>aAt	p.S287N
ESCC-0097	TRPM1	15	31339375	31339375	Missense_Mutation	C	T	ENST00000256552.6	c.1703G>A	c.(1702-1704)cGc>cAc	p.R568H
ESCC-0097	AQP4	18	24440787	24440787	Silent	G	A	ENST00000383168.4	c.642C>T	c.(640-642)ccC>ccT	p.P214P
ESCC-0097	PIK3C3	18	39595519	39595519	Missense_Mutation	G	A	ENST00000262039.4	c.1405G>A	c.(1405-1407)Gaa>Aaa	p.E469K
ESCC-0097	PLA2G6	22	38512136	38512136	Missense_Mutation	G	A	ENST00000332509.3	c.1825C>T	c.(1825-1827)Cgg>Tgg	p.R609W
ESCC-0097	TKTL1	X	153543533	153543533	Missense_Mutation	G	A	ENST00000369915.3	c.875G>A	c.(874-876)cGg>cAg	p.R292Q
ESCC-0149	KCNA10	1	111059940	111059940	Silent	T	C	ENST00000369771.2	c.1470A>G	c.(1468-1470)agA>agG	p.R490R
ESCC-0149	RYR2	1	237868638	237868638	Missense_Mutation	G	T	ENST00000366574.2	c.9575G>T	c.(9574-9576)aGa>aTa	p.R3192I
ESCC-0149	CACNA1D	3	53529204	53529204	Missense_Mutation	T	C	ENST00000422281.2	c.11T>C	c.(10-12)aTg>aCg	p.M4T
ESCC-0149	GCNT6	6	10634119	10634119	Missense_Mutation	C	G	ENST00000417671.1	c.127C>G	c.(127-129)Caa>Gaa	p.Q43E
ESCC-0149	SPTLC1	9	94843198	94843198	Missense_Mutation	A	G	ENST00000262554.2	c.308T>C	c.(307-309)tTc>tCc	p.F103S
ESCC-0149	HPSE2	10	100481447	100481447	Missense_Mutation	C	T	ENST00000370552.3	c.923G>A	c.(922-924)cGg>cAg	p.R308Q
ESCC-0149	NDUFA9	12	4768275	4768275	Missense_Mutation	G	A	ENST00000266544.5	c.484G>A	c.(484-486)Gaa>Aaa	p.E162K
ESCC-0149	DUOX2	15	45394117	45394117	Missense_Mutation	G	A	ENST00000389039.6	c.2725C>T	c.(2725-2727)Cgg>Tgg	p.R909W
ESCC-0149	SLC27A2	15	50515337	50515337	Missense_Mutation	G	C	ENST00000544960.1	c.443G>C	c.(442-444)aGa>aCa	p.R148T
ESCC-0149	NUDT19	19	33183355	33183355	Silent	C	T	ENST00000397061.3	c.489C>T	c.(487-489)ggC>ggT	p.G163G
ESCC-0149	SLC7A10	19	33703500	33703500	Missense_Mutation	C	T	ENST00000253188.4	c.554G>A	c.(553-555)cGc>cAc	p.R185H
ESCC-0149	GRIN2D	19	48946513	48946513	Silent	G	A	ENST00000263269.3	c.3330G>A	c.(3328-3330)ccG>ccA	p.P1110P
ESCC-0149	TRPM4	19	49671857	49671857	Silent	G	T	ENST00000252826.5	c.660G>T	c.(658-660)ggG>ggT	p.G220G
ESCC-0149	CHRNA4	20	61981133	61981133	Missense_Mutation	C	T	ENST00000370263.4	c.1630G>A	c.(1630-1632)Gcc>Acc	p.A544T
ESCC-0149	SLC16A2	X	73744523	73744523	Missense_Mutation	G	A	ENST00000587091.1	c.905G>A	c.(904-906)cGc>cAc	p.R302H
ESCC-0174	LYPLA2	1	24120736	24120736	Missense_Mutation	C	T	ENST00000374514.3	c.392C>T	c.(391-393)aCg>aTg	p.T131M
ESCC-0174	SLC8A1	2	40342529	40342529	Missense_Mutation	C	T	ENST00000403092.1	c.2786G>A	c.(2785-2787)cGg>cAg	p.R929Q
ESCC-0174	ABCB6	2	220075696	220075696	Missense_Mutation	C	A	ENST00000265316.3	c.2103G>T	c.(2101-2103)caG>caT	p.Q701H
ESCC-0174	SGPP2	2	223386605	223386605	Silent	C	T	ENST00000321276.7	c.498C>T	c.(496-498)caC>caT	p.H166H
ESCC-0174	SLC6A20	3	45823640	45823640	Missense_Mutation	C	T	ENST00000358525.4	c.197G>A	c.(196-198)gGg>gAg	p.G66E
ESCC-0174	SLC16A10	6	111493979	111493979	Missense_Mutation	G	A	ENST00000368851.5	c.425G>A	c.(424-426)cGg>cAg	p.R142Q
ESCC-0174	UPP1	7	48146557	48146557	Missense_Mutation	G	A	ENST00000331803.4	c.524G>A	c.(523-525)cGg>cAg	p.R175Q
ESCC-0174	LPL	8	19809403	19809403	Missense_Mutation	G	A	ENST00000311322.8	c.373G>A	c.(373-375)Gcg>Acg	p.A125T
ESCC-0174	SLCO5A1	8	70744345	70744345	Silent	G	A	ENST00000524945.1	c.564C>T	c.(562-564)ttC>ttT	p.F188F
ESCC-0174	CACNA1B	9	140777297	140777297	Silent	C	T	ENST00000371372.1	c.492C>T	c.(490-492)aaC>aaT	p.N164N
ESCC-0174	SLC2A3	12	8083899	8083899	Missense_Mutation	C	T	ENST00000075120.7	c.452G>A	c.(451-453)cGg>cAg	p.R151Q
ESCC-0174	B4GALNT1	12	58020596	58020596	Missense_Mutation	G	T	ENST00000418555.2	c.1368C>A	c.(1366-1368)gaC>gaA	p.D456E
ESCC-0174	ALDH1A2	15	58247429	58247429	Missense_Mutation	G	A	ENST00000249750.4	c.1523C>T	c.(1522-1524)aCg>aTg	p.T508M
ESCC-0174	MAN2A2	15	91453441	91453441	Missense_Mutation	G	A	ENST00000559717.1	c.1496G>A	c.(1495-1497)cGg>cAg	p.R499Q
ESCC-0174	ALG1	16	5121858	5121858	Missense_Mutation	C	G	ENST00000262374.5	c.8C>G	c.(7-9)gCc>gGc	p.A3G
ESCC-0174	ABCC11	16	48245014	48245014	Nonsense_Mutation	G	A	ENST00000394747.1	c.1453C>T	c.(1453-1455)Cag>Tag	p.Q485*
ESCC-0174	ATP1B2	17	7557263	7557263	Splice_Site	C	T	ENST00000250111.4	c.346C>T	c.(346-348)Cct>Tct	p.P116S
ESCC-0174	COASY	17	40716506	40716506	Missense_Mutation	G	A	ENST00000393818.2	c.958G>A	c.(958-960)Gac>Aac	p.D320N
ESCC-0174	ACSF2	17	48551896	48551896	Nonsense_Mutation	C	T	ENST00000300441.4	c.1831C>T	c.(1831-1833)Cga>Tga	p.R611*
ESCC-0174	ABCA9	17	67016686	67016686	Missense_Mutation	C	A	ENST00000340001.4	c.2443G>T	c.(2443-2445)Gat>Tat	p.D815Y
ESCC-0174	CDS2	20	5159573	5159573	Missense_Mutation	G	A	ENST00000460006.1	c.500G>A	c.(499-501)cGg>cAg	p.R167Q
ESCC-0174	PI4KA	22	21167780	21167780	Missense_Mutation	C	T	ENST00000255882.6	c.871G>A	c.(871-873)Gat>Aat	p.D291N
ESCC-0174	FOXRED2	22	36892158	36892158	Missense_Mutation	C	T	ENST00000397224.4	c.1480G>A	c.(1480-1482)Gtc>Atc	p.V494I
ESCC-0174	ACO2	22	41911991	41911991	Missense_Mutation	G	C	ENST00000396512.3	c.905G>C	c.(904-906)aGa>aCa	p.R302T
ESCC-0174	CACNA1F	X	49071898	49071898	Silent	C	T	ENST00000376265.2	c.3375G>A	c.(3373-3375)gcG>gcA	p.A1125A
ESCC-0174	NOX1	X	100105247	100105247	Missense_Mutation	C	G	ENST00000372966.3	c.1026G>C	c.(1024-1026)ttG>ttC	p.L342F
ESCC-0182	RYR2	1	237837463	237837463	Silent	A	G	ENST00000366574.2	c.8658A>G	c.(8656-8658)agA>agG	p.R2886R
ESCC-0182	SLC8A1	2	40392057	40392057	Silent	C	A	ENST00000403092.1	c.2106G>T	c.(2104-2106)ggG>ggT	p.G702G
ESCC-0182	SCN9A	2	167168239	167168239	Nonsense_Mutation	G	A	ENST00000409672.1	c.28C>T	c.(28-30)Cag>Tag	p.Q10*
ESCC-0182	AMT	3	49455016	49455016	Missense_Mutation	C	T	ENST00000273588.3	c.1169G>A	c.(1168-1170)aGc>aAc	p.S390N
ESCC-0182	GK5	3	141923570	141923570	Silent	A	T	ENST00000392993.2	c.378T>A	c.(376-378)ctT>ctA	p.L126L
ESCC-0182	PIK3CA	3	178952146	178952146	Silent	G	A	ENST00000263967.3	c.3201G>A	c.(3199-3201)ttG>ttA	p.L1067L
ESCC-0182	NDST1	5	149901055	149901055	Missense_Mutation	G	A	ENST00000523767.1	c.239G>A	c.(238-240)cGc>cAc	p.R80H
ESCC-0182	RHAG	6	49574925	49574925	Missense_Mutation	G	A	ENST00000371175.4	c.1076C>T	c.(1075-1077)gCc>gTc	p.A359V
ESCC-0182	ABCB4	7	87053231	87053231	Silent	C	T	ENST00000359206.3	c.2202G>A	c.(2200-2202)gaG>gaA	p.E734E
ESCC-0182	COQ4	9	131095142	131095142	Silent	G	A	ENST00000300452.3	c.546G>A	c.(544-546)gtG>gtA	p.V182V
ESCC-0182	GRIK4	11	120686132	120686132	Missense_Mutation	C	T	ENST00000527524.2	c.293C>T	c.(292-294)tCg>tTg	p.S98L
ESCC-0182	TRPC4	13	38357422	38357422	Missense_Mutation	G	A	ENST00000379705.3	c.49C>T	c.(49-51)Cgc>Tgc	p.R17C
ESCC-0182	DECR2	16	460243	460243	Splice_Site	G	A	ENST00000219481.5	c.338G>A	c.(337-339)tGt>tAt	p.C113Y
[truncated: 7,562 more rows]

## Sheet: Table S3
Table S3. Clinical characteristics of the patients in the 3 different clusters based on base mutation in the metabolic genes
SampleID	Cluster	Gender	Age	Pathological_Grade	Death/Survival	Survival(Day)	Stage	T	N	M	Smoking	Drinking
ESCC-0001	1	M	41	1	D	451	IIIA	3	1	0	Yes	No
ESCC-0002	1	M	41	2	S	1038	IIB	3	0	0	Yes	No
ESCC-0003	2	F	44	3	D	795	IIIC	3	3	0	No	No
ESCC-0004	1	M	46	1	D	269	IIIC	3	3	0	Yes	Yes
ESCC-0005	1	M	47	2	D	237	IIB	2	0	0	Yes	No
ESCC-0006	2	M	47	2	S	1287	IIB	2	1	0	Yes	No
ESCC-0007	1	M	47	1	S	683	IIB	2	1	0	Yes	No
ESCC-0008	1	M	47	2	S	980	IIB	2	0	0	Yes	No
ESCC-0009	3	M	47	2	S	1197	IIB	2	0	0	Yes	Yes
ESCC-0010	3	F	47	1	S	1105	IIA	3	0	0	No	No
ESCC-0011	1	M	48	2	D	462	IIB	3	0	0	Yes	Yes
ESCC-0012	3	M	49	2	S	1007	IIB	3	0	0	Yes	No
ESCC-0013	1	M	50	1	S	1263	IIA	3	0	0	Yes	No
ESCC-0014	2	F	50	2	S	1235	IIB	3	0	0	No	No
ESCC-0015	1	M	51	2	S	1347	IIB	3	0	0	Yes	Yes
ESCC-0016	2	M	51	2	S	1237	IIB	1	1	0	No	No
ESCC-0017	3	M	52	2	D	592	IIIA	3	1	0	Yes	Yes
ESCC-0018	3	M	52	2	S	1154	IIA	3	0	0	Yes	No
ESCC-0019	2	F	52	2	S	1111	IIA	3	0	0	No	No
ESCC-0020	2	M	53	2	D	215	IIB	2	1	0	No	No
ESCC-0021	3	F	53	2	S	1297	IB	1	0	0	No	No
ESCC-0022	1	M	53	2	S	858	IIIA	3	1	0	Yes	Yes
ESCC-0023	2	F	54	1	S	1381	IIB	2	1	0	No	No
ESCC-0024	3	F	54	2	S	1207	IB	1	0	0	No	No
ESCC-0025	2	M	55	1	S	1037	IIA	2	0	0	Yes	No
ESCC-0026	1	M	55	2	S	1452	IIA	3	0	0	Yes	No
ESCC-0027	2	F	55	2	D	262	IIB	3	0	0	No	No
ESCC-0028	3	M	56	1	S	1359	IIA	3	0	0	Yes	No
ESCC-0029	3	M	56	1	S	1334	IIA	2	0	0	Yes	No
ESCC-0030	1	F	56	2	D	550	IIB	3	0	0	No	No
ESCC-0031	3	M	56	1	S	701	IB	3	0	0	Yes	No
ESCC-0032	1	M	56	2	S	1064	IIIA	3	1	0	No	No
ESCC-0033	3	M	57	1	S	1373	IIIA	3	1	0	Yes	Yes
ESCC-0034	3	M	57	3	D	404	IIB	3	0	0	Yes	No
ESCC-0035	1	M	57	2	D	603	IIIC	4a	1	0	Yes	Yes
ESCC-0036	2	M	57	2	S	1060	IIB	3	0	0	No	No
ESCC-0037	2	F	58	2	S	867	IIB	2	0	0	Yes	No
ESCC-0038	3	F	58	2	D	226	IIIA	2	2	0	No	No
ESCC-0039	1	F	58	2	D	745	IIIA	3	1	0	No	No
ESCC-0040	2	M	58	2	D	565	IIIB	3	2	0	Yes	No
ESCC-0041	2	M	58	2	D	723	IIIA	3	1	0	Yes	Yes
ESCC-0042	3	M	58	3	D	591	IIIB	3	2	0	Yes	No
ESCC-0043	1	M	58	2	D	701	IIB	3	0	0	Yes	No
ESCC-0044	2	M	59	2	D	193	IIIB	3	2	0	Yes	No
ESCC-0045	1	M	59	2	D	234	IIIC	3	3	0	Yes	No
ESCC-0046	1	F	59	1	S	1066	IB	3	0	0	No	No
ESCC-0047	1	M	59	2	S	1050	IIB	3	0	0	No	No
ESCC-0048	1	M	59	2	D	52	IIB	3	0	0	Yes	Yes
ESCC-0049	2	M	60	2	D	469	IIB	2	0	0	No	No
ESCC-0050	1	F	60	1	D	693	IIIB	3	2	0	Yes	No
ESCC-0051	3	M	60	2	D	751	IIIC	3	3	0	Yes	No
ESCC-0052	3	M	60	1	S	1401	IIA	3	0	0	No	No
ESCC-0053	3	M	60	2	D	564	IIIA	3	1	0	Yes	Yes
ESCC-0054	3	M	60	2	D	526	IIB	3	0	0	Yes	Yes
ESCC-0055	3	F	60	3	D	691	IIB	3	0	0	No	No
ESCC-0056	1	M	60	2	S	1068	IIB	3	0	0	No	No
ESCC-0057	3	M	60	2	D	833	IIIB	3	2	0	No	No
ESCC-0058	2	M	61	4	D	304	IIIB	3	2	0	Yes	No
ESCC-0059	1	M	61	2	D	632	IIA	3	0	0	Yes	No
ESCC-0060	3	M	62	2	S	1500	IIA	3	0	0	Yes	Yes
ESCC-0061	3	M	63	2	S	1189	IIIA	3	1	0	Yes	No
ESCC-0062	1	F	64	1	S	1355	IIB	2	1	0	No	No
ESCC-0063	3	M	64	2	S	661	IIB	2	0	0	Yes	No
ESCC-0064	1	M	64	2	D	904	IIB	2	1	0	Yes	Yes
ESCC-0065	3	M	64	2	S	1320	IIIA	3	1	0	Yes	No
ESCC-0066	3	M	64	4	S	1173	IIIA	3	1	0	No	No
ESCC-0067	2	M	65	2	D	894	IIB	2	0	0	Yes	No
ESCC-0068	1	M	65	1	D	207	IIA	3	0	0	Yes	Yes
ESCC-0069	3	M	65	2	S	1145	IIB	3	0	0	Yes	No
ESCC-0070	1	M	66	1	S	1188	IIA	2	0	0	No	No
ESCC-0071	3	M	66	2	D	1215	IIIA	3	1	0	Yes	Yes
ESCC-0072	3	F	66	2	S	1410	IIIA	3	1	0	No	No
ESCC-0073	1	M	66	2	S	1256	IIB	3	0	0	Yes	No
ESCC-0074	3	M	66	2	S	906	IIIB	3	2	0	Yes	No
ESCC-0075	3	M	66	2	D	985	IIB	3	0	0	Yes	No
ESCC-0076	2	M	67	2	D	981	IIIA	3	1	0	Yes	No
ESCC-0077	2	M	68	2	D	781	IIIB	3	2	0	Yes	No
ESCC-0078	2	F	68	3	D	147	IIIA	3	1	0	No	No
ESCC-0079	3	F	70	1	D	1422	IIIA	3	1	0	No	No
ESCC-0080	1	F	70	2	D	315	IIIA	3	1	0	Yes	No
ESCC-0081	3	F	70	2	S	209	IIA	3	0	0	No	No
ESCC-0082	1	F	71	2	S	712	IIIA	3	1	0	Yes	No
ESCC-0083	3	M	72	1	D	253	IIA	3	0	0	Yes	No
ESCC-0084	2	M	72	2	S	1415	IIB	3	0	0	Yes	Yes
ESCC-0085	3	M	72	2	D	865	IIB	3	0	0	Yes	No
ESCC-0086	2	M	74	2	S	749	IIIA	2	2	0	No	No
ESCC-0087	1	M	74	1	S	1109	IIA	3	0	0	Yes	No
ESCC-0088	3	M	88	1	S	1430	IIA	3	0	0	No	No
ESCC-0089	1	M	36	2	S	2280	IIA	3	0	0	No	No
ESCC-0090	3	M	39	3	D	468	IIIC	4	1	0	Yes	Yes
ESCC-0091	2	M	40	1	D	189	IIIA	2	2	0	Yes	Yes
ESCC-0092	3	M	41	1	S	2238	IB	3	0	0	Yes	Yes
ESCC-0093	2	M	41	3	D	366	IIIA	3	1	0	Yes	Yes
ESCC-0094	1	M	42	2	S	1764	IIB	1	1	0	Yes	Yes
ESCC-0095	1	M	44	2	D	522	IIIC	4	1	0	Yes	Yes
ESCC-0096	2	M	45	1	S	1995	IB	3	0	0	Yes	Yes
ESCC-0097	3	M	45	2	D	1026	IIIA	3	1	0	Yes	No
ESCC-0098	1	M	45	1	S	2259	IIIA	3	1	0	Yes	Yes
ESCC-0099	3	M	46	2	D	405	IIB	2	1	0	Yes	Yes
ESCC-0100	2	M	47	3	D	795	IIB	1	1	0	No	No
ESCC-0101	3	M	48	1	S	2376	IB	3	0	0	Yes	Yes
ESCC-0102	2	M	49	3	D	975	IIIA	3	1	0	Yes	Yes
ESCC-0103	3	M	49	3	D	201	IIIA	4	0	0	Yes	Yes
ESCC-0104	2	M	50	3	S	2292	IIB	3	0	0	No	No
ESCC-0105	2	F	50	1	D	1374	IIIA	4	0	0	No	No
ESCC-0106	3	M	50	2	D	525	IIIC	1	3	0	Yes	Yes
ESCC-0107	3	M	51	2	S	1716	IIA	3	0	0	Yes	Yes
ESCC-0108	1	M	51	2	D	732	IIIA	4	0	0	Yes	No
ESCC-0109	3	M	51	2	S	1947	IIIC	4	2	0	Yes	Yes
ESCC-0110	2	M	51	3	D	477	IIIB	3	2	0	Yes	Yes
ESCC-0111	2	M	52	2	D	255	IIB	3	0	0	Yes	Yes
ESCC-0112	3	M	52	2	D	126	IIIC	3	3	0	Yes	Yes
ESCC-0113	2	M	52	2	D	345	IIIC	4	1	0	No	Yes
ESCC-0114	3	M	53	3	D	249	IIIC	2	3	0	Yes	Yes
ESCC-0115	2	M	53	2	S	1737	IIB	3	0	0	Yes	Yes
ESCC-0116	2	M	53	2	D	732	IB	1	0	0	Yes	Yes
ESCC-0117	2	M	53	2	S	1890	IIA	2	0	0	Yes	No
ESCC-0118	2	M	53	1	S	2286	IIIA	3	1	0	No	Yes
ESCC-0119	2	M	53	1	S	1731	IIIA	4	0	0	Yes	Yes
ESCC-0120	2	F	53	2	D	756	IIIB	3	2	0	No	No
ESCC-0121	3	M	54	2	S	1950	IIB	3	0	0	Yes	No
ESCC-0122	3	M	54	2	S	1713	IIIA	4	0	0	Yes	No
ESCC-0123	3	M	54	3	D	663	IIB	2	1	0	Yes	Yes
ESCC-0124	2	M	54	3	S	2178	IIB	2	0	0	Yes	Yes
ESCC-0125	3	M	54	2	S	2394	IIIC	4	1	0	Yes	Yes
ESCC-0126	1	F	55	4	D	636	IIIA	3	1	0	No	No
ESCC-0127	3	M	55	2	S	1941	IIA	3	0	0	Yes	Yes
ESCC-0128	2	M	56	2	D	300	IIIC	4	2	0	Yes	Yes
ESCC-0129	1	M	56	1	S	1815	IIA	2	0	0	No	No
ESCC-0130	1	M	56	2	S	1806	IIA	2	0	0	Yes	Yes
ESCC-0131	2	M	57	3	S	2532	IIB	2	0	0	Yes	Yes
ESCC-0132	3	M	57	2	D	1464	IIB	3	0	0	Yes	Yes
ESCC-0133	2	M	57	2	S	1941	IIIC	4	2	0	Yes	No
ESCC-0134	3	M	57	3	S	1875	IIB	3	0	0	Yes	Yes
ESCC-0135	3	F	57	3	D	699	IIB	3	0	0	No	No
ESCC-0136	2	M	57	2	S	1995	IIB	3	0	0	Yes	Yes
ESCC-0137	2	F	57	1	D	1686	IIB	2	1	0	No	No
ESCC-0138	2	M	57	3	D	1773	IB	1	0	0	Yes	Yes
ESCC-0139	3	M	58	2	S	1980	IIIA	2	2	0	No	No
ESCC-0140	1	M	59	3	D	681	IIIA	3	1	0	Yes	No
ESCC-0141	2	F	59	2	D	1041	IIB	3	0	0	No	No
ESCC-0142	3	M	59	1	S	1920	IIIC	4	3	0	Yes	Yes
ESCC-0143	3	M	59	2	D	828	IIA	3	0	0	Yes	Yes
ESCC-0144	2	M	59	2	D	318	IIIA	4	0	0	Yes	Yes
ESCC-0145	3	M	60	4	D	1260	IIIA	3	1	0	Yes	Yes
ESCC-0146	1	M	60	2	S	1875	IIIA	3	1	0	Yes	Yes
ESCC-0147	2	M	60	2	S	1737	IIA	1	0	0	Yes	Yes
ESCC-0148	3	M	60	2	S	2376	IIA	3	0	0	Yes	Yes
ESCC-0149	2	F	60	3	S	1839	IIB	3	0	0	No	No
ESCC-0150	3	M	60	1	D	672	IIIA	3	1	0	Yes	Yes
ESCC-0151	2	F	60	2	D	579	IIIC	3	3	0	No	No
ESCC-0152	3	M	60	2	D	360	IIIC	4	3	0	Yes	Yes
ESCC-0153	3	M	61	2	D	576	IIIC	4	1	0	No	Yes
ESCC-0154	3	M	61	2	D	462	IIIA	3	1	0	No	Yes
ESCC-0155	2	M	61	1	D	294	IB	3	0	0	Yes	No
ESCC-0156	2	M	62	2	D	1116	IIIB	3	2	0	Yes	Yes
ESCC-0157	1	M	62	2	D	1155	IIIC	4	1	0	Yes	Yes
ESCC-0158	2	M	62	2	S	2277	IIB	3	0	0	No	Yes
ESCC-0159	3	M	62	3	D	1932	IIIC	3	3	0	Yes	No
ESCC-0160	2	F	62	2	S	1695	IIB	3	0	0	No	No
ESCC-0161	2	M	62	1	D	198	IIIC	4	3	0	Yes	Yes
ESCC-0162	3	F	62	2	S	1887	IIB	2	1	0	No	No
ESCC-0163	3	M	63	3	D	294	IIIB	3	2	0	Yes	Yes
ESCC-0164	3	M	63	2	D	504	IIIC	4	1	0	Yes	Yes
ESCC-0165	3	M	63	2	D	657	IIIA	3	1	0	Yes	Yes
ESCC-0166	3	M	64	3	S	2313	IIIB	3	2	0	Yes	Yes
ESCC-0167	2	M	64	2	D	639	IIB	2	0	0	Yes	Yes
ESCC-0168	1	F	65	3	S	1728	IIIA	3	1	0	Yes	No
ESCC-0169	3	F	65	2	D	771	IIIA	3	1	0	No	No
ESCC-0170	2	M	66	3	D	642	IIIC	4	1	0	No	No
ESCC-0171	1	M	66	2	S	2454	IIIA	4	0	0	Yes	Yes
ESCC-0172	2	M	66	2	S	1764	IIA	3	0	0	Yes	Yes
ESCC-0173	3	M	67	3	D	315	IIIC	3	3	0	Yes	Yes
ESCC-0174	3	F	67	1	D	693	IIIA	3	1	0	No	No
ESCC-0175	3	F	67	4	D	330	IIIA	3	1	0	No	No
ESCC-0176	2	M	68	2	S	2163	IIB	3	0	0	No	Yes
ESCC-0177	1	M	68	2	D	744	IIIA	3	1	0	Yes	Yes
ESCC-0178	3	M	68	1	D	153	IIA	3	0	0	No	No
ESCC-0179	2	M	68	2	D	270	IIB	3	0	0	Yes	Yes
ESCC-0180	3	M	68	2	D	945	IIB	1	1	0	Yes	Yes
ESCC-0181	3	M	68	2	S	2412	IIA	3	0	0	Yes	No
ESCC-0182	2	F	68	2	D	234	IIB	3	0	0	No	No
ESCC-0183	2	M	68	2	D	432	IIIA	3	1	0	Yes	Yes
ESCC-0184	1	F	69	2	S	1899	IIA	2	0	0	No	No
ESCC-0185	2	M	69	3	S	2442	IIIA	3	1	0	Yes	Yes
ESCC-0186	2	M	69	3	D	3	IIB	2	1	0	Yes	Yes
ESCC-0187	3	M	69	1	D	1893	IIIA	2	2	0	Yes	Yes
ESCC-0188	2	M	70	2	D	174	IIIA	4	0	0	No	No
ESCC-0189	3	F	71	2	D	966	IIIA	2	2	0	No	No
ESCC-0190	2	M	71	3	D	114	IIA	3	0	0	Yes	Yes
ESCC-0191	2	F	71	1	D	18	IB	2	0	0	No	No
ESCC-0192	3	M	71	2	D	378	IIIA	3	1	0	No	Yes
ESCC-0193	3	M	72	1	D	1416	IIA	3	0	0	No	No
ESCC-0194	3	F	73	2	S	2175	IIB	3	0	0	No	No
ESCC-0195	1	M	73	1	D	390	IIIC	4	3	0	Yes	Yes
ESCC-0196	2	M	74	2	D	741	IIA	2	0	0	No	No
ESCC-0197	2	M	75	3	D	147	IV	4	0	1	Yes	No
ESCC-0198	2	M	76	4	D	2289	IIA	3	0	0	Yes	Yes
ESCC-0199	2	M	76	3	D	390	IIB	1	1	0	Yes	Yes
ESCC-0200	3	M	82	1	D	42	IIIC	4	1	0	No	Yes
ESCC-0201	3	M	34	na	na	na	na	3	1	na	na	NA
ESCC-0202	3	M	44	na	na	na	na	3	0	na	na	NA
ESCC-0203	1	M	47	na	na	na	na	3	1	na	na	NA
ESCC-0204	3	M	49	na	na	na	na	3	0	na	na	NA
ESCC-0205	1	M	50	na	na	na	na	3	1	na	na	NA
ESCC-0206	2	M	55	na	na	na	na	3	1	na	na	NA
ESCC-0207	3	M	57	na	na	na	na	2	1	na	na	NA
ESCC-0208	2	M	58	na	na	na	na	3	0	na	na	NA
ESCC-0209	2	F	61	na	na	na	na	2	0	na	na	NA
ESCC-0210	2	M	62	na	na	na	na	3	1	na	na	NA
ESCC-0211	3	M	66	na	na	na	na	2	0	na	na	NA
ESCC-0212	3	M	66	na	na	na	na	3	1	na	na	NA
ESCC-0213	3	M	66	na	na	na	na	3	1	na	na	NA
ESCC-0214	2	F	67	na	na	na	na	3	0	na	na	NA
ESCC-0215	2	M	68	na	na	na	na	3	0	na	na	NA
ESCC-0216	1	M	70	na	na	na	na	3	0	na	na	NA
ESCC-0217	1	M	76	na	na	na	na	3	0	na	na	NA
ESCC-0218	2	F	na	na	na	na	na	2	0	na	na	NA
ESCC-0219	2	M	na	na	na	na	na	3	1	na	na	NA
ESCC-0220	1	M	41	2	D	840	IIIA	3	1	0	Yes	NA
ESCC-0221	2	M	44	1	S	1680	IA	1	0	0	Yes	NA
ESCC-0222	2	M	44	1	S	1260	IB	3	0	0	Yes	NA
ESCC-0223	2	M	44	3	na	na	IIIB	3	4	0	Yes	NA
ESCC-0224	3	M	45	1	D	330	IB	3	0	0	Yes	NA
ESCC-0225	1	M	45	2~3	S	1650	IIIC	3	7	0	No	NA
ESCC-0226	2	M	46	1	S	1320	IB	3	0	0	Yes	NA
ESCC-0227	3	M	48	1~2	S	1350	IIIB	3	3	0	Yes	NA
ESCC-0228	2	M	48	1	D	780	IIIA	3	1	0	Yes	NA
ESCC-0229	3	M	49	2	D	330	IIIA	3	2	0	Yes	NA
ESCC-0230	2	M	50	1	D	180	IB	3	0	0	Yes	NA
ESCC-0231	3	M	50	1	S	1500	IB	3	0	0	Yes	NA
ESCC-0232	2	M	50	3	S	1110	IIIA	3	1	0	Yes	NA
ESCC-0233	3	M	50	1~2	na	na	IIIA	3	1	0	Yes	NA
ESCC-0234	2	M	51	1	D	690	IIIB	3	3	0	Yes	NA
ESCC-0235	2	M	52	1	D	450	IB	3	0	0	Yes	NA
ESCC-0236	1	M	52	3	D	660	IIIA	3	1	0	Yes	NA
ESCC-0237	1	M	52	2~3	na	na	IIIC	4a	3	0	Yes	NA
ESCC-0238	3	M	52	3	D	690	IIIC	4a	4	0	Yes	NA
ESCC-0239	1	M	52	2	S	870	IIIA	3	1	0	Yes	NA
ESCC-0240	2	M	53	na	S	1590	IA	1	0	0	Yes	NA
ESCC-0241	1	M	53	2	S	1110	IIIA	3	2	0	Yes	NA
ESCC-0242	2	M	53	3	D	1020	IIIA	3	1	0	Yes	NA
ESCC-0243	2	M	54	1	S	840	IB	3	0	0	Yes	NA
ESCC-0244	3	M	54	2	na	na	IIIA	4	0	0	Yes	NA
ESCC-0245	3	M	54	2	S	1260	IIIA	3	1	0	Yes	NA
ESCC-0246	1	M	54	3	D	1260	IIIA	4a	0	0	Yes	NA
ESCC-0247	1	M	55	2	D	750	IIIA	3	1	0	Yes	NA
ESCC-0248	1	M	56	1	S	1380	IB	3	0	0	Yes	NA
ESCC-0249	2	M	56	1	S	1470	IB	3	0	0	No	NA
ESCC-0250	3	M	56	1	D	1020	IB	3	0	0	Yes	NA
ESCC-0251	2	M	56	1	S	1650	IB	3	0	0	Yes	NA
ESCC-0252	2	M	56	1	na	na	IB	3	0	na	No	NA
ESCC-0253	3	M	56	2	S	930	IIIA	3	1	0	Yes	NA
ESCC-0254	3	M	56	3	na	na	IIIA	3	2	0	Yes	NA
ESCC-0255	1	M	56	2	D	450	IIIB	3	4	0	Yes	NA
ESCC-0256	2	M	56	2~3	D	1500	IIIB	3	5	0	Yes	NA
ESCC-0257	2	M	56	2	S	840	IIIC	3	8	0	Yes	NA
ESCC-0258	3	M	57	1	na	na	IB	2	0	0	Yes	NA
ESCC-0259	3	M	57	3	na	na	IIIB	3	3	0	Yes	NA
ESCC-0260	3	M	57	3	na	na	IIIA	3	2	0	Yes	NA
ESCC-0261	1	M	58	1	S	1290	IB	3	0	0	Yes	NA
ESCC-0262	2	M	58	2	na	na	IIIA	3	2	0	Yes	NA
ESCC-0263	3	M	58	2	S	1530	IIIA	3	1	0	Yes	NA
ESCC-0264	1	M	59	2~3	S	1560	IB	1	0	0	No	NA
ESCC-0265	3	M	59	2	na	na	IIIA	3	1	0	Yes	NA
ESCC-0266	1	M	59	3	S	1350	IIIA	3	2	0	Yes	NA
ESCC-0267	2	M	59	2	D	570	IIIB	3	4	0	No	NA
ESCC-0268	3	M	59	2	na	na	IIIA	2	4	0	Yes	NA
ESCC-0269	2	M	59	1~2	D	570	IIIA	3	1	0	Yes	NA
ESCC-0270	1	M	60	1	S	2430	IB	2	0	0	Yes	NA
ESCC-0271	2	M	60	1	na	na	IB	2	0	0	Yes	NA
ESCC-0272	3	M	60	1	S	1230	IB	3	0	0	Yes	NA
ESCC-0273	1	M	60	1	D	180	IB	2	0	0	No	NA
ESCC-0274	1	M	60	1	na	na	IB	3	0	0	Yes	NA
ESCC-0275	1	M	60	2~3	S	1620	IIIB	3	3	0	Yes	NA
ESCC-0276	3	M	60	2	S	630	IIIA	3	1	0	Yes	NA
ESCC-0277	3	M	60	2~3	na	na	IIIB	3	3	0	Yes	NA
ESCC-0278	2	M	61	1	D	540	IB	2	0	0	Yes	NA
ESCC-0279	3	M	61	1	na	na	IB	3	0	0	Yes	NA
ESCC-0280	3	M	61	2~3	D	690	IIIB	3	4	0	Yes	NA
ESCC-0281	1	M	61	1~2	na	na	IIIA	2	4	0	Yes	NA
ESCC-0282	1	M	62	1	S	2520	IB	2	0	0	Yes	NA
ESCC-0283	2	M	62	1	D	330	IB	3	0	0	Yes	NA
ESCC-0284	1	M	62	1	na	na	IB	2	0	0	Yes	NA
ESCC-0285	3	M	62	2~3	D	900	IIIB	3	6	0	No	NA
ESCC-0286	2	M	63	1	S	1800	IB	2	0	0	Yes	NA
ESCC-0287	2	M	63	1	S	1800	IB	2	0	0	Yes	NA
ESCC-0288	1	M	63	1	S	1590	IB	3	0	0	Yes	NA
ESCC-0289	3	M	63	1	S	1740	IB	2	0	0	Yes	NA
ESCC-0290	3	M	64	1	S	1470	IB	2	0	0	Yes	NA
ESCC-0291	1	M	64	1~2	D	480	IA	1	0	0	No	NA
ESCC-0292	3	M	64	1	S	900	IB	3	0	0	Yes	NA
ESCC-0293	2	M	64	3	D	1110	IIIA	4	0	0	Yes	NA
ESCC-0294	1	M	64	3	D	480	IIIC	3	14	0	Yes	NA
ESCC-0295	1	M	65	1	S	1410	IB	2	0	0	Yes	NA
ESCC-0296	2	M	65	1	S	1380	IB	2	0	0	Yes	NA
ESCC-0297	3	M	65	1	na	na	IB	2	0	0	Yes	NA
ESCC-0298	2	M	65	1~2	D	360	IIIB	3	3	0	Yes	NA
ESCC-0299	3	M	65	1~2	S	900	IIIA	3	1	0	Yes	NA
ESCC-0300	1	M	66	1	S	1290	IB	3	0	0	Yes	NA
ESCC-0301	2	M	67	2~3	D	270	IIIA	3	1	0	Yes	NA
ESCC-0302	2	M	67	1~2	D	780	IIIA	3	2	0	Yes	NA
ESCC-0303	3	M	68	1	S	1290	IB	3	0	0	Yes	NA
ESCC-0304	2	M	69	1	na	na	IB	2	0	0	Yes	NA
ESCC-0305	2	M	69	1	na	na	IB	3	0	0	Yes	NA
ESCC-0306	1	M	69	1	S	2430	IB	3	0	0	Yes	NA
ESCC-0307	2	M	69	1	na	na	IB	3	0	0	Yes	NA
ESCC-0308	2	M	69	2	S	2580	IIIA	3	1	0	Yes	NA
ESCC-0309	1	M	70	1	na	na	IB	2	0	0	Yes	NA
ESCC-0310	3	M	70	1	D	600	IB	2	0	0	Yes	NA
ESCC-0311	1	M	70	1	S	870	IB	2	0	0	Yes	NA
ESCC-0312	2	M	70	2	S	810	IIIA	3	2	0	Yes	NA
ESCC-0313	2	M	71	3	D	600	IIIB	3	5	0	Yes	NA
ESCC-0314	3	M	72	2	D	180	IIIB	3	3	0	Yes	NA
ESCC-0315	1	M	72	2	na	na	IIIB	3	4	0	Yes	NA
ESCC-0316	1	M	72	2	S	990	IIIA	3	2	0	Yes	NA
ESCC-0317	2	M	73	1	D	240	IB	2	0	0	Yes	NA
ESCC-0318	2	M	73	1	D	60	IB	3	0	0	Yes	NA
ESCC-0319	2	M	73	1	S	1530	IB	3	0	0	Yes	NA
ESCC-0320	2	M	73	2~3	D	240	IIIB	3	6	0	Yes	NA
ESCC-0321	3	M	74	1	D	90	IB	2	0	0	Yes	NA
ESCC-0322	2	M	78	1	D	630	IB	2	0	0	Yes	NA
ESCC-0323	1	M	na	2~3	D	720	IIIB	3	5	0	Yes	NA
ESCC-0324	3	na	na	na	na	na	na	na	na	na	na	na
ESCC-0325	3	na	na	na	na	na	na	na	na	na	na	na
ESCC-0326	3	na	na	na	na	na	na	na	na	na	na	na
ESCC-0327	2	na	na	na	na	na	na	na	na	na	na	na
ESCC-0328	3	na	na	na	na	na	na	na	na	na	na	na
ESCC-0329	1	F	59	na	S	1035	IIa	3	0	0	No	No
ESCC-0330	1	F	62	na	D	285	IIb	2	1	0	No	No
ESCC-0331	2	M	67	na	S	1044	IIa	3	0	0	No	No
ESCC-0332	3	M	76	na	S	543	IIIc	3	3	0	Yes	No
ESCC-0333	2	F	62	na	D	na	IIa	3	0	0	No	No
ESCC-0334	2	M	80	3	na	na	IIIA	3	1	0	Yes	No
ESCC-0335	3	M	57	na	na	na	IIIC	4b	0	0	Yes	No
ESCC-0336	1	M	82	2	na	na	IIB	3	0	0	Yes	Yes
ESCC-0337	2	M	52	2	na	na	IV	4	2	2	Yes	Yes
ESCC-0338	1	M	77	2	na	na	IIIA	2	1	0	Yes	Yes
ESCC-0339	1	M	60	2	na	na	IIIA	3	1	0	Yes	Yes
ESCC-0340	3	F	77	2	na	na	IIB	3	0	0	Yes	No
ESCC-0341	2	M	73	3	na	na	IIIA	3	1	0	Yes	Yes
ESCC-0342	3	F	60	2	na	na	IIB	3	0	0	Yes	No
ESCC-0343	3	M	60	2	na	na	IV	4	2	2	Yes	Yes
ESCC-0344	1	F	65	2	na	na	IIB	2	0	0	Yes	Yes
ESCC-0345	2	M	49	3	na	na	IIIA	4a	0	0	Yes	Yes
ESCC-0346	2	M	46	na	S	1575	III	3	1	0	Yes	Yes
ESCC-0347	2	M	76	na	D	276	III	3	1	0	Yes	Yes
ESCC-0348	3	M	60	na	D	282	III	3	1	0	Yes	Yes
ESCC-0349	1	M	72	na	D	287	III	3	1	0	Yes	No
ESCC-0350	1	M	56	na	D	1009	III	3	1	0	Yes	Yes
ESCC-0351	3	M	49	na	S	1800	III	4	0	0	Yes	Yes
ESCC-0352	1	M	58	na	D	404	III	3	1	0	Yes	No
ESCC-0353	2	F	63	na	D	1424	III	3	1	0	No	No
ESCC-0354	2	M	48	na	D	704	IIb	3	1	0	Yes	Yes
ESCC-0355	1	M	65	na	D	257	III	3	1	0	Yes	No
ESCC-0356	1	F	67	na	S	543	III	4	1	0	No	No
ESCC-0357	1	M	60	na	D	107	III	3	1	0	Yes	No
ESCC-0358	2	M	65	na	S	1800	III	3	1	0	Yes	No
ESCC-0359	3	M	58	na	D	662	III	3	1	0	Yes	Yes
ESCC-0360	3	F	44	na	D	719	IIa	3	0	0	No	No
ESCC-0361	2	M	59	na	D	666	IIa	3	0	0	No	No
ESCC-0362	3	M	53	na	D	1506	IIa	3	0	0	Yes	Yes
ESCC-0363	3	M	45	na	S	1800	IIa	2	0	0	Yes	Yes
ESCC-0364	3	M	67	na	D	524	III	4	1	0	No	No
ESCC-0365	3	M	51	na	S	1800	IIa	2	0	0	Yes	Yes
ESCC-0367	1	M	34	na	S	1800	III	3	1	0	Yes	No
ESCC-0369	2	M	46	na	S	1800	III	3	1	0	Yes	No
ESCC-0370	1	M	54	na	S	1800	IIa	3	0	0	Yes	Yes
ESCC-0371	2	F	52	na	D	702	IIa	3	0	0	No	No
ESCC-0372	2	M	63	na	S	1800	IIa	2	0	0	Yes	Yes
ESCC-0373	3	M	62	na	D	466	IIa	3	0	0	Yes	Yes
ESCC-0374	3	M	46	na	S	1800	III	3	1	0	Yes	Yes
ESCC-0375	3	M	54	na	S	1800	IIa	3	0	0	Yes	No
ESCC-0376	3	F	54	na	S	1800	IIa	3	0	0	No	No
ESCC-0377	2	F	56	na	S	1644	IIa	2	0	0	No	No
ESCC-0379	2	F	56	na	S	1800	IIa	3	0	0	No	No
ESCC-0380	1	M	58	na	S	1800	IIa	2	0	0	Yes	No
ESCC-0381	3	M	52	na	S	1800	IIa	3	0	0	Yes	No
ESCC-0382	2	M	67	na	D	490	III	4	2	0	Yes	No
ESCC-0383	1	F	80	na	D	1671	IIa	3	0	0	No	No
ESCC-0384	2	F	71	na	D	1784	I	1	0	0	No	Yes
ESCC-0385	3	F	55	na	S	1800	IIa	3	0	0	No	No
ESCC-0386	2	M	63	na	D	383	III	3	1	0	Yes	Yes
ESCC-0387	1	M	56	na	D	411	III	3	1	0	Yes	No
ESCC-0389	1	M	41	na	D	713	III	3	1	0	No	Yes
ESCC-0390	3	M	77	na	S	1398	III	3	1	0	No	No
ESCC-0391	2	M	61	na	D	579	IV	3	0	1	No	No
ESCC-0393	3	F	39	na	S	1800	III	4	0	0	No	No
ESCC-0394	1	M	65	na	S	1800	IIa	3	0	0	Yes	Yes
ESCC-0395	2	M	58	na	D	386	III	3	1	0	Yes	No
ESCC-0396	3	M	54	na	S	1602	III	3	1	0	Yes	No
ESCC-0397	2	F	60	na	D	872	III	4	1	0	No	No
ESCC-0398	3	M	60	na	D	1355	III	3	1	0	Yes	No
ESCC-0399	2	M	59	na	S	1344	III	4	0	0	Yes	Yes
ESCC-0400	1	F	58	na	D	1138	III	3	1	0	na	na
ESCC-0402	1	M	64	na	S	1800	III	3	1	0	Yes	No
ESCC-0403	3	M	54.45	2	D	763	IIIa	2	2	na	Yes	na
ESCC-0404	3	M	49.41	1	S	437	IIb	1	1	na	Yes	na
ESCC-0405	1	M	53.45	2	S	104	IIB	3	0	na	No	na
ESCC-0406	1	M	57.1	3	S	64	IIIA	3	1	na	No	na
ESCC-0407	3	M	53.31	2	S	40	IIIA	3	1	na	No	na
ESCC-0408	1	M	57.29	3	S	81	na	na	1	na	Yes	na
ESCC-0409	3	M	66	3	D	330	na	na	na	na	No	na
ESCC-0410	1	M	82.59	na	S	191	na	na	na	na	Yes	na
ESCC-0411	1	F	51.43	2	S	1012	IIA	3	0	na	No	na
ESCC-0412	3	M	54.09	2	S	1071	IIA	2	0	na	Yes	na
ESCC-0413	1	M	72.09	2	D	26	IIIA	4	0	na	Yes	na
ESCC-0414	3	M	53.57	2	S	632	IIA	3	0	na	Yes	na
ESCC-0415	3	M	61.1	2	S	80	IIIA	3	1	na	No	na
ESCC-0416	3	M	62.35	2	S	612	IIIA	3	1	na	Yes	na
ESCC-0417	1	M	48.9	2	D	567	IIB	2	1	na	Yes	na
ESCC-0418	1	F	58.2	1	S	731	IB	2	0	na	No	na
ESCC-0419	3	M	58.08	2	S	16	IIIA	3	1	na	Yes	na
ESCC-0420	2	M	63.68	2	S	518	IIB	1	1	na	No	na
ESCC-0421	1	M	72.76	1	D	24	IB	3	0	na	Yes	na
ESCC-0422	3	F	69.58	2	S	712	IIB	3	0	na	No	na
ESCC-0423	3	M	60.43	2	D	390	IIIB	3	2	na	No	na
ESCC-0424	1	M	54.48	1	D	303	IIIA	2	2	na	Yes	na
ESCC-0425	3	M	62.61	3	D	142	IIIB	3	2	na	Yes	na
ESCC-0426	1	M	36.05	3	S	441	na	3	na	na	Yes	na
ESCC-0427	2	M	58.24	2	S	370	IIA	2	0	na	No	na
ESCC-0428	1	F	51.49	1	S	2069	IIB	3	0	na	No	na
ESCC-0429	1	M	49.57	3	D	112	IIIC	3	3	na	Yes	na
ESCC-0430	3	M	50.24	2	D	1263	IIIB	3	2	na	Yes	na
ESCC-0431	1	F	84.11	1	S	412	IIa	3	0	na	Yes	na
ESCC-0432	1	M	71.87	3	D	650	IIa	2	0	na	Yes	na
ESCC-0433	3	M	84.75	2	S	471	IIA	3	0	na	Yes	na
ESCC-0434	2	M	67.67	1	D	764	IIB	3	0	na	na	na
ESCC-0435	3	F	70.88	3	S	225	IIb	2	0	na	No	na
ESCC-0437	2	M	75.54	3	D	9	IIIA	3	1	na	Yes	na
ESCC-0438	3	F	54.33	na	D	1458	IA	1	0	na	Yes	na
ESCC-0439	3	M	66.75	2	D	180	IIB	3	0	na	No	na
ESCC-0440	1	M	44.26	2	D	318	IIB	3	0	na	No	na
ESCC-0441	1	M	62.79	1	S	385	IB	2	0	na	No	na
ESCC-0442	2	M	50.66	1	S	378	IIB	2	1	na	No	na
ESCC-0443	3	M	47.19	3	S	408	IIB	3	0	na	Yes	na
ESCC-0444	2	M	71.7	2	S	375	IIA	3	0	na	Yes	na
ESCC-0445	1	M	46.84	1	S	407	IIIA	3	1	na	Yes	na
ESCC-0446	1	M	59.86	1	S	400	IB	3	0	na	Yes	na
ESCC-0447	1	M	62.89	1	S	467	IIA	3	0	na	Yes	na
ESCC-0448	2	M	73.68	1	S	403	IIIA	3	1	na	Yes	na
ESCC-0449	2	M	44.23	2	S	384	IIB	3	0	na	No	na
ESCC-0450	1	M	77	2	S	379	IIB	3	0	na	No	na
ESCC-0451	3	M	60.11	1	S	383	IIA	3	0	na	No	na
ESCC-0452	3	M	57.83	1	S	380	IIA	3	0	na	No	na
ESCC-0453	3	M	61.09	2	S	388	IIIA	3	1	na	Yes	na
ESCC-0454	3	M	36.74	1	S	383	IIIA	3	1	na	No	na
ESCC-0455	3	M	49.72	2	D	681	IIB	2	0	na	No	na
ESCC-0456	3	M	65.74	2	S	391	IIA	2	0	na	Yes	na
ESCC-0457	1	M	52.15	2	S	472	IIB	2	0	na	No	na
ESCC-0458	1	M	58.09	1	D	351	IIA	2	0	na	Yes	na
ESCC-0459	3	M	46.52	2	S	375	IIIA	3	1	na	Yes	na
ESCC-0460	1	M	57.88	2	S	402	IIA	2	0	na	No	na
ESCC-0461	2	M	57.48	2	D	136	IV	3	1	1	No	na
ESCC-0462	1	M	54.32	2	S	375	IIB	2	1	na	Yes	na
ESCC-0463	3	M	46.35	1	S	768	IIA	2	0	na	Yes	na
ESCC-0464	2	M	58.76	1	S	320	IIA	2	0	na	Yes	na
ESCC-0465	2	M	59.8	2	S	365	IIB	2	0	na	Yes	na
ESCC-0466	1	M	72.6	2	S	372	IIB	2	0	na	Yes	na
ESCC-0467	2	M	50.09	2	S	366	IIIA	3	1	na	No	na
ESCC-0468	3	M	49.09	2	S	401	IIB	2	0	na	Yes	na
ESCC-0469	2	M	56.15	3	S	375	IIB	2	0	na	na	na
ESCC-0470	3	M	52.92	2	S	407	IIA	2	0	na	Yes	na
ESCC-0471	3	F	67.22	3	S	401	IIB	2	0	na	No	na
ESCC-0472	3	M	42.58	1	S	4	IB	2	0	na	Yes	na
ESCC-0473	1	F	60.52	3	S	366	IIB	2	0	na	No	na
ESCC-0474	3	M	62.2	3	S	391	IIB	3	0	na	No	na
ESCC-0475	3	M	70.25	2	S	373	IIB	2	1	na	No	na
ESCC-0476	2	F	57.79	2	D	157	IIIB	3	2	na	Yes	na
ESCC-0477	1	M	51.87	1	S	620	IB	2	0	na	Yes	na
ESCC-0478	1	M	55.96	na	D	104	IV	4	na	1	Yes	na
ESCC-0479	1	M	49.62	3	S	785	IIA	3	0	na	na	na
ESCC-0480	3	M	51.86	3	S	824	IIIB	3	2	na	Yes	na
ESCC-0481	3	M	54.62	2	D	378	IIIB	3	2	na	Yes	na
ESCC-0482	3	M	64.39	2	D	47	IIA	2	0	na	No	na
ESCC-0483	3	M	51.23	2	D	557	IIB	1	1	na	Yes	na
ESCC-0484	2	M	57.23	2	D	247	IIIB	3	2	na	Yes	na
ESCC-0485	1	M	63.59	2	D	855	IIIC	1	3	na	Yes	na
ESCC-0486	3	F	44.5	1	S	1025	IB	3	0	na	Yes	na
ESCC-0487	3	M	47.77	2	D	553	IIIC	3	3	na	Yes	na
ESCC-0488	3	M	67.24	3	S	467	IIB	3	0	na	Yes	na
ESCC-0489	1	F	51.77	2	S	549	IIIA	2	2	na	Yes	na
ESCC-0490	2	F	65.48	2	S	342	IIIC	3	3	na	na	na
ESCC-0491	3	M	58.78	2	D	279	IIIC	3	3	na	Yes	na
ESCC-0492	2	M	70.79	1	D	484	IIA	3	0	na	Yes	na

## Sheet: Table S4
Table S4. Mutational types and their counts of metabolic genes in our integreted ESCC cohort.
Sample	Missense_Mutation	Nonsense_Mutation	Nonstop_Mutation	Silent	Start_Codon_SNP	Start_Codon_Del	Start_Codon_Ins	Frame_Shift_Del	Frame_Shift_Ins	In_Frame_Del	In_Frame_Ins	Stop_Codon_Del	Stop_Codon_Ins	De_novo_Start_OutOfFrame	De_novo_Start_InFrame	Splice_Site
ESCC-0001	11	0	0	2	0	0	0	0	0	0	0	0	0	0	0	0
ESCC-0002	5	0	0	2	0	0	0	0	0	0	0	0	0	0	0	1
ESCC-0003	19	0	0	4	0	0	0	0	0	0	0	0	0	0	0	0
ESCC-0004	14	1	0	8	0	0	0	1	1	0	0	0	0	0	0	3
ESCC-0005	11	2	0	3	0	0	0	0	0	0	0	0	0	0	0	0
ESCC-0006	12	2	0	5	0	0	0	0	0	0	0	0	0	0	0	0
ESCC-0007	19	2	0	7	0	0	0	0	0	0	0	0	0	0	0	1
ESCC-0008	15	0	0	5	0	0	0	0	0	0	0	0	0	0	0	1
ESCC-0009	7	1	0	1	0	0	0	0	0	0	0	0	0	1	0	0
ESCC-0010	16	0	0	3	0	0	0	0	0	0	0	0	0	0	0	1
ESCC-0011	17	1	0	4	0	0	0	0	0	1	0	0	0	0	0	1
ESCC-0012	7	0	0	4	0	0	0	0	0	0	0	0	0	0	0	0
ESCC-0013	16	1	0	6	0	0	0	0	1	0	0	0	0	0	0	0
ESCC-0014	19	0	0	8	0	0	0	0	1	0	0	0	0	0	0	0
ESCC-0015	13	2	0	1	0	0	0	1	0	0	0	0	0	0	0	1
ESCC-0016	26	1	0	6	0	0	0	0	0	1	0	0	0	0	0	2
ESCC-0017	16	1	0	6	0	0	0	0	0	0	0	0	0	0	0	0
ESCC-0018	12	1	0	6	0	0	0	0	0	0	0	0	0	0	0	1
ESCC-0019	20	2	0	6	0	0	0	0	0	0	1	0	0	0	0	1
ESCC-0020	4	0	0	1	0	0	0	0	0	0	0	0	0	0	0	0
ESCC-0021	5	0	0	2	0	0	0	0	0	0	0	0	0	0	0	0
ESCC-0022	12	1	0	5	0	0	0	0	0	0	0	0	0	0	0	1
ESCC-0023	21	0	0	5	0	0	0	0	0	0	0	0	0	0	0	0
ESCC-0024	8	1	0	2	0	0	0	0	0	1	0	0	0	0	0	1
ESCC-0025	1	0	0	3	0	0	0	0	0	0	0	0	0	0	0	0
ESCC-0026	13	2	0	14	0	0	0	0	0	0	0	0	0	0	0	2
ESCC-0027	7	0	0	2	0	0	0	0	0	0	0	0	0	0	0	0
ESCC-0028	10	0	0	4	0	0	0	2	0	0	0	0	0	0	0	1
ESCC-0029	15	0	0	1	0	0	0	0	0	0	0	0	0	0	0	0
ESCC-0030	11	0	0	9	0	0	0	0	0	0	0	0	0	0	0	0
ESCC-0031	20	2	0	7	0	0	0	0	0	0	0	0	0	0	0	0
ESCC-0032	15	0	0	2	0	0	0	0	0	0	0	0	0	0	0	2
ESCC-0033	15	0	0	7	0	0	0	1	0	0	0	0	0	0	0	1
ESCC-0034	7	1	0	2	0	0	0	0	0	1	0	0	0	0	0	1
ESCC-0035	18	0	0	5	0	0	0	1	1	0	0	0	0	0	0	4
ESCC-0036	13	0	0	3	0	0	0	0	0	0	1	0	0	0	0	0
ESCC-0037	25	4	0	7	0	0	0	0	0	0	0	0	0	0	0	0
ESCC-0038	11	0	0	5	0	0	0	0	0	0	0	0	0	0	0	1
ESCC-0039	38	0	1	8	0	0	0	1	0	0	0	0	0	0	0	2
ESCC-0040	14	0	0	6	0	0	0	0	0	0	0	0	0	0	0	0
ESCC-0041	20	0	0	6	0	0	0	0	0	0	0	0	0	0	0	2
ESCC-0042	13	1	0	6	0	0	0	0	0	0	0	0	0	0	0	0
ESCC-0043	21	1	0	7	0	0	0	0	0	0	0	0	0	0	0	2
ESCC-0044	14	3	0	7	0	0	0	0	0	0	0	0	0	1	0	0
ESCC-0045	22	1	0	7	0	0	0	0	0	1	0	0	0	0	0	3
ESCC-0046	5	0	0	2	0	0	0	0	0	0	0	0	0	0	0	1
ESCC-0047	17	0	0	7	0	0	0	0	0	0	0	0	0	0	0	3
ESCC-0048	15	0	0	4	0	0	0	0	0	0	0	0	0	0	0	0
ESCC-0049	4	2	0	3	0	0	0	0	0	0	0	0	0	0	0	1
ESCC-0050	11	0	0	5	0	0	0	0	0	0	0	0	0	0	0	1
ESCC-0051	17	1	0	5	0	0	0	0	0	0	0	0	0	0	0	0
ESCC-0052	21	2	0	6	0	0	0	1	0	0	0	0	0	0	0	0
ESCC-0053	21	0	0	6	0	0	0	0	0	0	0	0	0	0	0	1
ESCC-0054	8	0	0	1	0	0	0	0	0	0	0	0	0	0	0	0
ESCC-0055	22	1	0	5	0	0	0	1	0	0	0	0	0	0	0	1
ESCC-0056	11	0	0	5	0	0	0	0	0	0	0	0	0	0	0	0
ESCC-0057	16	1	0	7	0	0	0	0	0	0	0	0	0	0	0	1
ESCC-0058	8	3	0	9	0	0	0	0	0	0	0	0	0	0	0	2
ESCC-0059	26	0	0	5	0	0	0	0	0	1	0	0	0	1	0	0
ESCC-0060	9	0	0	2	0	0	0	1	0	0	0	0	0	0	0	0
ESCC-0061	15	0	0	7	0	0	0	0	0	0	0	0	0	0	0	0
ESCC-0062	10	1	0	1	0	0	0	0	0	0	0	0	0	0	0	1
ESCC-0063	10	1	0	6	0	0	0	0	0	0	0	0	0	0	0	0
ESCC-0064	7	2	0	2	0	0	0	0	0	0	0	0	0	0	0	2
ESCC-0065	21	0	0	8	0	0	0	0	0	0	0	0	0	0	0	2
ESCC-0066	14	2	0	8	0	0	0	0	1	0	0	0	0	0	0	0
ESCC-0067	13	2	0	6	0	0	0	0	0	0	0	0	0	0	0	1
ESCC-0068	13	1	0	2	0	0	0	1	0	0	0	0	0	0	0	1
ESCC-0069	6	0	0	2	0	0	0	0	0	0	0	0	0	0	0	1
ESCC-0070	6	0	0	0	0	0	0	0	0	0	0	0	0	0	0	0
ESCC-0071	13	1	0	4	0	0	0	0	1	0	0	0	0	0	0	1
ESCC-0072	9	0	0	6	0	0	0	0	0	0	0	0	0	0	0	1
ESCC-0073	7	1	0	0	0	0	0	0	0	0	0	0	0	0	0	0
ESCC-0074	11	0	0	8	2	0	0	0	0	1	0	0	0	0	0	0
ESCC-0075	16	0	0	2	0	0	0	0	0	0	0	0	0	0	0	1
ESCC-0076	17	0	0	3	0	0	0	0	0	0	0	0	0	0	0	0
ESCC-0077	20	1	0	5	0	0	0	0	1	0	0	0	0	0	0	2
ESCC-0078	32	2	0	8	0	0	0	0	1	0	0	0	0	1	0	1
ESCC-0079	16	1	0	3	0	0	0	0	0	0	0	0	0	0	0	2
ESCC-0080	13	3	0	0	1	0	0	0	0	0	1	0	0	0	0	0
ESCC-0081	26	2	0	11	0	0	0	3	1	1	0	0	0	0	0	1
ESCC-0082	23	1	0	4	0	0	0	0	0	0	0	0	0	0	0	0
ESCC-0083	18	0	0	4	0	0	0	0	0	0	0	0	0	0	0	2
ESCC-0084	20	0	0	10	0	0	0	1	0	0	0	0	0	0	0	0
ESCC-0085	14	0	0	5	0	0	0	0	0	0	0	0	0	0	0	1
ESCC-0086	6	1	0	2	0	0	0	0	0	0	0	0	0	0	0	0
ESCC-0087	8	5	0	11	0	0	0	0	0	0	0	0	0	0	1	0
ESCC-0088	8	1	0	3	0	0	0	0	0	0	0	0	0	0	0	1
ESCC-0089	27	2	0	6	0	0	0	0	0	0	0	0	0	0	0	0
ESCC-0090	7	0	1	5	0	0	0	1	0	0	0	0	0	1	0	0
ESCC-0091	14	1	0	7	0	0	0	1	0	0	0	0	0	0	0	3
ESCC-0092	8	0	0	5	0	0	0	0	0	0	0	0	0	0	0	0
ESCC-0093	9	0	0	4	0	0	0	0	0	0	0	0	0	0	0	0
ESCC-0094	9	1	0	7	0	0	0	0	0	0	0	0	0	0	0	1
ESCC-0095	7	0	0	0	0	0	0	0	0	0	0	0	0	0	0	0
ESCC-0096	7	0	0	3	0	0	0	0	0	0	0	0	0	0	0	0
ESCC-0097	10	1	0	10	0	0	0	0	1	0	0	0	0	0	0	0
ESCC-0098	10	1	0	8	0	0	0	0	0	0	0	0	0	0	0	0
ESCC-0099	16	1	0	4	0	0	0	0	0	0	0	0	0	0	0	0
ESCC-0100	10	0	0	4	0	0	0	0	0	0	0	0	0	1	0	0
ESCC-0101	10	0	0	2	0	0	0	1	0	0	0	0	0	0	0	0
ESCC-0102	3	0	0	2	0	0	0	0	0	0	0	0	0	0	0	0
ESCC-0103	10	0	0	4	0	0	0	0	0	0	0	0	0	0	0	1
ESCC-0104	17	1	0	7	0	0	0	0	0	0	0	0	0	0	0	1
ESCC-0105	11	2	0	5	0	0	0	0	0	0	0	0	0	1	0	1
ESCC-0106	6	0	0	2	0	0	0	3	0	0	0	0	0	0	0	0
ESCC-0107	21	0	0	3	0	0	0	0	0	0	0	0	0	0	0	0
ESCC-0108	9	3	0	4	0	0	0	0	0	0	0	0	0	0	0	1
ESCC-0109	15	0	0	4	0	0	0	0	0	0	0	0	0	0	0	0
ESCC-0110	11	0	0	3	0	0	0	0	0	0	0	0	0	0	0	1
ESCC-0111	13	2	0	3	0	0	0	0	0	0	0	0	0	0	0	0
ESCC-0112	8	0	0	2	0	0	0	1	0	0	0	0	0	0	0	0
ESCC-0113	9	0	0	3	0	0	0	0	1	0	0	0	0	0	0	0
ESCC-0114	9	0	0	1	0	0	0	0	0	0	0	0	0	0	0	0
ESCC-0115	20	0	0	4	0	0	0	0	0	0	0	0	0	0	0	0
ESCC-0116	6	0	0	3	0	0	0	0	0	0	0	0	0	0	0	1
ESCC-0117	24	2	0	16	0	0	0	0	1	0	0	0	0	0	0	0
ESCC-0118	7	0	0	3	0	0	0	0	0	1	0	0	0	0	0	1
ESCC-0119	17	3	0	2	0	0	0	0	0	0	0	0	0	0	0	0
ESCC-0120	12	0	0	2	0	0	0	0	0	0	0	0	0	0	0	2
ESCC-0121	10	1	0	6	0	0	0	0	0	0	0	0	0	0	0	0
ESCC-0122	6	0	0	2	0	0	0	0	0	0	0	0	0	0	0	1
ESCC-0123	10	0	1	4	0	0	0	0	0	0	0	0	0	0	0	0
ESCC-0124	13	0	0	8	0	0	0	1	0	0	0	0	0	0	0	2
ESCC-0125	5	1	0	2	0	0	0	0	0	0	0	0	0	0	1	0
ESCC-0126	6	0	0	2	0	0	0	0	1	0	0	0	0	0	0	0
ESCC-0127	13	1	0	7	0	0	0	0	0	0	0	0	0	0	0	0
ESCC-0128	11	0	0	4	0	0	0	0	0	0	0	0	0	0	0	0
ESCC-0129	14	2	0	7	0	0	0	0	0	0	0	0	0	0	0	0
ESCC-0130	26	2	0	14	0	0	0	0	0	0	0	0	0	0	0	0
ESCC-0131	23	0	0	4	0	0	0	0	0	0	0	0	0	0	0	1
ESCC-0132	13	0	0	4	0	0	0	0	0	0	0	0	0	0	0	2
ESCC-0133	21	1	0	10	0	0	0	0	0	1	0	0	0	0	0	2
ESCC-0134	10	1	0	7	0	0	0	0	0	0	0	0	0	0	0	1
ESCC-0135	9	0	0	5	0	0	0	1	0	0	0	0	0	0	0	0
ESCC-0136	15	1	0	2	0	0	0	0	0	0	0	0	0	0	0	0
ESCC-0137	24	1	0	5	0	0	0	0	0	0	0	0	0	2	0	0
ESCC-0138	11	1	0	2	0	0	0	0	0	0	0	0	0	0	0	2
ESCC-0139	11	3	0	7	0	0	0	1	0	0	0	0	0	0	0	0
ESCC-0140	23	1	0	7	0	0	0	0	0	0	0	0	0	0	0	0
ESCC-0141	13	1	0	3	0	0	0	0	0	0	0	0	0	0	0	2
ESCC-0142	11	0	0	5	0	0	0	0	0	0	0	0	0	0	0	2
ESCC-0143	2	1	0	3	0	0	0	0	0	0	0	0	0	0	0	2
ESCC-0144	10	1	0	2	0	0	0	0	1	1	0	0	0	0	0	0
ESCC-0145	5	0	0	4	0	0	0	1	0	0	0	0	0	0	0	0
ESCC-0146	35	1	0	11	0	0	0	1	1	0	0	0	0	0	0	0
ESCC-0147	12	0	0	2	0	0	0	1	0	0	0	0	0	0	0	3
ESCC-0148	17	1	0	7	0	0	0	0	1	0	0	0	0	0	0	0
ESCC-0149	11	0	0	4	0	0	0	0	0	0	0	0	0	0	0	0
ESCC-0150	7	1	0	3	0	0	0	0	0	0	0	0	0	0	0	1
ESCC-0151	7	1	0	0	0	0	0	0	0	0	0	0	0	0	0	0
ESCC-0152	11	0	0	5	0	0	0	0	0	0	0	0	0	0	0	0
ESCC-0153	3	0	0	5	0	0	0	0	0	0	0	0	0	0	0	0
ESCC-0154	11	0	0	1	0	0	0	0	0	0	0	0	0	0	0	0
ESCC-0155	17	2	0	6	0	0	0	0	0	0	0	0	0	0	0	0
ESCC-0156	11	0	0	5	0	0	0	0	0	0	0	0	0	0	0	0
ESCC-0157	25	1	0	12	0	0	0	0	0	0	0	0	0	0	0	1
ESCC-0158	22	1	0	8	0	0	0	0	0	0	0	0	0	0	0	1
ESCC-0159	9	2	0	4	0	0	0	1	0	0	0	0	0	0	0	0
ESCC-0160	12	1	0	4	0	0	0	1	0	0	0	0	0	1	0	1
ESCC-0161	20	0	0	6	0	0	0	1	0	0	0	0	0	0	0	0
ESCC-0162	4	1	0	5	0	0	0	0	0	0	0	0	0	0	0	1
ESCC-0163	10	0	0	1	0	0	0	0	0	0	0	0	0	0	0	2
ESCC-0164	10	0	0	1	0	0	0	0	1	0	0	0	0	0	0	1
ESCC-0165	14	1	0	5	0	0	0	0	1	0	0	0	0	0	0	1
ESCC-0166	6	3	0	1	0	0	0	0	0	0	0	0	0	0	0	0
ESCC-0167	15	1	0	5	1	0	0	1	0	0	0	0	0	0	0	0
ESCC-0168	19	0	0	8	0	0	0	1	0	0	0	0	0	0	0	0
ESCC-0169	17	1	0	6	0	0	0	0	0	0	0	0	0	0	0	1
ESCC-0170	34	0	0	12	0	0	0	0	0	0	0	0	0	0	1	0
ESCC-0171	28	2	0	3	0	0	0	1	0	0	0	0	0	0	0	3
ESCC-0172	13	0	0	4	0	0	0	0	1	0	0	0	0	0	0	1
ESCC-0173	14	2	0	5	0	0	0	0	0	0	0	0	0	0	0	2
ESCC-0174	19	2	0	4	0	0	0	0	1	0	0	0	0	0	0	1
ESCC-0175	8	1	0	4	0	0	0	0	0	0	0	0	0	0	0	0
ESCC-0176	11	0	0	3	0	0	0	0	0	0	0	0	0	0	0	3
ESCC-0177	19	0	0	7	0	0	0	0	1	0	0	0	0	0	0	3
ESCC-0178	13	3	0	4	0	0	0	0	0	0	0	0	0	0	0	1
ESCC-0179	17	1	0	6	0	0	0	1	0	0	1	0	0	0	0	2
ESCC-0180	10	0	0	4	0	0	0	0	0	0	0	0	0	0	0	1
ESCC-0181	28	1	0	8	1	0	0	0	0	1	0	0	0	0	0	1
ESCC-0182	10	1	0	7	0	0	0	1	1	0	0	0	0	0	0	1
ESCC-0183	11	1	0	6	0	0	0	1	0	0	0	0	0	0	0	1
ESCC-0184	14	0	0	6	0	0	0	0	0	0	0	0	0	0	0	2
ESCC-0185	8	0	0	4	0	0	0	0	0	0	0	0	0	0	0	1
ESCC-0186	12	0	0	6	0	0	0	0	0	1	0	0	0	0	0	2
ESCC-0187	8	0	0	4	0	0	0	0	0	0	0	0	0	0	0	0
ESCC-0188	10	0	0	1	0	0	0	0	0	1	0	0	0	0	0	0
ESCC-0189	7	0	0	1	0	0	0	0	0	0	0	0	0	0	0	0
ESCC-0190	12	1	0	7	0	0	0	0	0	0	0	0	0	0	0	0
ESCC-0191	4	0	0	1	0	0	0	0	0	0	0	0	0	0	0	0
ESCC-0192	12	0	0	1	0	0	0	0	0	0	0	0	0	0	0	1
ESCC-0193	6	1	0	3	0	0	0	0	0	0	0	0	0	0	0	0
ESCC-0194	14	1	0	10	0	0	0	0	0	0	0	0	0	0	0	0
ESCC-0195	11	0	0	9	0	0	0	0	0	0	0	0	0	0	0	0
ESCC-0196	17	3	0	4	0	0	0	0	0	0	0	0	0	0	0	0
ESCC-0197	20	1	0	8	0	0	0	0	0	0	0	0	0	0	0	0
ESCC-0198	19	1	0	9	0	0	0	0	0	0	0	0	0	0	0	1
ESCC-0199	15	1	0	6	0	0	0	0	1	0	0	0	0	0	0	2
ESCC-0200	7	0	0	5	0	0	0	0	0	0	0	0	0	0	0	1
ESCC-0201	2	1	0	2	0	0	0	0	0	1	0	0	0	0	0	1
ESCC-0202	4	0	0	1	0	0	0	0	0	0	0	0	0	0	0	0
ESCC-0203	1	0	0	0	0	0	0	0	0	0	0	0	0	0	0	0
ESCC-0204	6	1	0	3	0	0	0	0	0	0	0	0	0	0	0	0
ESCC-0205	8	0	0	2	0	0	0	0	0	0	0	0	0	0	0	2
ESCC-0206	7	0	0	1	0	0	0	0	0	0	0	0	0	0	0	2
ESCC-0207	3	0	0	0	0	0	0	0	0	0	0	0	0	0	0	0
ESCC-0208	13	0	0	0	1	0	0	0	0	0	0	0	0	0	0	0
ESCC-0209	14	1	0	6	0	0	0	0	0	0	0	0	0	0	0	0
ESCC-0210	12	1	0	4	0	0	0	0	0	1	0	0	0	0	0	0
ESCC-0211	8	2	0	3	0	0	0	0	0	0	0	0	0	0	0	0
ESCC-0212	12	1	0	2	0	0	0	0	0	0	0	0	0	0	0	2
ESCC-0213	12	0	0	3	0	0	0	0	0	0	0	0	0	0	0	0
ESCC-0214	15	2	0	4	0	0	0	0	0	0	0	0	0	0	0	0
ESCC-0215	3	1	0	1	0	0	0	0	0	0	0	0	0	0	0	0
ESCC-0216	20	2	0	11	0	0	0	0	0	2	0	0	0	0	0	1
ESCC-0217	21	1	0	13	0	0	0	0	0	0	0	0	0	0	0	0
ESCC-0218	7	1	0	4	0	0	0	0	1	0	0	0	0	0	0	0
ESCC-0219	9	0	0	4	0	0	0	0	0	0	0	0	0	0	0	0
ESCC-0220	6	0	0	0	0	0	0	1	0	0	0	0	0	0	0	1
ESCC-0221	7	2	0	8	0	0	0	1	0	1	0	0	0	0	0	0
ESCC-0222	15	0	0	9	0	0	0	1	0	2	0	0	0	0	0	0
ESCC-0223	13	0	0	5	0	0	0	0	0	0	0	0	0	0	0	1
ESCC-0224	9	1	0	3	0	0	0	0	0	0	0	0	0	0	0	2
ESCC-0225	18	3	0	12	0	0	0	0	0	0	0	0	0	0	0	1
ESCC-0226	13	1	0	5	0	0	0	0	0	0	0	0	0	0	0	0
ESCC-0227	11	3	0	4	0	0	0	0	0	0	0	0	0	0	0	0
ESCC-0228	11	1	0	6	0	0	0	0	1	0	0	0	0	0	0	2
ESCC-0229	5	2	0	3	0	0	0	0	0	0	0	0	0	0	0	4
ESCC-0230	14	2	0	12	0	0	0	0	0	0	0	0	0	0	0	0
ESCC-0231	11	0	0	4	0	0	0	0	0	0	0	0	0	0	0	1
ESCC-0232	15	2	0	6	0	0	0	0	0	0	0	0	0	0	0	3
ESCC-0233	18	0	0	11	0	0	0	0	1	0	0	0	0	0	0	0
ESCC-0234	12	0	1	4	0	0	0	0	0	0	0	0	0	0	0	0
ESCC-0235	7	0	0	3	0	0	0	0	0	0	0	0	0	0	0	1
ESCC-0236	10	1	0	7	0	0	0	0	0	0	0	0	0	0	0	2
ESCC-0237	20	0	0	9	0	0	0	0	1	0	0	0	0	0	0	0
ESCC-0238	18	0	0	4	0	0	0	1	0	1	0	0	0	0	0	1
ESCC-0239	6	0	0	4	0	0	0	0	0	0	0	0	0	0	0	2
ESCC-0240	16	1	0	5	0	0	0	0	0	0	0	0	0	0	0	1
ESCC-0241	0	0	0	4	0	0	0	0	0	0	0	0	0	1	0	0
ESCC-0242	10	2	0	1	0	0	0	1	0	0	0	0	0	0	0	0
ESCC-0243	5	0	0	2	0	0	0	0	0	2	0	0	0	0	0	0
ESCC-0244	15	1	0	2	0	0	0	0	0	0	0	0	0	0	0	1
ESCC-0245	7	0	0	3	0	0	0	0	0	0	0	0	0	0	0	1
ESCC-0246	45	2	0	17	1	0	0	0	0	0	0	0	0	0	0	0
ESCC-0247	14	1	0	6	0	0	0	0	0	0	0	0	0	0	0	0
ESCC-0248	7	1	0	7	0	0	0	1	1	0	0	0	0	0	0	0
ESCC-0249	19	0	0	11	0	0	0	1	2	0	0	0	0	0	0	2
ESCC-0250	15	0	0	7	0	0	0	1	0	0	0	0	0	0	0	1
ESCC-0251	20	1	0	5	0	0	0	0	0	0	0	0	0	0	0	0
ESCC-0252	7	1	0	1	0	0	0	0	0	0	0	0	0	0	0	0
ESCC-0253	8	0	0	1	0	0	0	0	0	0	0	0	0	0	0	0
ESCC-0254	13	1	0	6	0	0	0	0	0	0	1	0	0	0	0	4
ESCC-0255	19	2	0	9	0	0	0	0	0	1	0	0	0	0	0	2
ESCC-0256	8	2	0	2	0	0	0	0	0	0	0	0	0	0	0	0
ESCC-0257	6	1	0	7	0	0	0	0	0	0	0	0	0	0	0	1
ESCC-0258	14	1	0	3	0	0	0	3	0	0	0	0	0	0	0	0
ESCC-0259	9	2	0	6	0	0	0	0	0	1	0	0	0	0	0	4
ESCC-0260	5	1	0	1	0	0	0	0	0	0	0	0	0	0	0	0
ESCC-0261	25	0	1	3	0	0	0	0	0	1	0	0	0	0	0	0
ESCC-0262	17	0	0	8	0	0	0	0	0	0	0	0	0	0	0	0
ESCC-0263	10	2	0	1	0	0	0	0	0	0	0	0	0	0	0	1
ESCC-0264	27	3	0	9	0	0	0	0	1	0	0	0	0	0	0	0
ESCC-0265	6	0	0	1	0	0	0	0	0	0	0	0	0	0	0	1
ESCC-0266	13	1	0	6	0	0	0	0	0	0	0	0	0	0	0	0
ESCC-0267	11	0	0	6	0	0	0	0	0	0	0	0	0	0	0	1
ESCC-0268	5	1	0	3	0	0	0	1	0	1	0	0	0	0	0	0
ESCC-0269	30	5	0	14	0	0	0	1	0	0	0	0	0	0	0	2
ESCC-0270	18	1	1	8	0	0	0	0	0	0	0	0	0	0	0	1
ESCC-0271	9	1	0	4	0	0	0	0	0	1	0	0	0	0	0	0
ESCC-0272	10	0	0	3	0	0	0	0	0	0	0	0	0	0	0	0
ESCC-0273	12	0	0	7	0	0	0	0	0	0	0	0	0	0	0	2
ESCC-0274	15	1	0	5	0	0	0	0	0	0	0	0	0	0	0	0
ESCC-0275	11	0	0	4	0	0	0	0	0	1	0	0	0	0	0	1
ESCC-0276	12	0	0	3	0	0	0	0	0	0	0	0	0	0	0	0
ESCC-0277	19	1	0	11	0	0	0	0	0	1	0	0	0	0	0	1
ESCC-0278	11	2	0	4	0	0	0	0	0	0	0	0	0	0	1	1
ESCC-0279	9	0	0	1	0	0	0	0	1	0	0	0	0	0	0	0
ESCC-0280	22	1	0	4	0	0	0	0	0	1	0	0	0	0	0	1
ESCC-0281	18	1	0	8	0	0	0	0	0	0	0	0	0	0	0	1
ESCC-0282	8	0	0	7	0	0	0	0	0	0	0	0	0	0	0	0
ESCC-0283	22	2	0	7	0	0	0	0	0	0	0	0	0	0	0	1
ESCC-0284	11	2	0	6	0	0	0	0	0	1	0	0	0	0	0	0
ESCC-0285	7	0	0	2	0	0	0	0	0	0	0	0	0	0	0	0
ESCC-0286	11	1	0	3	0	0	0	0	0	0	0	0	0	0	0	2
[truncated: 199 more rows]

## Sheet: Table S5
Table S5. Metabolic genes harbored recurrent mutated residues in our integrated ESCC cohort.
[truncated: 284 more rows]

[truncated: 8 more sheets: Table S6, Table S7, Table S8, Table S9, Table S10, Table S11, Table S12, Table S13]
